# Supplementary material for: Tunable protein synthesis by transcript isoforms in human cells
Source: eLife. 2016 Jan 6;5:e10921. doi: 10.7554/eLife.10921 (PMC4764583; doi:10.7554/eLife.10921)
Supplement: Figure 1—source data 1. — DOI: http://dx.doi.org/10.7554/eLife.10921.004 [file elife-10921-fig1-data1.zip › Figure 1source data 1.csv]

gene_name	gene_id	gene_biotype	cyto_1	cyto_2	80S_1	80S_2	poly2_1	poly2_2	poly3_1	poly3_2	poly4_1	poly4_2	poly5_1	poly5_2	poly6_1	poly6_2	poly7_1	poly7_2	poly8_1	poly8_2
5S_rRNA	ENSG00000261122	lincRNA	0	0	0	0	0	0	0	0	0	0.011116	0	0	0	0	0	0	0	0
7SK	ENSG00000249352	lincRNA	0.071571	0	0	0.046315	0	0.055819	0	0	0	0	0	0.022050	0	0	0	0	0.052661	0
7SK	ENSG00000260682	lincRNA	0.412716	0.017473	0.162944	0.553977	0	0.071839	0.363179	0.072590	0	0.100341	0.050560	0.050614	0.015822	0.036300	0.041009	0.039682	0.016211	0.102639
7SK	ENSG00000271818	misc_RNA	0.278641	0	0	0	0	0	0	0	0	0.073384	0	0	0	0	0	0.139350	0	0
A1BG	ENSG00000121410	protein_coding	10.523909	12.477987	109.980398	154.818510	11.114970	49.147330	5.937107	23.004992	8.842178	11.226501	4.937831	6.261251	4.470617	3.715363	4.574368	4.522771	5.033478	4.329391
A1BG-AS1	ENSG00000268895	antisense	6.673342	7.176542	4.203606	2.697894	0.991646	5.489484	0.933056	4.154338	1.921954	5.146727	2.588550	5.416133	2.530488	4.193748	2.118784	3.982070	2.131258	2.624639
A1CF	ENSG00000148584	protein_coding	0.108942	0	0.004195	0.003972	0.332799	0.061754	0.002188	0.024318	0.010924	0.010275	0.006973	0.008578	0	0.007697	0.070765	0.041914	0.023195	0.116214
A2M	ENSG00000175899	protein_coding	0.319697	0.119000	0.340252	0.162812	0	0	0	0.140858	0.584038	0.077243	0	0	0.220252	0.157813	0.697357	0.342642	0.005745	0.542380
A2M-AS1	ENSG00000245105	antisense	0.105021	0	0.157902	0.083282	0	0	0	0	0.247203	0.039044	0.006863	0.063572	0.064416	0.008944	0	0.013286	0	0.029058
A2ML1	ENSG00000166535	protein_coding	0.018594	0.070434	0	0.194409	0	0	0	0.092207	0	0.041638	0	0.165561	0.119994	0.034442	0.039633	0.087115	0.008031	0
A2ML1-AS1	ENSG00000256661	antisense	0.278249	0.217534	0.386532	0.262684	0	0.618917	0.054494	0.889584	0.576808	0	0.039746	0.272734	0.565691	0.057146	0.590231	0.227959	0.096182	0.532825
A2ML1-AS2	ENSG00000256904	antisense	0	0	0	0	0	0	0	0	0	0	0	0	0	0	0	0	0	0
A2MP1	ENSG00000256069	pseudogene	0.011678	0	0.076911	0	0	0.018650	0	0	0	0	0	0.050874	0	0	0.006630	0	0	0.025223
A3GALT2	ENSG00000184389	protein_coding	0	0.062097	0	0	1.206407	0.040772	0	0	0	0	0.023772	0	0	0.023416	0	0	0	0
A4GALT	ENSG00000128274	protein_coding	2.197525	3.634720	0.463118	0.631997	0.299254	0.576692	0.599277	0.565731	0	0.982885	0.708065	0.749290	0.200750	1.044364	0.569652	0.625237	0.652793	0.614021
A4GNT	ENSG00000118017	protein_coding	0	0	0	0.016451	0	0.036738	0	0	0	0	0	0	0	0.021327	0	0	0	0
AAAS	ENSG00000094914	protein_coding	98.565008	95.248110	14.580912	18.536686	13.287485	13.411729	11.055297	10.392102	8.219651	22.025875	17.063907	21.410391	14.927678	25.775172	21.889029	33.815497	111.689648	86.359836
AACS	ENSG00000081760	protein_coding	13.799350	17.059592	3.251072	3.995691	2.370202	3.001881	1.802801	1.912732	1.279719	2.771145	1.602053	2.883112	2.323040	3.717269	4.378669	6.639759	9.725963	9.390689
AACSP1	ENSG00000250420	pseudogene	0.399202	0.151554	0.151051	0.139212	0	0.023294	0	0	0.187545	0.119586	0.010680	0.054585	0.046752	0.107890	0.077011	0.095680	0.035536	0.075813
AADACL2	ENSG00000197953	protein_coding	0	0	0	0.008697	0	0	0	0.009747	0	0	0	0	0	0	0	0	0	0
AADACL4	ENSG00000204518	protein_coding	0	0	0	0	0	0	0	0	0	0	0	0	0	0	0.086845	0	0	0
AADAT	ENSG00000109576	protein_coding	14.667942	5.252577	2.149767	3.517092	5.263126	6.290276	5.383926	5.045959	3.660999	3.628311	4.229193	4.510188	7.493484	3.559052	5.967985	8.085926	7.478840	9.558709
AAED1	ENSG00000158122	protein_coding	13.825913	8.770419	9.256730	15.858097	43.565036	26.655315	23.904410	14.867589	15.861059	14.386314	15.282700	12.256574	9.619969	4.320809	4.149823	5.835813	4.161142	4.643806
AAGAB	ENSG00000103591	protein_coding	109.968765	118.967339	39.539988	54.188449	27.137888	57.523967	14.691573	34.818358	38.188397	56.281128	77.861113	109.054631	140.170325	209.224989	234.938076	386.363011	214.392091	196.546615
AAK1	ENSG00000115977	protein_coding	10.391343	8.249513	1.922976	1.184370	1.931522	2.385277	5.758750	1.388833	3.316702	1.754013	2.301350	2.628512	2.276815	2.685173	4.163248	4.808043	10.208942	10.988683
AAMDC	ENSG00000087884	protein_coding	33.914789	33.559413	7.931158	11.288578	10.758138	19.858964	25.658694	38.849286	61.054180	69.633830	79.279196	125.051301	66.612676	71.042283	46.148612	66.868335	26.235873	20.226671
AAMP	ENSG00000127837	protein_coding	176.792421	171.550861	39.450196	46.506871	11.554076	30.200785	33.848389	31.387851	44.348123	82.741525	132.572885	187.733791	216.066591	393.835673	494.585690	622.247252	341.872604	296.386551
AANAT	ENSG00000129673	protein_coding	1.016884	0.770334	0.082451	0.144696	0	0.070318	0	0.319029	0.119291	0.479977	0.211189	0.236959	0.300487	0.151311	0.036807	0.299671	0.244653	0.080005
AAR2	ENSG00000131043	protein_coding	46.774257	31.611071	8.350333	9.188758	3.217484	9.429473	6.709790	6.465517	6.413482	12.351039	11.130221	15.499999	14.385243	30.991716	32.355552	53.970472	98.435189	88.091876
AARD	ENSG00000205002	protein_coding	0.145675	0.204921	0.322666	0.303871	0	0.229588	0.865517	0.181659	0.602325	0.144429	0.182424	0.221148	0.098420	0.171567	0.202064	0.177678	0.099474	0.041163
AARS	ENSG00000090861	protein_coding	151.886510	153.442392	8.338370	11.853932	8.881211	13.198254	7.931665	11.163935	5.264299	12.012949	5.707543	11.324201	9.302624	15.324046	10.516366	18.249361	23.380878	28.539374
AARS2	ENSG00000124608	protein_coding	41.246746	52.654185	4.727950	5.218625	2.375481	5.139392	2.569481	3.201757	1.861449	5.482767	3.778604	5.619060	4.615819	9.212243	7.427576	11.183270	27.353236	22.833810
AARSD1	ENSG00000266967	protein_coding	63.421243	42.869056	20.981970	31.430901	8.265509	12.323398	20.675582	6.736506	3.320929	6.831814	6.720135	8.832965	10.081326	14.070360	20.741804	21.874660	44.663783	46.184328
AASDH	ENSG00000157426	protein_coding	17.454670	3.983494	2.763323	6.299187	6.637009	7.601997	7.642612	5.155568	5.776850	4.435580	4.168988	7.011453	6.342611	5.285499	9.341808	10.078183	6.250178	9.626310
AASDHPPT	ENSG00000149313	protein_coding	82.861334	13.927928	13.839715	19.485864	15.896554	26.438632	23.570599	16.406689	12.784899	26.676488	35.013024	40.258346	84.681159	88.444575	170.076832	252.873851	342.257902	353.714573
AASS	ENSG00000008311	protein_coding	26.056162	10.665934	2.564748	5.447086	4.728468	3.929483	5.241169	3.616448	2.418237	4.396500	2.984750	4.694197	5.100519	5.069133	6.135624	8.124045	7.010537	8.553492
AATF	ENSG00000108270	protein_coding	34.545275	79.205328	5.537571	4.960574	3.828717	4.696981	3.865280	3.564296	2.535181	4.062213	4.097584	5.382326	5.560183	8.809576	13.874922	15.001247	45.703280	46.901939
AATK	ENSG00000181409	protein_coding	1.711604	3.120071	0.591200	0.665696	0.033095	0.445241	0.722498	0.274801	0.275330	0.876228	0.219858	0.273621	0.495174	1.111336	0.937973	1.146903	1.142448	0.912590
AATK-AS1	ENSG00000225180	antisense	0.075464	0.025439	0.017806	0.015531	0	0.029912	0	0	0	0	0.038395	0.054276	0.017760	0.022224	0.116076	0.014498	0.073580	0.220784
AB015752.3	ENSG00000254180	processed_transcript	0	0	0	0	0	0	0	0	0	0	0	0	0	0	0	0	0.066185	0
AB019441.29	ENSG00000225200	pseudogene	0.090948	0.168476	0.051501	0.144694	0	0.036603	0	0	0.025837	0	0.026269	0.029156	0.035697	0.098450	0.149156	0	0	0
ABAT	ENSG00000183044	protein_coding	3.060238	3.134076	0.305362	0.608280	0.559657	0.249261	0.509311	0.302878	0.194150	0.781117	0.571442	0.863378	1.258509	1.235803	1.207073	1.628972	6.054758	4.473260
ABC7-42389800N19.1	ENSG00000226210	pseudogene	0.024016	0.027210	0.026804	0.047037	0	0.010447	0	0.015421	0.047806	0.026717	0.015422	0.016003	0	0.040671	0.013740	0.021985	0.075518	0.052701
ABCA1	ENSG00000165029	protein_coding	0.916476	0.160757	0.176299	0.141844	0.156126	0.207301	0.057813	0.317828	0.205877	0.386245	0.078746	0.213802	0.133015	0.233737	0.292781	0.309825	0.358109	0.382596
ABCA10	ENSG00000154263	protein_coding	0.239099	0.090975	0.186722	0.176705	0.220577	0.056931	0.079995	0.013895	0.052599	0.005851	0.002449	0.031622	0.153003	0.019780	0.227032	0.264170	0.028274	0.243537
ABCA11P	ENSG00000251595	pseudogene	4.420789	0.262200	0.917880	1.303012	0.592008	4.299475	11.901350	2.287787	2.680881	2.499386	1.298282	2.320233	1.070168	1.007534	2.962612	2.048731	0.812241	2.520885
ABCA12	ENSG00000144452	protein_coding	0.016917	0	0	0.006423	0.065383	0.014232	0.159867	0	0.008813	0.004275	0.005879	0.008777	0	0.006081	0.020763	0.015779	0.010621	0.030019
ABCA13	ENSG00000179869	protein_coding	0	0	0.015057	0.022297	0.103024	0.006166	0.306590	0	0.104678	0	0	0	0	0	0.014917	0.008495	0	0.019017
ABCA17P	ENSG00000238098	pseudogene	0.402038	0.283075	0.445748	0.557016	0	1.124754	2.377918	0.944374	0.948874	1.475393	0.282252	0.388468	0.161583	0.179948	0.462301	0.361251	0.212655	0.196126
ABCA2	ENSG00000107331	protein_coding	8.685694	25.269275	1.069437	1.215029	3.306317	1.750646	2.803778	0.854379	1.278903	2.127872	1.265825	1.588578	2.406555	4.926698	3.107247	8.989616	12.045085	12.794993
ABCA3	ENSG00000167972	protein_coding	15.027197	48.350125	2.959480	2.639418	0.557681	2.425798	2.631560	2.003821	1.230852	4.368124	3.523241	4.665048	4.482912	7.768862	8.526973	12.600541	17.572204	18.410769
ABCA4	ENSG00000198691	protein_coding	0.058846	0.088412	0	0.043830	0	0.328178	0	0	0	0.046219	0.008698	0	0.059170	0.005282	0.427980	0	0	0.003563
ABCA5	ENSG00000154265	protein_coding	8.330974	0.745524	1.227271	2.477217	0.338347	2.436611	17.576339	2.935307	6.303808	4.277906	3.356762	4.849949	3.543546	2.766302	6.847366	7.370814	3.444144	7.189271
ABCA6	ENSG00000154262	protein_coding	0.025559	0.016167	0.015124	0.019656	0	0.011383	0	0	0	0	0	0.008000	0.012178	0	0.049843	0	0	0
ABCA7	ENSG00000064687	protein_coding	11.315296	9.208303	1.652922	2.651621	0.911674	2.572558	0.024916	1.028104	0.781093	1.564060	0.827298	1.088602	0.877169	1.635960	2.516744	2.072904	3.441303	3.537327
ABCA8	ENSG00000141338	protein_coding	0.098561	0	0.032264	0.064410	0	0	0	0	0	0	0.018138	0.012303	0.027175	0.035277	0.063407	0.082944	0.048526	0.031069
ABCA9	ENSG00000154258	protein_coding	0	0.052176	0	0.113472	0	0	0	0	1.032346	0	0.002355	0.015519	0.003065	0	0	0.023451	0	0
ABCA9-AS1	ENSG00000231749	antisense	0	0	0	0.217506	0	0	0	0	0	0	0	0	0	0	0	0	0	0
ABCB1	ENSG00000085563	protein_coding	4.679912	2.039849	0.337158	0.664284	1.272424	0.547211	0.249310	0.655255	0.695666	1.123378	0.387163	0.814097	0.680641	0.848740	1.204816	1.498037	1.166059	1.704752
ABCB10	ENSG00000135776	protein_coding	52.459908	10.354023	6.624958	10.747327	13.377130	15.389528	25.084810	14.917151	16.309478	13.787581	16.612358	30.676867	29.657966	30.650985	51.396093	52.200603	34.683546	48.000394
ABCB11	ENSG00000073734	protein_coding	0	0	0	0	0	0	0	0	0	0	0	0	0	0.010999	0	0	0	0.009889
ABCB4	ENSG00000005471	protein_coding	0.490359	0.200213	0.098068	0.427336	0	0.047710	0	0.050636	0.629197	0.137066	0.105734	0.065380	0.041980	0.065494	0.482669	0.356458	0.199583	0.106696
ABCB5	ENSG00000004846	protein_coding	0.057650	0	0	0.055805	0.015480	0.066659	0.020576	0.028617	0.018973	0.015813	0.021126	0.010942	0.026428	0.006725	0.146721	0.025205	0.021604	0.005440
ABCB6	ENSG00000115657	protein_coding	13.408490	22.230339	2.769628	4.283567	4.461611	3.386165	4.677214	1.958286	2.844051	2.459363	3.476916	2.672338	3.321356	6.749945	6.468359	9.943444	18.824018	16.660404
ABCB7	ENSG00000131269	protein_coding	58.061539	43.196121	6.069350	11.669220	7.526940	9.058118	6.809290	7.088311	5.096992	8.190574	9.567149	11.940864	14.423960	10.884164	16.825306	18.933416	23.090467	26.137431
ABCB8	ENSG00000197150	protein_coding	45.209668	46.741618	9.067314	8.089657	8.998218	6.273668	1.476421	3.682514	5.467324	11.793084	12.036045	16.575074	15.682971	28.659091	26.343217	37.812060	49.047661	40.634601
ABCB9	ENSG00000150967	protein_coding	9.503461	11.252466	2.440124	2.420212	0.977450	1.649083	0.515422	1.518649	0.965156	3.102285	3.130562	3.858658	2.807278	7.630426	6.576657	7.965207	5.575667	6.020127
ABCC1	ENSG00000103222	protein_coding	19.045824	55.967544	5.156415	5.017761	7.291272	4.052564	4.300179	2.535490	1.140040	5.696499	2.240498	4.598451	3.299900	8.778779	4.282887	10.959994	15.973968	14.086397
ABCC10	ENSG00000124574	protein_coding	12.862760	15.850516	1.741082	2.202416	0.936828	2.637940	1.032395	2.464688	1.449328	2.507077	2.361940	4.220050	2.541480	6.381913	6.150880	8.997033	11.446620	9.705731
ABCC11	ENSG00000121270	protein_coding	0.273309	0.160038	0.341507	0.248227	0.026624	0.334567	0	0.137881	0.070700	0.222197	0.182299	0.221630	0.095652	0.128596	0.114391	0.190409	0.120200	0.265470
ABCC12	ENSG00000140798	protein_coding	0.047752	0	0	0.004971	0	0.009906	0	0	0	0	0	0	0	0.003413	0.010411	0	0	0
ABCC13	ENSG00000243064	pseudogene	0	0	0	0	0	0	0	0.012946	0	0	0	0	0	0	0.071954	0	0	0
ABCC2	ENSG00000023839	protein_coding	0.966657	0.299289	0.081476	0.179027	0.387700	0.113379	0.194699	0.071543	0.071283	0.086275	0.082884	0.062063	0.041100	0.165695	0.272105	0.127776	0.084593	0.139546
ABCC3	ENSG00000108846	protein_coding	0.020193	0.070644	0	0.107045	0	0.027382	0	0	0	0.004926	0.009494	0.005996	0.055195	0.011003	0.009973	0.004178	0	0.009809
ABCC4	ENSG00000125257	protein_coding	30.957791	18.745998	3.179684	5.264595	1.981774	3.941593	4.276460	3.383784	3.247497	4.271752	3.452200	5.344561	5.047143	5.614030	7.177683	9.692841	8.741592	12.885920
ABCC5	ENSG00000114770	protein_coding	25.154054	24.282121	10.024613	14.196447	11.144364	10.154362	13.196057	8.271493	6.091917	9.192911	7.679627	10.183740	6.982225	8.826081	7.160769	10.130808	10.238707	10.791492
ABCC5-AS1	ENSG00000223882	antisense	0.148840	0	0	0	0	0	0	0.313473	0	0	0.046372	0.050530	0	0	0.178528	0	0	0.169381
ABCC6	ENSG00000091262	protein_coding	1.041397	0.715502	0.237677	0.284752	0.095726	0.270486	0.105467	0.176990	0.039581	0.074572	0.055102	0.080245	0.092113	0.057708	0.208046	0.114871	0.156671	0.133142
ABCC6P1	ENSG00000256340	pseudogene	0.240664	0.043844	0.021103	0.127305	0.484169	0.158526	0	0.037117	0	0.033000	0	0.033742	0.034204	0	0.094518	0.037965	0.022222	0.021493
ABCC6P2	ENSG00000255277	pseudogene	0	0	0.060544	0	0	0.045537	0	0.045468	0	0	0	0	0	0	0	0	0	0
ABCC8	ENSG00000006071	protein_coding	2.272165	2.515136	0.773259	0.604427	0.167397	0.862176	0.385526	0.379666	0.056338	0.349080	0.342624	0.442686	0.434559	0.613483	1.248925	1.133548	0.945308	1.340748
ABCC9	ENSG00000069431	protein_coding	0.212347	0.078586	0.247546	0.282837	0	0.088753	0.004416	0.045034	0.086945	0.151242	0.099679	0.091695	0.186542	0.031043	0.176542	0.140665	0.044150	0.099064
ABCD1	ENSG00000101986	protein_coding	4.691605	4.702455	0.551132	0.424099	0.260439	0.413052	0	0.251031	0.135452	0.457289	0.585935	0.788855	0.648065	1.269663	2.107708	2.696769	5.434084	5.118367
ABCD1P2	ENSG00000215151	pseudogene	0	0	0	0	0	0	0	0	0	0	0	0	0	0	0.075428	0	0	0
ABCD2	ENSG00000173208	protein_coding	0.243155	0.036326	0.045578	0.126978	0.004259	0.243955	0.005874	0.032788	0.009324	0.038607	0.073942	0.085348	0.055959	0.094430	0.260787	0.254603	0.242421	0.315115
ABCD3	ENSG00000117528	protein_coding	72.424367	16.908759	13.690013	21.361028	21.789701	24.127113	36.189221	13.348403	14.570211	16.353917	18.246306	24.958746	33.733473	24.231035	36.662710	50.336439	71.766863	90.268647
ABCD4	ENSG00000119688	protein_coding	40.413235	46.297775	27.559756	34.877898	20.525831	17.374740	9.665244	8.193086	5.680072	8.245237	6.038410	7.812117	5.071725	10.882293	11.366929	14.055901	28.951357	26.434414
ABCE1	ENSG00000164163	protein_coding	48.685741	13.975121	12.301334	17.782906	10.763620	23.300939	37.738876	19.057739	17.842444	27.941020	30.101640	29.943038	39.698146	44.901112	53.793705	77.178306	183.315273	164.305608
ABCF1	ENSG00000204574	protein_coding	88.882598	117.507253	6.824302	9.040579	7.734348	5.153162	3.331357	2.972093	1.760995	3.853987	2.748310	4.635367	4.311070	6.134094	10.916363	13.897078	38.194813	41.423693
ABCF2	ENSG00000033050	protein_coding	160.523635	161.293368	20.900266	37.552622	19.350660	43.260262	21.829917	28.653277	21.258710	35.373724	30.073755	44.532489	39.457910	57.847358	59.136174	100.162464	164.973970	153.000958
ABCF2P1	ENSG00000242159	pseudogene	0	0	0.014838	0	0	0	0	0	0	0	0	0	0	0	0.013930	0	0	0
ABCF3	ENSG00000161204	protein_coding	28.210033	45.097496	5.040857	4.940034	3.406264	3.129076	2.126923	2.212265	2.370841	2.848462	1.733247	3.467683	4.050074	3.648655	5.323713	6.138613	20.749009	19.969968
ABCG1	ENSG00000160179	protein_coding	1.509397	2.036344	0.173929	0.426779	1.093166	0.369151	0.094979	0.253847	0.030436	0.415576	0.241077	0.432736	0.408328	0.594196	0.659519	0.968796	2.353155	2.688327
ABCG2	ENSG00000118777	protein_coding	3.918311	1.251106	1.310346	0.908333	0.294694	1.234293	1.725070	0.787820	0.455966	1.323482	1.927832	1.702809	3.554942	2.431475	3.381422	4.434071	7.153591	6.098360
ABCG4	ENSG00000172350	protein_coding	0.801037	1.481909	0.199815	0.493287	0.179472	0.441355	0	0.249098	0.305182	0.546299	0.166556	0.301133	0.403281	0.329430	0.553996	0.358600	0.801998	0.622673
ABCG5	ENSG00000138075	protein_coding	0.087879	0.170406	0.168893	0.174496	0	0.082228	0	0.033710	0.005699	0.021545	0.017603	0.040644	0	0.050910	0	0.098569	0.060103	0.048391
ABCG8	ENSG00000143921	protein_coding	0.019815	0.014527	0	0.009149	0	0	0	0	0	0	0.011142	0.018358	0.024786	0.018517	0	0.017170	0	0.039926
ABHD1	ENSG00000143994	protein_coding	1.555845	1.814111	4.760700	4.126861	0.693416	1.024731	0.054962	0.221882	0.092565	0.166770	0.149443	0.319041	0.180377	0.227328	0.650544	0.246652	0.425824	0.258951
ABHD10	ENSG00000144827	protein_coding	84.427074	27.229395	24.544889	39.106188	35.014997	38.953979	40.885960	19.093105	20.834976	27.781412	32.752723	44.666531	69.159776	69.661918	118.874284	169.659252	216.052895	218.312675
ABHD11	ENSG00000106077	protein_coding	19.380264	19.804950	10.448729	11.102957	0.602159	3.451783	3.370266	3.542981	5.338809	8.788835	10.665212	14.915941	17.196798	29.214130	30.590158	39.605909	25.623538	23.702307
ABHD12	ENSG00000100997	protein_coding	19.014541	55.566553	13.540844	20.311421	12.853294	17.451506	21.097302	13.360894	20.551698	29.851601	29.130335	38.470561	29.885891	36.265177	27.834355	36.119612	14.482579	15.963725
ABHD12B	ENSG00000131969	protein_coding	1.481522	0.056164	0	0.073556	0	0.294438	0.684172	0	0.222665	0.049964	0.110977	0.101601	0.017206	0.367478	0.142931	0.249064	0.152082	0.278528
ABHD13	ENSG00000139826	protein_coding	7.590619	1.113042	3.354067	6.535606	3.887433	3.873252	4.780467	2.805562	4.005235	3.618215	3.825411	6.346863	4.891038	3.615773	5.921631	5.826665	1.909925	3.487902
ABHD14A	ENSG00000248487	protein_coding	20.951990	37.655457	27.955151	38.528784	10.243044	27.610144	12.628404	17.970722	6.504970	25.140933	14.541855	19.450304	12.451692	23.301745	15.687869	23.022054	11.130884	12.773367
ABHD14A-ACY1	ENSG00000114786	protein_coding	1.042035	1.621774	1.104889	0.732915	0.000007	0.827457	0.772697	1.051230	0	1.813542	0.696593	0.766148	0.584216	0.806680	0.474261	1.394847	0.874382	0
ABHD14B	ENSG00000114779	protein_coding	43.540803	42.156183	10.749150	15.201865	6.136422	9.535248	5.918875	6.900494	6.870113	13.654192	9.552894	15.986067	12.517299	19.330975	20.818025	28.062833	13.279532	17.938634
ABHD15	ENSG00000168792	protein_coding	6.501829	5.382963	0.959842	1.163504	0.103007	1.623153	2.978704	1.499109	1.906901	2.697508	1.781725	3.471995	2.549158	4.268198	3.202753	5.120183	1.704153	2.947341
ABHD16A	ENSG00000204427	protein_coding	24.626462	22.701710	12.875733	14.491971	9.423383	7.816541	3.735535	5.365959	5.492262	11.954849	13.036256	20.487384	16.869572	38.092108	28.087887	39.968439	23.075975	22.603521
ABHD16B	ENSG00000183260	protein_coding	4.884572	5.707985	0.861375	1.142099	0	0.571253	0.130854	0.104850	0.219371	0.250814	0.122293	0.439265	0.146790	0.373582	0.240092	0.344104	0.433194	0.454382
ABHD17A	ENSG00000129968	protein_coding	10.495319	7.802137	1.636780	1.748086	0.185367	0.998772	0.108945	0.619137	0.494377	0.655111	0.465548	0.611508	0.396624	0.775192	0.744294	0.865301	1.189695	1.287285
ABHD17AP3	ENSG00000250536	pseudogene	0.063753	0	0	0	0	0	0	0	0	0	0	0	0	0.018292	0	0.046141	0.024636	0
ABHD17AP4	ENSG00000229107	pseudogene	0	0	0	0	0	0	0	0	0	0.022748	0	0	0	0	0	0	0	0
ABHD17AP5	ENSG00000182502	pseudogene	0	0	0	0.032117	0	0	0	0	0	0	0	0	0	0	0	0	0	0
ABHD17B	ENSG00000107362	protein_coding	28.455644	10.947437	3.949073	5.964886	6.107218	4.872401	7.492457	4.203283	6.761749	5.171625	8.093353	11.134404	13.823289	11.486335	25.457698	25.970256	50.875121	49.505942
ABHD17C	ENSG00000136379	protein_coding	16.448610	12.639590	8.787622	7.886073	12.318683	14.807265	16.787105	9.621122	11.107447	13.517635	9.660230	17.575131	13.529595	15.021600	16.215311	23.812988	11.084544	16.775301
ABHD2	ENSG00000140526	protein_coding	34.327747	61.882666	3.141753	4.391340	6.505967	3.788639	8.483304	2.915803	4.358252	7.956217	11.950005	13.360895	14.995391	19.358114	31.363072	35.125875	48.100520	47.219887
ABHD3	ENSG00000158201	protein_coding	30.101030	10.734994	22.743573	40.809222	13.994298	12.597316	10.633176	7.250242	9.928187	7.065632	10.374326	14.151716	16.559598	23.513075	33.782099	43.158673	40.299571	60.144486
ABHD4	ENSG00000100439	protein_coding	6.618143	6.329337	2.329143	2.741173	0.478499	2.828264	0.165486	1.623427	2.247923	3.207628	4.358161	4.120335	6.678139	11.424059	13.483226	20.218184	11.512915	12.460488
ABHD5	ENSG00000011198	protein_coding	20.440903	9.994550	12.028470	18.262157	8.073270	17.137245	19.257455	13.035175	14.961450	23.507105	25.305884	36.530708	26.751970	30.064469	23.044658	35.510610	12.098221	13.599586
ABHD6	ENSG00000163686	protein_coding	12.035854	9.646002	3.624640	3.263990	2.432193	2.945401	12.874976	4.399206	4.542924	11.225962	13.817025	14.955173	11.539751	19.488706	15.628458	22.029057	16.630928	13.733237
ABHD8	ENSG00000127220	protein_coding	5.367231	7.687302	1.389192	0.775639	1.475134	1.051118	0.258719	0.701412	0.789239	2.161081	0.983151	1.273946	0.623764	1.891316	2.108238	1.322516	1.312185	1.303506
ABI1	ENSG00000136754	protein_coding	29.323684	18.027306	3.819427	7.268587	6.418117	6.282784	5.433248	4.418454	4.095765	3.758728	4.413987	6.892476	9.019379	6.105959	19.571898	23.356310	26.575740	36.888726
ABI2	ENSG00000138443	protein_coding	42.045039	33.007163	8.131907	15.683086	11.208585	16.097026	22.782438	9.179373	9.851007	15.775876	13.536362	24.061540	22.708861	22.907842	36.024851	41.208058	18.208117	27.605670
ABI3	ENSG00000108798	protein_coding	0.110944	0.136138	0	0.031820	0	0	0	0	0	0	0	0.046456	0	0.007901	0	0.010612	0	0
ABI3BP	ENSG00000154175	protein_coding	1.024853	0.785753	0.154615	0.364672	0.017312	0.405740	1.360350	0.182995	0.207193	0.308884	0.366358	0.454656	0.324528	0.628987	0.525050	0.936710	0.258674	0.994335
ABL1	ENSG00000097007	protein_coding	45.207596	72.617773	3.969085	7.356183	5.424553	6.231230	3.990402	3.662524	2.926012	8.337376	7.625675	12.097526	10.873878	17.773396	18.733010	34.891985	25.758335	43.474011
ABL2	ENSG00000143322	protein_coding	24.629225	20.937829	3.032481	3.736313	9.370598	5.612843	7.376206	3.818375	2.733320	4.208475	3.294877	6.099437	5.186821	7.260420	10.793835	16.217180	16.730991	26.162524
ABLIM1	ENSG00000099204	protein_coding	44.498156	23.312704	7.888925	9.850523	5.880813	15.491597	21.757755	16.021224	16.090583	39.460586	29.304288	43.499032	28.902592	39.236385	26.749995	42.182255	17.849043	20.583248
ABLIM2	ENSG00000163995	protein_coding	1.202626	1.284507	0.134208	0.310841	0	0.201742	0	0.142584	0.063046	0.485810	0.280295	0.515128	0.617926	0.986733	1.479302	1.436915	0.945444	1.771709
ABLIM3	ENSG00000173210	protein_coding	0.220691	0.554623	0.249420	0.564305	0	0.067589	0	0.036821	0	0.033084	0.042608	0.053779	0.044405	0.039908	0.150475	0.075811	0.126738	0.109187
ABO	ENSG00000175164	processed_transcript	0	0	0.000001	0.000001	0	0	0	0	0	0.000001	0	0	0	0	0.000001	0	0	0
ABR	ENSG00000159842	protein_coding	17.023367	31.286276	4.946415	4.647670	2.296823	2.894752	3.729866	2.761853	4.283299	5.239681	4.247355	6.433941	8.285307	14.484002	11.955589	22.289741	24.825455	25.801654
ABRA	ENSG00000174429	protein_coding	0.071761	0	0.045585	0.041384	0	0.014320	0.299172	0	0.136097	0.004754	0.030521	0.005524	0.026974	0.013512	0.042337	0.058067	0.035427	0.122968
ABRACL	ENSG00000146386	protein_coding	89.595952	34.906551	43.560149	68.527845	146.053696	156.366462	250.436027	210.509797	174.887874	147.324238	79.413224	117.596379	49.616182	35.768671	46.505997	47.591929	34.112156	27.861052
ABT1	ENSG00000146109	protein_coding	89.041889	83.029221	71.353781	92.800152	26.421057	60.498292	47.318758	55.300471	66.949469	115.585916	90.064465	110.760860	57.499907	78.580902	56.921285	67.016663	46.621898	38.031588
ABT1P1	ENSG00000250496	pseudogene	0.398764	0	0	0	0	0.156456	0	0	0.104769	0.140064	0.037146	0.227422	0.136224	0.338693	0.107554	0.576769	0	0.296388
ABTB1	ENSG00000114626	protein_coding	2.999077	3.276992	1.603536	1.764072	3.444494	0.920074	0.119627	1.472567	1.439379	1.091928	0.786840	0.965164	1.295687	2.582171	2.223110	1.608750	3.050117	2.518672
ABTB2	ENSG00000166016	protein_coding	4.434324	8.602034	0.488186	0.641133	0.386222	0.467020	0.103111	0.263101	0.308745	0.651049	0.374505	0.879988	0.603294	1.493278	1.535340	2.336934	5.662686	5.882845
AC000003.2	ENSG00000264194	protein_coding	0	0	0	0.016256	0	0	0	0	0.049030	0.008357	0	0	0	0	0	0	0.018453	0.054798
AC000032.2	ENSG00000260246	antisense	0	0	0	0	0	0	0	0	0	0	0.033154	0	0	0	0	0	0	0
AC000036.4	ENSG00000225929	antisense	0	0	0.015811	0	0	0	0	0	0	0.014882	0.007801	0	0	0	0.063185	0.076454	0	0
AC000068.10	ENSG00000273212	antisense	0.628881	0.254981	0.070605	0.198461	0	0	0	0.195236	0.110964	0.140387	0.035443	0	0.350701	0.045322	0	0.311955	0	0.700757
AC000068.5	ENSG00000185065	antisense	2.806340	1.482491	2.089252	2.214550	1.972512	1.800269	0.462702	1.523891	0.607328	1.278659	0.535706	1.052887	0.558275	0.771786	0.597269	0.851929	0.387754	0.626272
AC000068.9	ENSG00000273300	antisense	2.870287	0.764256	0.351767	0.221729	3.552499	0.339828	0	0	1.154942	0.229918	0.231939	0	0	0.075338	0	0	0	0.487718
AC000078.5	ENSG00000232926	pseudogene	0.915643	0.675844	0	0	0.065702	0.031724	0	0	0.433955	0.086733	0	0.076959	0.033190	0	0.263926	0	0	0.088278
AC000081.2	ENSG00000230194	pseudogene	0.304281	0.190857	0	1.522074	0	0	0	0.177522	0	0	0	0	0.097692	0	0	0.322920	0.154992	0.331998
AC000089.3	ENSG00000235776	pseudogene	0.060838	0.067579	0.074270	0.066679	0	0.050485	0	0	0	0.034512	0.018379	0.019847	0.050754	0.067178	0.176127	0.181776	0	0.107080
AC000095.9	ENSG00000270393	pseudogene	0.557431	0.031473	0.059719	0.183909	0	0.069972	0	0.083543	0.059728	0.146242	0.197329	0.160349	0.074733	0.238646	0.031114	0.439338	0.169294	0.388783
AC000099.1	ENSG00000236340	antisense	0	0	0	0.018395	0	0	0	0.027613	0	0	0	0	0.019516	0	0	0	0	0
AC000110.1	ENSG00000236105	pseudogene	0	0	0	0	0	0.037369	0	0	0	0	0	0	0	0	0	0	0	0
AC000120.7	ENSG00000243107	sense_overlapping	0.239905	0	0	0	0	0.141221	1.575117	0	0	0.072990	0	0.102950	0	0.052777	0.268755	0.338978	0.133579	0.355385
AC000123.4	ENSG00000224138	antisense	0	0	0	0	0	0	0.051160	0.085606	0	0	0	0.165176	0	0	0	0	0	0.100242
AC000124.1	ENSG00000226770	lincRNA	0	0	0	0.077102	0	0	0	0	0	0	0	0	0	0	0.185959	0	0	0
AC000374.1	ENSG00000227249	pseudogene	0	0	0	0	0.644382	0	0	0	0	0	0	0	0	0	0	0.018986	0	0
AC002044.4	ENSG00000272330	sense_intronic	0	0	0	0	0	6.357846	0	3.419281	0	0	0	0	0	0	0	0	0	0
AC002056.3	ENSG00000213683	pseudogene	0	0	0	0	0	0	0	0	0	0	0	0.024123	0	0	0	0	0	0
AC002056.5	ENSG00000254499	antisense	0	0	0	0	0	0	0	0	0	0	0	0	0	0.359900	0	0	0	0
AC002059.10	ENSG00000273216	sense_intronic	0.481915	0.100641	0	0.551754	0	0	0	0	0.080691	0.118318	0	0	0	0	0	0.143570	0.081790	0
AC002064.4	ENSG00000234459	antisense	0	0	0	0	0	0	0	0	0	0	0.085907	0	0	0	0	0	0	0
AC002064.5	ENSG00000225498	lincRNA	0.146590	0.076689	0	0	0	0	0	0.021080	0	0.082027	0	0	0	0	0	0	0	0.093194
AC002066.1	ENSG00000237813	antisense	0	0	0	0	0	0.185131	0	0	0	0.050854	0	0	0	0.037102	0	0	0	0
AC002069.5	ENSG00000228928	pseudogene	0	0	0	0	0	0	0	0	0	0.020454	0.010126	0	0	0	0.022154	0	0	0
AC002069.6	ENSG00000235639	pseudogene	0	0	0	0	0	0	0	0	0	0	0	0	0	0	0	0	0	0
AC002075.3	ENSG00000225898	pseudogene	0.646389	0	0	0.146659	0	0.352516	0	0.096419	0	0.023174	0.048005	0.112034	0	0.093309	0.477907	0.045576	0.197074	0.243760
AC002075.4	ENSG00000237729	pseudogene	0.388744	0	0	0.725829	0	0.176301	0	0	0	0.116591	0	0	0	0	0	0	0	0
AC002076.10	ENSG00000234695	antisense	0	0	0	0.185047	3.830087	0.222316	0.334608	0.177403	0	0.060999	0.156599	0.035425	0.249236	0	0.131072	0.119028	0	0.069369
AC002115.5	ENSG00000224910	lincRNA	0	0	0	0.118134	0	0	0	0.178473	0	0	0	0	0	0	0	0.113068	0	0
AC002115.9	ENSG00000267626	lincRNA	0	0.080175	0.074018	0	0	0	0	0.175081	0	0.033217	0	0	0	0	0	0	0	0.070696
AC002116.7	ENSG00000267698	antisense	1.588716	4.493403	6.931675	8.235335	1.432476	5.382112	1.623848	2.820195	0.238562	2.560816	1.084405	1.499184	0.779484	1.606795	1.531298	0.943078	1.647439	1.337356
AC002116.8	ENSG00000248101	processed_transcript	1.025572	0.271511	0	0	0	0	0	0.171058	0	0	0	0	0.000007	0	0	0	0.000001	0
AC002117.1	ENSG00000224505	antisense	31.363152	33.399073	14.199271	21.991262	3.918645	5.258902	5.172289	3.476548	2.065890	1.850095	1.443355	2.761979	4.192361	2.944486	5.351312	4.845244	22.455589	27.114551
AC002127.4	ENSG00000233420	lincRNA	0	0	0	0	0	0	0	0	0	0	0	0	0	0	0	0	0	0
AC002128.5	ENSG00000271366	antisense	0.825950	1.224100	0.070827	0	0	0.057104	0	0.081714	0	0.036308	0	0	0	0.047977	0	0.071527	0.138952	0.292801
AC002306.1	ENSG00000259242	antisense	0.050118	0.118210	0.030682	0	0	0.041058	0	0	0	0.027239	0	0	0	0	0.087378	0.055174	0.060992	0.296740
AC002310.10	ENSG00000260494	pseudogene	0.465033	0.324515	0.242531	0.284394	0	0	1.335640	0.065503	0	0.107070	0.043196	0.127501	0	0.029420	0.311062	0.042786	0	0
AC002310.12	ENSG00000235560	antisense	3.128857	1.639893	1.746836	1.609389	3.286625	1.348251	2.428197	0.683061	0.550506	1.170344	0.836425	1.088726	0.631032	0.588443	0.583894	0.531385	0.707859	0.711327
AC002310.13	ENSG00000260869	protein_coding	0.733674	0	0.297625	0	0	0	0	0	0	0	0	0	0	0.675910	0.341549	0.889155	7.563226	3.128386
AC002310.17	ENSG00000261588	pseudogene	0.417575	0	0	0	0	0	0	0	0	0.112659	0	0	0	0	0	0	0	0
AC002310.7	ENSG00000239791	antisense	1.478320	1.114759	0.370685	0.386069	0	0.532259	1.766358	0.398129	0.105848	0.286530	0.133936	0.261288	0.145106	0.132593	0.106960	0.275068	0.170768	0.161205
AC002314.4	ENSG00000267190	pseudogene	0	0	0	0.178774	0	0	0	0	0	0	0	0	0	0	0	0.088235	0.096263	0
AC002366.3	ENSG00000232392	pseudogene	0	0	0	0	0	0	0	0.011133	0	0	0	0	0	0	0	0	0	0
AC002383.2	ENSG00000227863	lincRNA	0	0	0	0	0	0	0	0	0	0	0	0	0	0	0	0	0	0.162229
AC002386.1	ENSG00000230941	lincRNA	0	0	0	0	0	0	0	0	0	0	0	0	0	0	0	0.110419	0	0
AC002398.11	ENSG00000267439	antisense	2.547333	0.889433	1.226913	0.871231	0.057927	1.352706	1.484334	1.527653	1.881757	2.011806	2.018795	3.408588	1.643421	1.530695	1.205069	2.780718	0.800445	0.614326
AC002398.13	ENSG00000267049	antisense	3.910116	1.532707	0	0.402955	8.166412	0.727940	0	0	2.314946	0.061719	0	0.537285	0.143734	0.089093	0.381057	0.247429	0.383576	3.576072
AC002398.5	ENSG00000225872	lincRNA	0	0	0	0	0	0	0.351952	0	0	0	0	0	0	0	0	0.010158	0	0
AC002398.9	ENSG00000188223	protein_coding	2.661138	6.994819	0.350617	0.846696	0	0	2.633014	0.267663	0.000020	1.366619	0.218418	1.310306	0.005306	0.351067	0.620687	0.723955	0.294346	0.378048
AC002400.1	ENSG00000261528	pseudogene	1.172393	1.040444	0	0.097495	0	0.728802	0.060437	0.191849	0.544642	0.443397	0.272298	0.357841	1.014556	0.564327	1.560485	0.803672	0.100425	0.579758
AC002401.1	ENSG00000236472	antisense	0.382027	0.523984	0	0	0.104011	0	0	0	0	0	0.035142	0.084429	0	0.133994	0.141681	0.128334	0.126527	0.068007
AC002429.5	ENSG00000236197	antisense	0	0.013071	0	0.010947	0	0	0	0	0	0.010339	0	0	0	0	0	0	0	0.011534
AC002451.1	ENSG00000269449	protein_coding	0	0	0	0	0	0.066009	0	0	0	0	0	0	0	0.009027	0.013851	0	0	0
AC002451.3	ENSG00000231170	antisense	0	0	0.900765	0.145103	0	0	0	0	0	0	0	0	0	0	0	0	0	0
AC002454.1	ENSG00000237819	antisense	0.706070	0.941882	0.181260	1.775880	0	2.219650	1.114213	0.927433	0.830197	0.302642	0.087197	0.052535	0.297792	0.236483	0.087932	0.167378	0	0.094283
AC002456.2	ENSG00000223969	antisense	0.596908	0.171050	0.983123	1.692946	0.237740	1.181341	0	0.166329	0.815743	0.657978	0.254445	0.050112	0.258677	0.122916	0	0.265420	0	0.191690
AC002463.3	ENSG00000223646	lincRNA	0	0	0	0	0	0	0	0	0	0	0	0	0.053035	0	0	0	0	0
AC002467.7	ENSG00000241764	antisense	3.031856	2.381501	2.122912	1.794875	1.844320	3.923788	4.433496	3.497086	1.498054	2.349551	1.332396	1.571374	0.548371	0.787272	1.431002	0.748034	0.672438	0.568154
AC002472.11	ENSG00000226872	antisense	0	0	0	0	0	0	0	0	0	0	0	0	0	0	0	0	0	0
AC002472.13	ENSG00000187905	protein_coding	0	0	0	0.018670	0	0	0	0.016648	0	0	0	0	0.006272	0.004913	0	0	0	0
AC002480.3	ENSG00000232759	antisense	0	0	0	0	0	0	0	0	0	0	0	0	0	0	0.011202	0.010336	0	0
AC002480.5	ENSG00000225541	sense_overlapping	0	0	0	0	0	0.053748	0	0	0	0	0	0	0	0	0.024662	0	0	0
AC002486.2	ENSG00000231525	pseudogene	0	0	0	0	0	0	0	0	0	0	0	0	0.030626	0	0	0	0	0
AC002486.3	ENSG00000223866	pseudogene	0	0	0	0	0	0	0	0	0	0	0	0	0.261398	0	0	0	0	0
AC002511.1	ENSG00000205786	lincRNA	0	0	0	0	0	0	0	0	0	0	0	0	0	0	0.008746	0	0	0
AC002519.6	ENSG00000261457	pseudogene	0	0	0	0	0	0	0	0.099310	0	0	0	0.076525	0	0.029142	0	0	0	0
AC002519.8	ENSG00000259810	sense_intronic	0.046720	0	0.013595	0	0	0	0.104501	0.030861	0	0	0	0	0	0	0.025359	0.012556	0	0
AC002523.1	ENSG00000242186	pseudogene	0.410423	0.163984	1.456803	2.899993	0	1.324230	0	0.215530	0	0.216016	0	0	0	0	0	0	0	0
AC002542.2	ENSG00000227532	pseudogene	2.036687	0	0	0	0	0	0	0	0	0	0	0	0	0.464595	0	1.159560	0	0
AC002543.2	ENSG00000235945	pseudogene	0.659112	0.033996	0.069884	0.050852	0.028524	0.375442	0.737480	0.230581	0.087796	0.589869	0.236082	0.443832	0.639561	0.550639	0.565154	0.940009	0.219222	0.548805
AC002550.5	ENSG00000261312	antisense	0.154518	0.144906	0	0.110007	0	0	0	0	0	0	0	0.015646	0	0	0	0	0	0
AC002551.1	ENSG00000261736	sense_intronic	0.142856	0	0	0	0.307349	0	0	0	0	0	0	0.046938	0	0	0	0.134442	0	0
AC002553.4	ENSG00000233979	pseudogene	0	0	0.736228	3.682340	0	0.181716	0	0	0	0	0.063516	0	0	0	0	0	0	0
AC002558.1	ENSG00000221016	miRNA	0	0	0	0	0	75.910915	0	143.075509	0	0	0	0	0	0	233.168421	0	0	0
AC002984.2	ENSG00000267005	pseudogene	0.137288	0	0.151674	0.077809	0	0	0	0	0	0	0	0	0	0.101285	0	0	0	0
AC002985.3	ENSG00000268193	protein_coding	0	0.235596	0.139522	0.345594	0	0	0	0.057849	0	0.044066	0	0	0	0.073800	0	0.297011	0	0.072050
AC002994.1	ENSG00000196861	pseudogene	0	0	0	0	0	0	0	0.020203	0	0	0	0.023437	0	0.027914	0.041447	0.039862	0	0
AC003002.4	ENSG00000268133	protein_coding	0.000013	0	0	0	0	0	0	0	0.673465	0	0	0.000001	0	0	0	0	0.000008	0.000034
AC003002.6	ENSG00000269533	protein_coding	1.554728	0	0.703483	1.528448	0.091560	1.148112	0.207203	0	0	1.270099	0.449615	0.972851	1.107961	0.487255	0.567367	0.445873	1.637307	0.664146
AC003005.2	ENSG00000268266	lincRNA	0	0	0.067679	0	0	0.047960	0	0	0.059453	0	0	0	0	0	0.071347	0	0	0.072092
AC003005.4	ENSG00000268107	protein_coding	0	0	0	0	0	0	0	0	0	0	0	0	0	0	0	0	0	0
AC003006.7	ENSG00000269026	protein_coding	0.050596	1.741106	0.194581	0	0	0	0	0.060911	0	0.361684	0.349026	0.460925	0.752125	0.556629	0.573087	0.207319	1.026905	0
AC003029.1	ENSG00000248594	pseudogene	0	0	0	0	0	0	0	0	0	0	0	0	0	0	0	0	0	0
AC003051.1	ENSG00000227517	lincRNA	0	0.285680	0	0.135658	0	0.069290	0	0.029650	0	0	0	0	0	0	0	0.009711	0	0
AC003075.4	ENSG00000237773	antisense	0	0.181088	0.147417	0.365111	1.883963	1.115174	0	0.574280	3.590373	0.140766	0.149825	0.074520	0.136410	0	0.109007	0	0	0.115272
AC003080.4	ENSG00000234358	pseudogene	0.285100	0.084583	0	0.080566	0.252275	0.089407	0	0	0	0	0.042348	0.163880	0.056012	0.081597	0.082744	0.037991	0.128749	0.294402
AC003088.1	ENSG00000226965	lincRNA	0	0	0	0	0	0.103871	0	0	0	0	0.033900	0.041167	0	0	0	0	0	0
AC003090.1	ENSG00000223561	lincRNA	0.154877	0.125661	0.437952	0.861037	0	0.488025	0	0.199391	0.056503	0.346047	0.108005	0.085637	0	0.032686	0.227364	0.016409	0.072328	0.142582
AC003092.1	ENSG00000236453	lincRNA	0.131431	0	0	0.054789	0	0	0	0	0	0	0.021072	0	0	0	0	0	0	0
AC003101.1	ENSG00000228768	protein_coding	0	0	0	0	0	0	0	0	0.053696	0	0.091151	0	0	0	0	0	0	0
AC003102.1	ENSG00000214921	protein_coding	0	0.022799	0	0	0	0	0	0	0	0	0	0	0	0	0	0.012371	0	0
AC003102.3	ENSG00000267750	antisense	0.171407	0.115173	0.089773	0.077241	0.062669	0.104192	0.004844	0.035463	0	0.006733	0	0.003361	0.037300	0.016716	0.006042	0.029253	0	0.054234
AC003104.1	ENSG00000236194	sense_intronic	1.953435	0.350612	0.624012	0.777359	0	0.789552	2.736695	1.061343	0.610738	0.896900	0.619635	1.086570	0.824092	1.085107	0.821506	1.279565	0.405532	0.951557
AC003665.1	ENSG00000234494	antisense	4.583141	1.851145	3.061254	5.473584	1.101455	4.637051	2.727267	1.542371	0.416627	2.015189	0.928171	1.215514	0.700603	1.239869	0.852369	1.909151	0.357990	1.477479
AC003682.16	ENSG00000268392	lincRNA	0	0	0	0	0	0	1.313348	0	0	0	0	0	0	0.072635	0	0.202687	0	0
AC003956.1	ENSG00000268564	antisense	0	0	0	0	0	0	0	0	0	0	0	0.087006	0	0	0	0	0	0
AC003958.2	ENSG00000234859	antisense	0.038842	0	0.028983	0.013485	0	0.015707	0	0	0.034702	0.010151	0.007379	0.008083	0	0.008952	0	0.012935	0.007247	0
AC003984.1	ENSG00000235139	lincRNA	0	0	0	0	0	0.006713	0	0	0	0	0	0	0	0	0.097828	0	0	0
AC003986.6	ENSG00000232821	antisense	0.101399	0.040549	0.021622	0.101192	0	0.051777	0	0.031700	0	0.044427	0.045683	0.020446	0	0	0.265111	0	0	0.021649
AC003986.7	ENSG00000236536	antisense	0.208778	0	0.057898	0.105878	0	0	0	0.026774	0	0	0	0	0	0	0.169791	0.050426	0	0
AC003989.3	ENSG00000243621	pseudogene	0	0.575555	0	0	0	0	0	0	0	0	0	0.569501	0	1.214712	0	0.767472	0	0.795116
AC003989.4	ENSG00000227948	pseudogene	0.083003	0	0	0.116737	0	0	0	0.214156	0	0.073315	0.053088	0.028930	0.072805	0	0.248175	0.246236	0.103834	0.260577
AC003991.3	ENSG00000228113	antisense	0.083593	0.044657	0	0.113269	0	0.203198	0	0	0	0.040852	0.041391	0.086589	0	0	0	0	0	0.167626
AC004012.1	ENSG00000233942	lincRNA	0	0	0.084906	0	0	0	0	0	0	0	0	0	0	0	0	0	0	0
AC004014.4	ENSG00000227968	pseudogene	0	0	0	0	0	0	0	0	0	0	0	0.016910	0	0	0	0	0	0
AC004016.2	ENSG00000234999	pseudogene	0	0	0	0	0	0	0	0	0	0	0	0	0	0	0	0	0	0.088531
AC004017.1	ENSG00000268948	protein_coding	0	0	0	0	0	0	0	0	0	0	0	0	0	0	0.221968	0.216183	0	0
AC004019.10	ENSG00000229492	pseudogene	0.297762	0.100892	0	0.020792	0	0	0	0	0	0.010913	0.012668	0.012909	0	0.013837	0	0.073122	0.088057	0.179631
AC004019.13	ENSG00000236754	antisense	0.160670	0.242149	0.032814	0.014845	0	0	0.017425	0.017713	0	0.008368	0.009141	0	0	0.010464	0.017002	0.042758	0.016376	0
AC004019.18	ENSG00000272675	lincRNA	0	0	0.192995	0.132184	0.098497	0	0	0	0.147213	0.000002	0	0	0.000040	0	0	0	0	0.000016
AC004022.8	ENSG00000228751	pseudogene	0	0	0	0.033299	0	0	0	0	0	0	0	0	0	0	0.033955	0	0	0
AC004041.2	ENSG00000223442	antisense	5.458961	0.752922	0.214253	0.365630	7.629344	0.801904	1.145316	0.593046	0.347784	0.396665	0.045717	0.411212	0.636452	0.201591	0.932897	1.351436	0.118443	1.152066
AC004051.2	ENSG00000246774	lincRNA	0.025855	0	0.074136	0.068422	0	0.061575	0	0	0.065540	0	0.014569	0	0	0.009145	0	0	0	0
AC004053.1	ENSG00000245384	antisense	0	0	0	0.025320	0	0	0	0	0	0	0	0	0	0	0.036667	0	0	0
AC004057.1	ENSG00000196656	pseudogene	0.379493	0	0	0	0	0	0	0	0	0	0	0	0	0	0	0	0	0
AC004066.2	ENSG00000216425	pseudogene	0	0	0	0	0	0	0	0	0	0	0	0	0	0	0.181599	0	0	0
AC004067.5	ENSG00000273447	antisense	1.914649	0.810983	0.149713	0.288948	3.651950	0.372910	0.852806	0.120433	0.930138	0.468848	0	0.076705	0.627785	0	0.070716	0.274047	0.080163	0.073479
AC004069.1	ENSG00000251473	pseudogene	0	0	0	0	0	0	0	0	0	0	0	0	0	0.018916	0.144483	0	0	0
AC004069.2	ENSG00000251259	lincRNA	0.198581	0.300783	0.063507	0.187432	0.053964	0.237327	0.781180	0.475756	0.086671	0.079365	0.026379	0.336113	0	0.119695	0	0.117933	0	0.193923
AC004074.3	ENSG00000230311	pseudogene	0	0	0	0.091587	0	0.062857	0.054454	0	0.034658	0.041124	0	0.051291	0	0	0	0.082976	0	0
AC004076.7	ENSG00000268533	protein_coding	0	0	0	0.196625	0	0	0	0	0	0.033472	0	0	0	0	0	0.125540	0	0
AC004076.9	ENSG00000268163	protein_coding	0.764923	0.452540	0.969780	0.267885	0	0.470809	0	0.249189	0.991595	0.231075	0.123303	0	0.137905	0.370101	0	0.333092	0.324413	0.719894
AC004112.4	ENSG00000226851	antisense	0.290686	0	0.224123	0	0	0	0	0	0	0	0	0	0.044901	0	0.214903	0	0	0.197587
AC004112.7	ENSG00000236232	pseudogene	0	0	0	0	0	0	0	0	0	0	0	0	0	0	0.122203	0	0	0
AC004129.9	ENSG00000213798	pseudogene	0	0	0	0	0.051744	0	0	0	0	0	0	0	0	0	0.226068	0	0	0
AC004156.3	ENSG00000267666	lincRNA	0.056981	0.315310	0.042147	0.087896	0	0.011614	0	0.035072	0	0.062117	0.035214	0.046814	0	0.083067	0.140066	0.073225	0.055312	0.044242
AC004158.2	ENSG00000261008	lincRNA	3.227355	1.438007	1.166795	2.937360	0.408270	2.422918	1.260174	1.448639	0.178741	1.125002	0.357888	0.935722	0.820180	0.863645	0.189804	1.104938	0.541251	0.958275
AC004158.3	ENSG00000260664	lincRNA	0.501734	0.063236	0.155944	0.253913	0.305104	0.106837	0.093793	0.025138	0.053072	0.050244	0.028892	0.041695	0.043835	0.013230	0	0.144147	0.035582	0.282858
AC004159.1	ENSG00000230853	pseudogene	0	0	0	0	0.201270	0	0	0	0	0	0	0.034038	0	0.037976	0	0	0	0
AC004160.4	ENSG00000230435	antisense	0	0	0	0	0	0	0	0	0	0	0	0	0	0	0	0.062790	0	0
AC004166.6	ENSG00000184616	pseudogene	0.055771	0.079674	0	0.028769	0	0	0.018070	0.017254	0	0	0.016910	0	0	0	0.063280	0	0.028860	0.121049
AC004221.2	ENSG00000267778	lincRNA	0.138823	0.135264	0	0	0.072151	0	0	0	0	0	0	0.023735	0	0	0	0	0	0
AC004231.2	ENSG00000234477	antisense	0	0	0	0	0	0	0	0	0	0.023366	0	0	0	0.063114	0	0	0	0
AC004237.1	ENSG00000230612	antisense	0	0.062226	0	0	0	0	0	0	0.026918	0	0	0	0	0	0	0	0.079465	0
AC004257.1	ENSG00000269635	lincRNA	0.295016	0	0	0	0	0	0	0	0	0.083562	0	0	0	0	0	0.149126	0	0
AC004257.3	ENSG00000270143	lincRNA	10.383655	7.328964	0.912732	1.395678	0	2.200883	1.732474	0.465865	0.080989	1.450730	0.639126	1.820169	1.270084	1.224266	2.218539	3.977141	3.725112	16.285718
AC004381.6	ENSG00000005189	protein_coding	15.721514	13.820500	3.566309	5.110595	4.618323	4.884084	25.074223	2.628400	3.576449	3.435535	4.578404	4.043321	5.247139	6.557859	7.468945	9.386401	7.712756	10.897970
AC004381.7	ENSG00000260510	antisense	0	0	0.099010	0	0	0.143655	0	0	0	0	0.046005	0	0	0.074517	0	0.091389	0	0
AC004383.3	ENSG00000226107	pseudogene	4.480592	7.173491	0	0.218902	0	0.149968	0	0	3.421217	0.327997	0	0.251076	0	0.148218	0.413411	0	0	2.284735
AC004410.3	ENSG00000273309	sense_intronic	0.616677	0.119110	0.199239	0	0	0	0	0	0	0	0	0.114696	0	0	0	0.084922	0	0
AC004447.2	ENSG00000269131	antisense	4.858400	1.591579	0.644072	0.577906	3.248593	1.578875	2.313990	0.765873	0.627837	0.543929	0.445886	0.522045	0.777000	0.608832	0.994916	1.128109	0.825269	2.617689
AC004448.2	ENSG00000227078	lincRNA	0	0	0	0.074158	0	0	0	0	0	0	0	0	0.044392	0	0	0	0	0
AC004448.5	ENSG00000235979	lincRNA	0	0	0	0	0	0	0	0	0	0.041623	0	0	0	0	0.027759	0	0	0
AC004449.6	ENSG00000261204	lincRNA	0.767602	1.371225	0.156946	0	0	0	0	0	0.039815	0	0.077248	0	0.489497	0	0.319634	0.210630	0	0.078542
AC004453.8	ENSG00000146677	pseudogene	0.268561	0.118962	0.319888	0.387141	0.073327	0.043857	0	0.235831	0.140192	0.117750	0.121246	0.278338	0.048812	0.196658	0.079186	0.377842	0.240794	0.163376
AC004461.4	ENSG00000237347	pseudogene	0.163752	0.184276	1.090612	0.812460	0	0.063572	0	0	0	0.178585	0	0	0	0.225117	0	0.146147	0.084680	0.088702
AC004463.6	ENSG00000260924	antisense	8.673310	13.796122	2.930102	3.234878	0.335210	1.381915	5.141836	0.898167	0.146657	0.880346	0.671769	0.820585	0.290743	0.528659	0.633007	0.616040	0.764077	0.332767
AC004466.1	ENSG00000268069	protein_coding	0.398656	0.652055	0.114519	0.172645	0	0.175709	0	0.144037	0	0.072328	0.016289	0.034324	0.174567	0.053140	0	0.394576	0	0.116996
AC004471.10	ENSG00000272682	lincRNA	0.247600	0.172533	0.039681	0.128017	0	0	0	0.078899	0.141961	0.010121	0.022338	0.024599	0	0.037063	0.020209	0.104830	0.038473	0.120833
AC004471.9	ENSG00000223461	antisense	1.513083	1.452679	0.288033	0.399383	0	0.086883	0	0.363944	0.400590	1.189911	0.768928	0.350588	0.341007	1.235769	0.496239	0.441717	0.726388	0.826397
AC004490.1	ENSG00000267122	antisense	0.202359	0.070010	0.143131	0.147751	0.274210	0.118696	0	0.070294	0	0.014556	0.027685	0.011597	0.051288	0.047112	0	0.031665	0.047060	0.009729
AC004510.3	ENSG00000267308	lincRNA	0	0	0	0	0	0	0	0.064940	0	0	0	0	0	0	0	0	0	0
AC004528.4	ENSG00000266990	antisense	0.092241	0	0	0	0	0	0	0	0	0	0	0.064408	0	0	0	0	0	0
AC004538.3	ENSG00000230333	processed_transcript	0	0	0.069395	0.163175	0	0.159961	0	0	0	0.028388	0.055093	0	0.099391	0	0.198642	0	0.119346	0.058074
AC004540.4	ENSG00000225792	antisense	1.986803	0.869483	0.804957	0.975320	0	1.112052	1.597181	0.714725	0.773340	0.910118	0.621526	1.555054	1.771979	0.424860	0.555665	0.623158	0.068625	0.570736
AC004540.5	ENSG00000214870	lincRNA	0.218837	0.819254	0.940401	1.912804	0.202706	1.232903	1.489908	0.438432	0.160393	0.741666	0.290568	0.364733	0.072628	0.295373	0.541061	0.088671	0.281674	0.108796
AC004549.6	ENSG00000229893	antisense	0	0	0.049365	0.091195	0	0	0	0	0	0	0	0	0	0.032574	0.053916	0.044271	0	0.050894
AC004593.3	ENSG00000235669	antisense	0.068905	0.042084	0.073269	0.103984	0	0	0	0.091496	0	0	0	0	0	0.119381	0	0.277127	0.077955	0.078256
AC004603.4	ENSG00000225877	lincRNA	0	0	0	0	0	0	0	0	0	0	0	0	0	0.007637	0	0	0	0
AC004623.2	ENSG00000267755	antisense	14.489224	41.334334	1.463390	3.233786	1.308046	2.378555	0.093139	2.152584	2.241585	2.241094	1.634896	3.832645	1.523198	3.576714	3.227830	7.554181	5.245910	7.496538
AC004637.1	ENSG00000267304	antisense	0	0.090053	0	0	0	0	0	0	0	0	0	0.042928	0	0.083143	0.204834	0.272133	0.059192	0
AC004691.5	ENSG00000229263	antisense	0.077931	0	0	0	0	0	0	0.024847	0	0.023930	0.024417	0.028864	0.153141	0	0.050583	0.156819	0	0.103427
AC004692.4	ENSG00000228680	antisense	0	0	0	0	0	0	0	0.120705	0	0	0	0.035956	0	0	0	0	0	0
AC004702.2	ENSG00000263494	lincRNA	0	0	0.605458	0	0	0	0	0	0	0	0	0	0	0	0	0	0	0
AC004706.1	ENSG00000256806	pseudogene	1.091477	1.534523	2.024537	4.686849	1.366799	5.169855	0.361614	0.992492	0.000085	0.413292	0.079658	0.406326	0.147739	0.159680	0.153115	0.376984	0.248511	0.356329
AC004771.1	ENSG00000203562	pseudogene	1.059529	1.853670	0.067629	0.095389	0	0.058219	0	0	0	0.510426	0.098836	0.042504	0.130210	0.395082	0.071988	0.506267	1.643690	0.872927
AC004775.5	ENSG00000272203	lincRNA	0.262484	0	0	0.150241	0	0	0	0	0	0	0	0	0	0	0	0	0	0.214159
AC004791.2	ENSG00000267453	processed_transcript	0	0	0	0	0	0	0	0.153752	0	0	0	0	0	0	0	0	0	0
AC004797.1	ENSG00000229944	pseudogene	0.096857	0.026554	0.089345	0.116989	0.426625	0.075949	0.085656	0.035776	0.053787	0.025232	0.090577	0.059412	0.164271	0.055301	0.194791	0.110006	0.062955	0.087713
AC004817.1	ENSG00000267901	protein_coding	0	0	0	0	0	0	0	0	0	0	0	0	0	0	0.106468	0	0	0
AC004824.2	ENSG00000269468	protein_coding	1.353871	0	0.275489	0.535754	0.163845	0.433940	0	0.397309	0	0	0	0.090660	0	0.093491	0.438809	0.129360	0.403033	0
AC004832.1	ENSG00000203606	pseudogene	0.696971	0.448287	0.061990	0.609155	0	0.287001	0	0.046194	0	0	0	0	0	0.135505	0	0.121070	0.034003	0
AC004837.3	ENSG00000106540	pseudogene	0.632491	0.621218	0.056848	0.054004	0	0.333264	0.133513	0.000001	0.995786	0.199447	0	0	0.000005	0.000002	0.734100	0.533705	0.182784	0.000023
AC004837.4	ENSG00000231951	antisense	0	0	0	0	0	0	0	0	0	0.041982	0	0	0	0.049400	0	0.065005	0.068158	0
AC004837.5	ENSG00000228554	antisense	0	0.081366	0	0	0	0.362427	0	0	0	0.054800	0	0	0	0	0	0	0	0
AC004840.8	ENSG00000230914	lincRNA	0	0.496651	0.053746	0.193028	0	0	0	0.031835	0	0	0	0	0	0	0	0	0	0.053599
AC004840.9	ENSG00000175873	lincRNA	1.093661	1.095440	0.109341	0.109568	0	0.187760	0.289588	0.166163	0.140433	0.231961	0.091728	0.206775	0.170798	0.363532	0.395691	0.589149	0.186679	0.587426
AC004854.4	ENSG00000234183	antisense	1.428972	0	0	0	1.714521	1.653438	0	4.153891	0	0	0.579239	0	0	0	0	0	0	0
AC004878.2	ENSG00000224804	antisense	0.294468	0.255348	0.124973	0.078008	0	0.210810	0	0	0	0.019899	0.084689	0.095188	0.029717	0.051786	0.235634	0.145023	0	0.080840
AC004878.3	ENSG00000198632	pseudogene	0	0.057304	0	0.044544	0	0	0	0	0	0	0	0	0	0	0	0	0	0
AC004878.7	ENSG00000249595	sense_intronic	0	0	0	0	0	0	0	0	0	0	0	0	0	0	0	0	0	0.192794
AC004878.8	ENSG00000254977	antisense	0	0.204094	0	0	0	0	0	0	0	0.103704	0	0	0.590086	0	0.195056	0.181856	0	0
AC004893.10	ENSG00000238109	pseudogene	0.285185	0.387194	0.019809	0.229979	0.074541	0.430881	0	0	0	0.036969	0.020136	0.123113	0.095100	0.172361	0.134067	0.425454	0.019493	0.383718
AC004893.11	ENSG00000242687	antisense	2.317582	1.740737	0.524354	0.979224	0	0.482265	0.136771	0.374750	0.519926	0.898767	0.745774	0.648032	0.430276	0.578928	1.063335	1.298044	2.090336	2.619769
AC004895.4	ENSG00000231704	lincRNA	0.138370	0.520946	0.063309	0.127865	0	0.281149	0	0.040352	0	0.215414	0.079752	0.045689	0	0.179245	0	0.060876	0.181313	0.126928
AC004899.1	ENSG00000267970	protein_coding	0	0	0	0.009998	0	0	0	0.008794	0	0	0	0	0	0	0.019786	0.009705	0	0
AC004906.3	ENSG00000237286	antisense	0	0	0	0	0	0	0	0	0	0	0	0	0	0	0	0.036630	0	0.040568
AC004911.2	ENSG00000226592	pseudogene	0	0	0	0	0	0	0	0	0	0	0	0	0	0	0.033210	0	0	0
AC004917.1	ENSG00000177820	pseudogene	2.396858	3.404426	0.125813	0	0.000001	0	0	0	0	0.251717	0.160902	0	0.000116	1.697130	0.000003	0.123845	1.062980	0.000002
AC004920.2	ENSG00000228085	pseudogene	0	0	0	0	0	0	0	0	0	0	0	0	0	0	3.901922	0	0	0
AC004941.3	ENSG00000228151	antisense	0.020327	0.030658	0	0.021277	0	0	0	0.004858	0	0	0	0	0	0	0.010976	0	0	0
AC004941.5	ENSG00000231397	pseudogene	0	0	0	0	0	0	0	0	0	0	0	0	0	0	0	0	0	0
AC004945.1	ENSG00000222024	pseudogene	0.070579	0	0	0.091005	0	0.024662	0	0.053568	0.019701	0.016435	0	0.100255	0	0	0	0.057674	0	0.031946
AC004947.2	ENSG00000233760	lincRNA	0	0	0	0	0	0	0	0.005032	0	0	0	0	0	0	0	0.010817	0	0
AC004951.5	ENSG00000239556	pseudogene	0	0.091648	0	0	0	0	0	0.039798	0	0.019252	0	0	0	0.021574	0	0.030381	0	0
AC004951.6	ENSG00000228434	lincRNA	12.318042	6.177965	0.067590	0.388769	0.520198	0.219085	1.400104	0.198300	0.673061	0.403208	0.477278	0.756289	0.646534	0.856532	1.073753	1.202311	0.387300	1.370015
AC004967.7	ENSG00000243554	pseudogene	1.165991	0	1.757873	2.495522	0.160286	1.075309	0	0.342847	0	0.180591	0.248689	0.105507	0.203353	0.126483	0.094608	0.083829	0	0.196654
AC004980.10	ENSG00000214243	pseudogene	0.522725	0.871915	0	0	0	0.181728	0.250522	0.197863	0	0.335646	0.079058	0.296784	0.674159	0.291943	0.174597	0.426343	0	0.188360
AC004980.11	ENSG00000185040	pseudogene	0	0	0	0	0	0	0	0	0	0	0	0	0	0	0	0.027972	0	0.030641
AC004980.7	ENSG00000205485	pseudogene	6.987802	3.716309	4.177666	4.741535	0.938974	2.832883	5.433623	2.221013	2.573459	3.086715	1.261946	1.936398	1.354652	1.296445	1.255822	1.965729	1.359433	1.821696
AC004980.9	ENSG00000230305	pseudogene	0	0	0	0	0	0	0	0	0	0.067971	0	0	0	0	0	0	0	0
AC004985.12	ENSG00000241057	pseudogene	0.106585	0.072456	0.027024	0.042347	0	0.069742	0	0	0	0.038707	0.014519	0.031798	0	0.015536	0.051091	0	0	0
AC004988.1	ENSG00000203446	antisense	0.119351	0	0	0	0	0.029473	0	0	0	0	0.010270	0.071847	0	0	0.043771	0.063974	0	0.044540
AC005000.1	ENSG00000255927	pseudogene	0	0	0	0	0	0	0	0	0	0	0	0	0	0	0	0	0	0
AC005003.1	ENSG00000213888	protein_coding	2.902421	3.017681	1.148889	1.326091	0	0.727512	0.897491	0.746048	1.132987	1.580068	0.875174	1.249647	0.684722	1.575683	0.915737	1.556584	1.040773	1.222034
AC005007.3	ENSG00000230370	pseudogene	0.090227	0.048671	0.174672	0.171151	0	0.342028	0.046076	0.118953	0	0.303179	0.028637	0.242043	0.297367	0.316462	0.880419	0.957751	0.057496	0.561657
AC005008.2	ENSG00000237896	protein_coding	0	0	0	0.051498	0	0	0	0	0	0	0	0	0	0	0	0	0	0
AC005009.1	ENSG00000231255	antisense	0	0	0	0	0	0	0	0.454054	0	0	0	0	0	0	0.921452	0	0	0
AC005009.2	ENSG00000233073	antisense	0	0.146643	0	0.052933	0	0.038645	0	0.081597	0	0	0.107911	0	0.039618	0.101255	0.111525	0.043735	0	0.055373
AC005013.1	ENSG00000255690	pseudogene	0.000183	0.000198	0.000132	0.000132	0	0.000307	0	0.000211	0.000320	0.000100	0.000135	0.000162	0.000198	0.000100	0.000191	0.000184	0.000213	0.000121
AC005014.5	ENSG00000224280	pseudogene	0.030605	0	0	0.015169	0	0	0	0	0	0.004151	0.004712	0	0	0	0.017870	0.007391	0.008216	0.008503
AC005019.3	ENSG00000224330	lincRNA	0	0	0	0	0.101709	0	0	0	0	0.121713	0	0	0	0	0	0	0	0
AC005022.1	ENSG00000224017	lincRNA	0.034624	0	0	0	0	0	0	0	0	0	0	0	0	0	0	0	0	0
AC005029.1	ENSG00000232458	lincRNA	0.017323	0	0	0.020835	0	0.027139	0	0	0.196233	0	0.004724	0.005312	0	0.013366	0.030406	0.040281	0	0.042416
AC005033.6	ENSG00000233872	pseudogene	0	0	0	0	0	0	0	0.081796	0	0	0	0	0	0	0	0	0	0
AC005034.2	ENSG00000230477	pseudogene	0	0	0	0	0	0	0	0	0	0	0.044591	0	0	0	0	0.065913	0	0
AC005034.3	ENSG00000226247	pseudogene	1.037484	0.736774	0.418220	2.489959	0	0	0	0.067818	0	0	0.060063	0	0.822318	0	0	0.127587	0	0
AC005037.1	ENSG00000224346	pseudogene	0.036545	0.039160	0	0	0	0	0	0.053887	0	0	0	0	0	0	0.019930	0	0	0
AC005037.3	ENSG00000183308	antisense	1.221987	4.044707	1.133377	1.634902	0	0.138598	0	0	0	0.336941	0.320596	0.174785	0.332803	0.324440	1.173614	1.131836	5.973684	4.527951
AC005037.4	ENSG00000226658	pseudogene	0.469124	0	0.126062	0.125302	0	0	0.619930	0.204172	0	0.176536	0.206689	0.282373	0.073924	0.042760	0	0.123382	0	0.128711
AC005037.6	ENSG00000235318	pseudogene	0	0	0	0	0	0	0	0	0	0	0.140320	0	0	0	0	0	0	0
AC005041.17	ENSG00000258821	antisense	1.033113	0.480241	0.925886	1.321362	0	1.012350	0.527886	0.558302	0	0.771316	0.265813	0.766283	0.926626	0.427209	0.217449	1.090450	0.194980	0.206277
AC005042.2	ENSG00000227331	pseudogene	0.827278	0	0.083518	0.422326	0.101027	0.369341	0	0.137459	0.019628	0.171379	0.019978	0.245884	0.108211	0.201176	0.551791	0.420933	0.368016	0.723774
AC005042.4	ENSG00000204380	antisense	1.156616	0.266783	0.132636	0.404274	0	0.091343	0.144039	0.100244	0	0.053693	0.065757	0.122892	0.069213	0.060733	0.172748	0.162296	0.338525	0.453503
AC005062.2	ENSG00000243004	sense_overlapping	0	0	0	0	0	0	0	0	0	0.018778	0	0	0.024200	0	0	0	0	0
AC005076.5	ENSG00000224046	antisense	2.833410	4.995821	6.976958	12.211380	4.779079	8.003216	2.668184	3.060945	1.270550	1.791286	1.258550	2.100128	0.759577	1.314184	1.153684	0.864318	0.729187	0.262442
AC005077.12	ENSG00000227038	pseudogene	0.093435	0.458068	0.052016	0.610499	0	0	8.653359	0.230044	0	0.245766	0.012688	0.028087	0.008645	0.430613	0.050185	0.214030	0.026638	0.116951
AC005077.14	ENSG00000230882	pseudogene	0.135298	0.162231	0	0	0	0.009521	0	0	0	0.012208	0	0.007902	0.022722	0.006468	0.033739	0	0.008256	0.009347
AC005077.5	ENSG00000228829	pseudogene	0	0.345683	0	0	0	0	0	0	0	0	0	0	0	0.548916	0	0.142779	0.147885	0.310478
AC005077.7	ENSG00000224273	pseudogene	0	0.079605	0.049857	0.047484	0	0	0	0	0	0	0	0.084712	0	0	0.431625	0.044192	0	0
AC005077.8	ENSG00000213549	pseudogene	0.319865	0.128789	0	0	0	0	0	0	0.077496	0	0	0	0	0	0	0.190295	0	0
AC005082.12	ENSG00000226816	lincRNA	0.037081	0	0	0.055086	0	0	0	0.052987	0	0	0	0.076010	0	0.024476	0	0	0	0.019477
AC005083.1	ENSG00000233834	processed_transcript	0	0	0	0.062007	0	0	0	0	0	0	0	0	0	0	0	0	0	0
AC005102.1	ENSG00000219039	pseudogene	0	0	0	0	5.862903	0	0	0	0	0	0	0	0	0	0	0	0	0
AC005104.3	ENSG00000223374	antisense	1.174225	1.548131	0.230602	1.075165	0	1.013512	0.158355	0.314359	0	0.720462	0.710944	0.063513	0.417022	0.738421	2.804160	1.331659	0.583945	1.126548
AC005105.2	ENSG00000225286	pseudogene	0.322795	0	0.040170	0.074345	0	0.089705	0.795686	0.124884	0	0.080221	0	0.283216	0.122135	0.383022	0.246531	0.619769	1.037484	1.052003
AC005152.3	ENSG00000228639	lincRNA	0.263814	0	0	0	0	0.113537	0	0.211759	0	0	0	0	0	0	0	0	0	0
AC005154.6	ENSG00000196295	processed_transcript	4.103543	2.605338	3.671270	4.630056	5.880199	4.428152	2.530974	1.248718	1.154473	1.176855	0.988285	0.737322	0.618546	1.236194	1.715805	0.835138	0.298816	1.052266
AC005154.7	ENSG00000244480	pseudogene	0.162981	0.162050	0	0.025179	0	0	0	0.135959	0	0.061471	0.022105	0	0.015631	0.013559	0	0.096596	0	0.022483
AC005154.8	ENSG00000226874	pseudogene	0.222939	0	0	0	0	0	0	0	0	0	0	0.136317	0.068406	0.159899	0.348715	0.114659	0.124959	0.244552
AC005160.3	ENSG00000227658	sense_intronic	0	0	0	0	0	0.085227	0	0	0	0	0	0	0	0.087362	0.122241	0	0	0
AC005162.4	ENSG00000229452	antisense	0	0	0	0	0	0.213070	0	0	0	0.048581	0.236580	0	0	0	0	0	0	0
AC005176.2	ENSG00000268153	pseudogene	0	0	0	0	0	0.037274	0	0	0	0	0	0	0	0	0.086735	0	0	0
AC005189.6	ENSG00000229497	pseudogene	0.370912	0	0	0	0	0	0	0	0	0	0	0	0	0	0	0.385318	0	0
AC005197.2	ENSG00000269694	antisense	0.361002	1.434119	0.175553	0.332778	0	0	0	0	0	0.091309	0	0	0.045036	0	0.192447	0	0.120894	0.184279
AC005220.3	ENSG00000236352	antisense	0	0	0	0.037291	0	0	0	0.067213	0	0	0	0	0	0	0.217909	0	0	0
AC005224.2	ENSG00000231595	antisense	1.207144	0.258881	0.170173	0.455041	0	0.392279	0.287342	0.206851	0.008860	0.092869	0.088385	0.312478	0.217092	0.207900	0.160496	0.326144	0.042109	0.183720
AC005229.7	ENSG00000213209	pseudogene	0	0	0	0	0	0	0	0.243753	0	0	0	0	0	0	0	0	0	0
AC005235.1	ENSG00000236653	lincRNA	0	0	0	0.012184	0	0	0	0	0	0	0	0	0	0	0	0	0	0
AC005237.2	ENSG00000235861	pseudogene	0	0	0.298736	0	0	0	0	0	0	0	0	0.233333	0	0	0	0.301171	0.324685	0.368621
AC005237.4	ENSG00000225521	antisense	0	0	0	0	0	0	0	0	0	0	0	0	0	0	0	0.048667	0	0
AC005253.2	ENSG00000268030	antisense	0.848672	0.372455	0.375787	0.649976	0.018501	0.221425	0	0.116598	0.057765	0.199078	0.145845	0.147246	0.088921	0.208698	0.082287	0.118971	0.027263	0.121499
AC005253.4	ENSG00000268983	antisense	44.244488	22.501072	129.897890	191.567631	45.171893	70.329911	21.239617	26.578669	9.383948	12.711438	9.407565	7.796504	6.985764	7.423239	5.337046	8.674249	5.226633	7.223839
AC005255.5	ENSG00000269552	pseudogene	0	0	0	0	0	0	0	0	0	0	0	0	0	0	0.134459	0	0	0
AC005255.6	ENSG00000172148	pseudogene	0	0	0	0	0	0	0.480774	0.020736	0	0	0	0	0	0	0	0	0	0
AC005262.2	ENSG00000267688	antisense	8.013130	5.122872	0.638372	0.751057	0	0.299484	1.157256	0.134954	0.058976	1.566594	0.913934	2.049322	1.931672	5.220943	5.193321	8.611351	7.514621	6.142437
AC005262.3	ENSG00000267139	antisense	0	0.199507	0	0	0	0	0	0	0	0	0	0	0	0	0	0	0	0
AC005264.2	ENSG00000267551	antisense	0	0	0	0.011810	0	0	0	0	0	0.006454	0	0	0	0	0	0	0	0
AC005280.1	ENSG00000170468	pseudogene	0.000818	0	0.001529	0.002688	0	0	0	0	0.000509	0	0	0	0	0.000767	0	0	0.001650	0.002567
AC005281.1	ENSG00000226690	lincRNA	0.145461	0.124645	0.235268	1.223905	1.068309	0.201387	0	0.350844	0.147321	0.162846	0.101292	0.150047	0.656884	0	0.145644	0.267979	0.075167	0
AC005300.5	ENSG00000236325	pseudogene	0.158192	0	0	0	0	0	0	0	0	0	0	0	0	0	0	0	0	0
AC005301.8	ENSG00000235343	lincRNA	0	0	0.024928	0.068311	0	0	0	0	0	0	0	0	0	0	0	0	0	0
AC005304.1	ENSG00000233852	lincRNA	0	0	0	0.295607	0	0	0	0	0	0	0	0	0	0	0	0	0	0
AC005306.3	ENSG00000267283	antisense	0.886075	0.751967	0.131492	0.639256	0	0.175663	0	0.055814	0	0.257873	0.092884	0.142578	0.306273	0.141393	0.048019	0.178994	0.040988	0.180324
AC005307.1	ENSG00000260725	lincRNA	0	0	0	0.021407	0	0	0	0	0	0	0	0	0	0	0	0	0	0
AC005307.3	ENSG00000267243	lincRNA	0	0	0	0.008513	0	0	0	0	0	0	0.048601	0	0	0	0	0	0	0
AC005324.6	ENSG00000233002	antisense	0	0.098722	0	0	0	0	0	0	0.192284	0	0.061640	0.022714	0	0	0	0	0	0
AC005326.2	ENSG00000231812	pseudogene	0	0	0	0	0	0	0	0	0	0	0	0	0	0.284951	0.432916	0	0	0
AC005329.7	ENSG00000248015	antisense	3.539766	2.331356	1.252087	1.405357	0.078791	0.648106	1.002123	0.410663	0.137141	0.832545	0.545357	1.265737	0.763168	1.410243	1.223744	1.699849	1.426394	2.044540
AC005330.2	ENSG00000267372	lincRNA	0	0.022116	0	0	0	0	0	0	0	0.035932	0	0	0	0.030014	0.074562	0.041533	0.023433	0
AC005336.4	ENSG00000267056	pseudogene	0	0	0	0	0	0.016778	0	0	0	0	0	0	0	0	0	0	0	0
AC005336.5	ENSG00000267218	pseudogene	0	0	0	0	0	0	0	0	0	0	0	0	0	0	0.102176	0	0	0
AC005339.2	ENSG00000268565	antisense	3.309026	4.763470	1.263130	0.675737	0.615589	0.568131	2.848758	1.265132	0	1.054331	0.615813	1.667598	0.995853	1.327524	0.849979	1.448217	1.076550	1.180660
AC005356.1	ENSG00000262686	lincRNA	0	0	0.105997	0	0	0	0	0	0	0.059908	0	0	0	0	0	0	0	0
AC005358.1	ENSG00000273452	protein_coding	0.046564	0	0	0	0	0	0	0	0	0	0	0	0	0.005116	0	0	0	0
AC005358.3	ENSG00000227274	antisense	0	0	0	0.032925	0	0	0	0	0	0	0	0	0	0	0	0	0	0
AC005363.9	ENSG00000255513	pseudogene	8.545993	20.352234	8.176560	10.416786	4.896747	6.482033	8.049256	2.383572	1.805691	1.340905	0.423060	0.244992	0	0.338028	2.110356	0.214161	0.289286	1.196554
AC005387.2	ENSG00000269191	antisense	0.310091	0.931072	0.725224	0.597920	0	0	0	0.129118	0	0.164165	0.040838	0.048221	0	0.260341	0	0.069960	0.242290	0
AC005387.3	ENSG00000268938	antisense	0.578433	0	0	0.194636	0	0	0	0	0	0.054219	0.114645	0	0	0	0	0	0	0
AC005391.2	ENSG00000267159	antisense	0	0.429891	0.356468	0.118517	0	0	0	0.231994	0	0	0	0	0	0	0	0	0	0
AC005477.1	ENSG00000257040	protein_coding	0.024940	0	0	0.014436	0	0	0	0	0	0	0	0	0	0	0.042662	0	0.016360	0
AC005481.5	ENSG00000222012	protein_coding	0	0.009586	0.039687	0.007129	0	0	0	0.024616	0	0.003858	0.017320	0	0.006243	0.014604	0.015854	0.019678	0	0.047190
AC005498.3	ENSG00000267421	lincRNA	0.110117	0	0.852246	0.331758	0	0.195056	0	0	0	0.067922	0.155188	0.164561	0	0.057092	0	0	0	0
AC005498.4	ENSG00000267224	lincRNA	0.194040	0	0	0	0	0	0	0	0	0	0	0	0	0	0	0	0	0
AC005517.3	ENSG00000223878	pseudogene	1.522847	0.093617	0	0	0.363440	0.181783	0	0	0.495962	0	0.121194	0.141047	0	0.209564	1.087480	1.861145	0.421413	1.423112
AC005518.2	ENSG00000230190	sense_intronic	0.057657	0	0	0	0	0	0	0	0	0	0	0	0	0	0	0	0	0
AC005519.4	ENSG00000258559	sense_overlapping	1.452631	1.025074	0.164050	0.294381	0	0.587982	1.080028	0.342610	0	0.052551	0	0.048048	0	0.119292	0.076130	0.046745	0.051871	0.276319
AC005522.6	ENSG00000213548	pseudogene	0	0	0.511317	0	0	0	0	0	0	0	0	0	0	0	0.259047	0	0	0
AC005523.2	ENSG00000269604	antisense	57.664695	71.281276	7.605988	9.788598	4.717721	9.014782	9.950545	7.584790	11.474857	17.514447	16.722364	32.216096	20.491741	33.593182	25.959695	34.303114	13.115406	19.710129
AC005523.3	ENSG00000268536	lincRNA	0.700074	0.887217	0.388708	0.714237	0	0.943411	0	0.525986	0.083387	0.243375	0.129858	0	0	0.068135	0.222843	0.175301	0.191410	0.324923
AC005532.5	ENSG00000230825	processed_transcript	0.254300	0.151796	0	0	0	0	0	0	0	0	0	0	0	0	0	0.055470	0	0
AC005534.6	ENSG00000234450	pseudogene	0.334698	0	0	0	0	0	0	0	0	0.091843	0.088721	0.053690	0	0	0	0	0	0.100849
AC005534.8	ENSG00000224903	antisense	1.349334	0.424811	0	0.087744	0	0.089640	0	0.095377	0	0.078608	0.246008	0.227733	0.055344	0.056047	0.529902	0.323657	0.100381	0.807492
AC005537.2	ENSG00000232006	processed_transcript	0	0	0.164562	0	0.026902	0	0	0	0	0.064283	0.177252	0.080030	0.061124	0.028006	0	0.078411	0	0
AC005539.2	ENSG00000228937	pseudogene	0	0	0	0	0	0.014379	0	0	0	0	0	0	0	0	0	0	0	0
AC005540.3	ENSG00000235852	antisense	0.499511	0.232612	0.406715	0.195703	0.290141	0.830664	2.117911	0.248548	0.073603	0.525363	0.330662	0.145799	0.342958	0.393738	0.131184	0.444941	0.247408	0.670264
AC005544.1	ENSG00000214167	protein_coding	0.000006	0.000024	0.000003	0.000001	0	0.000243	0	0	0	0.074194	0	0	0	0.000066	0	0	0.059685	0.060895
AC005546.2	ENSG00000266897	lincRNA	3.465438	0.751880	0	0	0	0	0.230357	0	1.794658	1.296844	0.055685	0.468647	0.208958	0.676845	0.559447	1.484567	0.110642	1.321258
AC005550.3	ENSG00000237070	antisense	0	0	0.012174	0	0	0.006703	0	0	0	0	0	0	0	0	0.021839	0	0	0
AC005559.2	ENSG00000266939	antisense	1.591029	2.540336	0	0	0	0	0	0	0	0	0.065755	0	0	0.122404	0.102042	0	0.340016	0
AC005559.3	ENSG00000267036	pseudogene	0.127169	0.377092	0	0.045967	0	0.026689	0	0	0	0.017645	0	0	0.075920	0.056229	0.068074	0	0.024685	0.087756
AC005562.1	ENSG00000214719	processed_transcript	0.617254	0.631600	0.052993	0.550563	0.350484	0.204961	0.584983	0.283326	0.076330	0.259940	0.223736	0.490040	0.585035	0.326270	0.467740	0.383795	0.064695	0.593148
AC005592.1	ENSG00000236714	lincRNA	0	0	0	0	0	0	0	0	0	0	0	0	0	0	0	0	0.022797	0
AC005592.2	ENSG00000231185	antisense	0	0	0	0	0	0	0	0.066509	0	0	0	0	0	0	0	0	0	0
AC005594.3	ENSG00000205790	antisense	0.785524	0.524453	0.124884	0.064634	0	0.144962	0.028690	0.034456	0	0.025385	0.017506	0.036007	0.009129	0.053062	0.060315	0.053848	0.054633	0.048119
AC005597.1	ENSG00000267223	antisense	0.206628	0	0	0	0	0	0	0	0	0	0	0	0	0	0	0	0	0
AC005606.1	ENSG00000269205	protein_coding	0	0.000020	0.093169	0	0	0	0	0.220035	0	0	0	0	0	0	0	0.027328	0	0
AC005606.14	ENSG00000261790	lincRNA	17.145366	14.386315	3.755725	6.339055	2.193676	4.171875	2.512964	6.266664	5.175482	9.415945	7.321784	11.135022	5.436566	7.651678	6.528875	5.674799	3.590822	5.062553
AC005609.1	ENSG00000249034	protein_coding	0	0	0	0	0	0.026406	0	0.006088	0	0.005956	0	0	0.009027	0	0	0.030548	0	0.023204
AC005614.3	ENSG00000269296	antisense	0.100333	0.026720	0.009752	0.092996	0.012787	0.027649	0.030247	0.022245	0	0.029883	0.041851	0.017176	0.023225	0.041556	0.061495	0.036040	0.053925	0.009533
AC005614.5	ENSG00000269749	processed_transcript	0	1.197519	0.102806	0	0	0	0	0	0	0	0	0.095479	0	0.040624	0	0	0	0
AC005618.1	ENSG00000255729	pseudogene	5.408688	2.235194	3.997733	4.230556	6.477849	0.277229	0	0.656183	0	3.060812	2.055579	1.213340	0.292703	7.229588	2.294898	3.457179	9.613525	3.503915
AC005618.6	ENSG00000272070	lincRNA	0.087725	0.057990	0.049104	0.211981	0.105570	0.033295	0	0.013059	0	0.068912	0.009394	0.039885	0	0.097737	0.135651	0.026347	0.135541	0.009769
AC005624.2	ENSG00000267201	lincRNA	0	0.557127	0.210991	0.750542	0	0.696300	0	0.265182	0	0.745400	0.252761	0.296238	0	0.515197	0.236543	0.371136	0.316298	0
AC005626.3	ENSG00000269354	pseudogene	0	0	0	0	0	0.182313	0	0	0	0	0	0	0	0	0	0	0	0
AC005682.5	ENSG00000228649	processed_transcript	7.228510	1.685881	13.538810	21.515346	5.133785	5.000437	2.629523	1.391657	0.378662	0.841543	1.022201	0.713767	0.709700	0.512589	1.021128	0.519210	0.375642	0.764490
AC005682.6	ENSG00000226329	pseudogene	0.294130	0.308380	0.023519	0.183315	0	0.017815	0.302073	0.048216	0	0	0.012245	0.028382	0	0	0	0.022489	0	0.048349
AC005682.7	ENSG00000226279	pseudogene	0.110427	0.161075	0	0.067693	0	0	0.092048	0	0	0	0	0.036672	0	0.086240	0	0.063830	0	0
AC005682.8	ENSG00000235664	lincRNA	0.209666	0.058911	0.049899	0.145960	0	0.037738	0	0	0	0	0	0	0	0.032909	0	0.138090	0	0
AC005702.2	ENSG00000263820	miRNA	0	15.824265	0	0	0	0	0	0	0	0	0	894.944073	0	0	0	0	0	0
AC005722.4	ENSG00000230607	pseudogene	0	0	0	0	0	0	0	0.019640	0	0	0	0	0	0	0	0	0	0
AC005730.2	ENSG00000225681	pseudogene	0.546350	0.165886	0	0	0	0	0	0	0	0	0	0.348650	0.180835	0	0	0.118474	0	0.403553
AC005740.3	ENSG00000226040	pseudogene	0	0	0	0	0	0	0	0	0	0	0	0.042877	0	0	0	0	0	0
AC005740.4	ENSG00000250347	pseudogene	0	0	0	0	0	0	0	0	0	0	0	0	0	0	0	0	0	0
AC005740.5	ENSG00000254099	antisense	0.425848	0	1.006593	0.778640	0.485762	1.260537	0.085644	0.725195	1.375327	1.756170	1.862635	1.554877	1.624817	1.268396	1.135086	2.135048	0.959195	1.086713
AC005740.6	ENSG00000271871	antisense	0.263193	0.415760	0.036767	0	0	0	0	0	0	0.017066	0.053407	0.020386	0.024907	0.022674	0	0	0	0.188246
AC005754.7	ENSG00000272154	antisense	0	0	0	0	0	0	0	0	0	0	0	0	0	0	0.126258	0	0	0
AC005754.8	ENSG00000272108	lincRNA	0	0	0	0.074681	0.120050	0	0	0	0	0	0.049802	0	0	0	0	0	0	0
AC005757.6	ENSG00000267044	antisense	0.143258	0.396810	0	0	0	0	0	0.117490	0	0.037463	0	0	0	0	0	0.076115	0.081519	0.083109
AC005757.7	ENSG00000267037	lincRNA	0	0.636471	0.023296	0.000400	0	0	0	0.072636	0	0	0	0	0.053073	0.000002	0	0	0	0
AC005772.2	ENSG00000232058	lincRNA	0	0	0	0	0	0	0	0	0	0	0	0	0	0	0.035370	0	0	0
AC005775.2	ENSG00000266933	antisense	0.103291	0	0.043159	0.122408	0	0.160120	0	0.186588	0	0.027317	0.147839	0.165449	0	0.030299	0.050741	0.157654	0.085342	0.280038
AC005776.1	ENSG00000270802	pseudogene	2.523278	1.718545	0.228424	0.222807	1.231197	0.412175	6.642257	0.582175	0	0.728422	0	0.478487	0	0.147118	0.199804	0.792796	0.227497	0.425321
AC005777.3	ENSG00000267148	pseudogene	0	0	0	0	0	0	0	0	0	0	0	0	0	0	0	0.505401	0	0
AC005779.2	ENSG00000267545	protein_coding	0.118270	0.254227	0.112449	0.057148	0	0	0	0.128195	0	0.062446	0	0.080975	0	0.155979	0	0	0	0
AC005785.2	ENSG00000268189	processed_transcript	0.437641	0.613890	0.074901	0.130606	0	0.303704	0	0	0.214290	0.061850	0.029173	0.324686	0	0.052783	0.067831	0.095872	0.136781	0.078112
AC005786.5	ENSG00000267231	lincRNA	0.821890	0.985732	0.516712	0.117216	0	0	0	0	0	0	0.076830	0	0	0	0	0	0	0
AC005789.11	ENSG00000267473	lincRNA	0.111874	0.126262	0.054240	0.119763	0	0.029397	0	0	0.046251	0	0	0.011441	0.089522	0.023311	0.019285	0.034165	0.017897	0.203406
AC005789.9	ENSG00000267090	antisense	0.424110	0	0	0	0	0	0	0	0	0	0	0	0	0.134577	0	0	0	0.205200
AC005795.1	ENSG00000268034	pseudogene	0	0	0	0	0	0	0	0	0	0	0	0	0	0	0	0.027330	0	0
AC005822.1	ENSG00000235554	pseudogene	0	0.025967	0	0	0	0	0	0	0	0	0	0	0	0.018150	0	0	0	0
AC005841.1	ENSG00000206044	protein_coding	0.244953	0.656817	0.065289	0	0.061155	0	0	0	0	0	0	0.061196	0	0.061875	0	0.084300	0.091619	0.064571
AC005863.1	ENSG00000205325	lincRNA	0	0	0	0	0	0	0	0	0	0	0	0	0.007274	0	0.046233	0	0	0
AC005884.1	ENSG00000227694	pseudogene	0.096121	0.049141	0.124789	0.122869	0	0	0.051604	0	0	0.149917	0	0.037692	0	0	0.062559	0.058913	0	0.060789
AC005932.1	ENSG00000269019	antisense	0	0	0	0.030004	0	0	0	0	0	0.016561	0	0	0	0	0	0	0	0
AC005943.4	ENSG00000266926	processed_transcript	1.419322	0.966206	0.326648	0.246504	0	0.377387	0	0	0	0.031694	0	0	0	0.041707	0	0.059797	0.066641	0
AC005943.5	ENSG00000267161	lincRNA	1.541769	1.616595	0.044566	0.080038	0.053711	0.336551	0.019554	0.294126	0	0.130711	0.190280	0.326561	0.241174	0.263883	0.247444	0.550752	0.272234	0.443864
AC005954.3	ENSG00000267138	sense_intronic	0	0	0.000635	0.217088	0	0.140309	0	0	0	0	0	0	0	0	0	0	0	0
AC005954.4	ENSG00000267205	antisense	0	0.153528	0.177506	0.114649	0.297767	0.043782	0	0	0	0	0.031004	0	0	0	0	0	0	0.062420
AC006000.5	ENSG00000237713	lincRNA	0	0	0	0	0	0.022741	0	0	0	0	0	0	0	0	0	0	0	0
AC006001.1	ENSG00000177418	pseudogene	0.158609	0.132971	0.071096	0.063984	0	0	0	0.147674	0	0.043936	0.050026	0	0	0.048829	0.079291	0.062962	0	0.218298
AC006007.1	ENSG00000230746	lincRNA	0	0	0	0.054759	0	0	0	0	0	0	0	0	0	0.035642	0	0	0	0
AC006011.4	ENSG00000244563	pseudogene	14.977430	98.752742	0	0.001662	17.231025	0.000270	0.000179	0.209262	0.000018	0	0	0.000221	0	0	0.000021	0	0	0.000001
AC006014.7	ENSG00000242073	pseudogene	0.025251	0	0.173973	0	0	0.046558	0	0	0	0.070688	0	0	0	0	0	0	0	0
AC006014.8	ENSG00000146722	pseudogene	0.189357	1.107271	0	0.086308	0	0.050843	0	0.109298	0.208697	0.048428	0	0	0	0.039690	0.033186	0.027004	0	0.093629
AC006019.3	ENSG00000203335	antisense	0	0	0.029299	0.012520	0	0	0	0	0	0	0	0	0	0	0.014835	0.012555	0	0
AC006023.8	ENSG00000248711	pseudogene	0.169950	0.232154	0	0.062675	0	0	0	0.156229	0	0.079837	0.045570	0.062044	0.090679	0.119427	0.098547	0.197590	0	0.085235
AC006024.4	ENSG00000218305	pseudogene	0	0	0	0	0	0	0	0	0	0	0	0	0	0.010798	0	0	0	0
AC006026.10	ENSG00000232553	pseudogene	0	0	0	0	0	0	0	0	0	0	0	0	0	0	0.080012	0.017608	0	0
AC006028.11	ENSG00000231357	pseudogene	0.365392	0.088984	0	0.238462	0	0	0	0.205957	0	0.104405	0	0.190691	0	0.465137	0	0.846166	0	0.455455
AC006033.22	ENSG00000231916	pseudogene	0	0.172795	0.084298	0.078899	0	0	0	0	0	0	0	0	0	0	0	0	0	0
AC006035.1	ENSG00000230981	pseudogene	0	0	0	0	0	0	0	0	0	0	0	0	0	0	0	0	0.000002	0
AC006042.6	ENSG00000227719	antisense	0.128199	0	0	0	0	0	0	0	0	0	0	0.073201	0.085013	0	0	0.060021	0	0.069519
AC006042.7	ENSG00000233108	antisense	0.127967	0	0	0.060557	0	0	0	0	0	0	0	0.035659	0	0	0.263287	0	0	0
AC006042.8	ENSG00000233264	pseudogene	0.478515	0.062023	0	0	0	0.139673	0.243326	0.138982	0.186853	0.017087	0.017829	0.038881	0.086095	0.026804	0.058603	0.059293	0.024279	0.424677
AC006045.3	ENSG00000225816	pseudogene	0	0	0	0	0	0	0	0	0.493344	0	0	0	0	0	0	0	0	0
AC006050.2	ENSG00000231421	processed_transcript	0.044551	0.223142	0.417983	0.471646	0	0.494960	0	0.078451	0	0.177417	0	0	0	0	0.047766	0	0.140688	0.022654
AC006077.4	ENSG00000270892	pseudogene	0.429131	0.497637	0.110755	0	0	0	0	0.512662	0	0.339688	0.107612	0.067008	0	0.150988	0	0.509777	0.114030	0.231574
AC006111.1	ENSG00000178430	pseudogene	1.731854	1.141171	0.598203	0.635242	0.084079	0.365110	0.708260	0.207779	0.145993	0.237975	0.120532	0.151275	0.332062	0.412465	0.423382	0.486927	2.399540	1.951335
AC006115.3	ENSG00000269793	antisense	0	0	0	0	0	0	0	0	0	0	0	0	0	0	0.013943	0	0	0
AC006116.13	ENSG00000266932	pseudogene	0	0	0	0.030271	0	0	0	0	0.050051	0	0	0.031204	0	0	0.058271	0.144204	0.032739	0.061610
AC006116.14	ENSG00000267145	pseudogene	0	0	0	0	0	0	0	0	0	0.132804	0	0	0	0	0	0	0	0.125885
AC006116.17	ENSG00000267549	antisense	0.195771	0.288178	0.435851	0.250307	0.275145	0.071564	0	0.011162	0	0.104583	0.149302	0.113899	0.059917	0.145879	0.150023	0.137863	0.090585	0.142768
AC006116.19	ENSG00000267298	sense_intronic	0.153813	0	0	0	5.221965	0	0	0	0	0	0	0	0	0	0	0.183108	0	0
AC006116.20	ENSG00000267710	protein_coding	0.626471	0.722259	0.113295	0.132601	0	0.244806	0	0.200109	1.048457	0.577467	0	0.316083	0.656368	0.315069	0.192912	1.482124	0.255667	1.406246
AC006116.22	ENSG00000266907	pseudogene	0.024280	0.025273	0	0	0	0	0	0.017722	0.017245	0	0	0	0.008316	0	0.104887	0	0	0
AC006116.24	ENSG00000267776	sense_intronic	0.180827	0	0	0.095805	0	0	0	0	0	0.042678	0	0.051625	0.146499	0	0	0	0	0
AC006116.27	ENSG00000267459	pseudogene	0.571488	0	0	0.301048	0	0.213435	1.247845	0.114324	0	0	0	0.034376	0.187653	0	0	0.113878	0.126578	0
AC006126.3	ENSG00000266958	protein_coding	0	0	0.066218	0	0	0	0	0	0	0.033567	0.105212	0	0	0.054995	0	0.122083	0	0
AC006129.1	ENSG00000268355	lincRNA	0.105660	0	0.138997	0.067969	0.076988	0	0	0	0	0.064318	0.063896	0.037112	0.137322	0	0	0	0	0.063094
AC006129.2	ENSG00000268027	lincRNA	0	0	0	0	0	0	0	0	0	0	0	0	0	0.044939	0.146771	0	0	0
AC006129.4	ENSG00000270164	lincRNA	0	0	0	0	0	0	0	0	0	0	0	0	0	0	0.020422	0	0	0.021420
AC006130.3	ENSG00000267063	antisense	0.905770	0.420119	0.054588	0.052685	0	0	0.044405	0	0.213060	0.049121	0	0.061844	0.036108	0.034729	0.053699	0.101924	0	0.315493
AC006153.3	ENSG00000251154	pseudogene	0	0	0.426092	0	0	0	0	0	0	0.047185	0	0	0	0	0	0	0	0
AC006159.5	ENSG00000235427	antisense	0	0	0	0	0	0	0	0	0	0	0	0	0	0	0.119597	0	0	0
AC006160.5	ENSG00000249502	antisense	1.495722	0.191444	1.902364	1.920368	0	0.969883	0.244004	0.124832	0.192830	0.168065	0.498884	0.230446	0.098984	0.284689	0.098658	0.220937	0.049905	0.048797
AC006195.2	ENSG00000238090	pseudogene	0.129991	0.217699	0.098400	0.090430	0	0	0	0.168817	0	0.016020	0	0.037088	0	0.040022	0	0.111075	0.133060	0.170947
AC006227.1	ENSG00000229457	lincRNA	0	0	0	0	0	0	0	0	0	0	0	0	0	0	0.038333	0	0	0
AC006262.6	ENSG00000268460	processed_transcript	0	0	0	0.018009	0	0	0	0	0	0	0.018432	0	0	0	0.120766	0	0.009716	0
AC006272.1	ENSG00000269483	lincRNA	0.304914	0.089997	0.387385	0.095397	0	0	0	0.042667	0	0	0.041991	0.149017	0.524984	0.242676	0.089142	0.087068	0.099073	0.190784
AC006272.2	ENSG00000268316	lincRNA	0	0	0	0	0	0	0	0	0	0	0	0	0	0	0.099625	0	0	0
AC006273.4	ENSG00000272473	lincRNA	0	0	0.037260	0	0	0.093295	0	0.045000	0	0	0	0.025255	0	0	0.041148	0	0	0
AC006273.5	ENSG00000267530	lincRNA	0	0	0	0.068925	0	0	0	0.050983	0	0	0	0	0	0.031600	0	0	0	0
AC006277.2	ENSG00000253392	antisense	0.294480	0.495027	0.249376	0.312977	0	0.170817	0.096978	0.379215	0.193653	0.073466	0.138575	0.044012	0.054121	0.098612	0.201949	0.035842	0	0
AC006355.3	ENSG00000229110	pseudogene	0.102142	0	0	0	0	0	0	0	0	0	0	0	0	0	0.027358	0.026375	0	0
AC006372.1	ENSG00000236669	protein_coding	0	0	0	0	0	0	0	0	0	0	0	0	0.026507	0	0.017328	0.028035	0.017253	0
AC006372.4	ENSG00000234210	lincRNA	0.012968	0.008535	0	0.012326	0	0	0	0	0.036486	0.006727	0	0	0.016050	0	0.020458	0.005812	0.006654	0.006808
AC006372.5	ENSG00000223872	lincRNA	0	0	0.066180	0	0	0	0	0	0	0	0	0	0	0	0	0	0	0
AC006378.2	ENSG00000236861	antisense	0.482459	0	0.143827	0.209091	0	0.741938	0	0.126185	0.588315	0.255327	0	0.074363	0	0.131775	0	0	0.073655	0.138058
AC006380.1	ENSG00000221751	miRNA	0	0	0	0	0	0	0	0	0	0	3.432551	0	0	0	0	0	0	0
AC006427.2	ENSG00000248851	pseudogene	0	0	0	0.041644	0	0	0	0	0	0	0	0	0	0	0	0.040648	0	0
AC006435.1	ENSG00000205821	protein_coding	0	0.847132	0	0.025615	0	0.088835	0	0	0	0	0	0	0	0	0	0	0	0
AC006445.6	ENSG00000242209	pseudogene	0	0	0	0.091770	0	0	0	0	0	0	0	0	0	0	0	0	0	0
AC006445.7	ENSG00000249148	pseudogene	0	0.158854	0.491329	0.362836	0	0	0	0	0	0	0.082717	0.050082	0	0	0	0	0	0
AC006449.1	ENSG00000269094	protein_coding	31.876702	48.872435	1.216490	4.541171	0.127724	4.866885	14.160102	2.479833	3.774411	4.044870	2.256405	4.305900	2.429267	3.022645	2.886241	4.617645	2.838158	5.501638
AC006455.1	ENSG00000230000	protein_coding	0	0	0	0.023401	0	0	0	0	0	0	0.013588	0	0.009791	0	0	0	0	0
AC006458.3	ENSG00000227489	lincRNA	0	0	0	0	0	0	0	0	0	0	0	0	0	0	0.195477	0	0	0
AC006460.2	ENSG00000228509	antisense	1.100137	0.285788	0.162146	0.595785	0	0.213044	1.166751	0.506377	0.555997	0.632865	0.610077	1.185913	1.369531	0.865448	0.782982	2.361537	0.288584	0.806120
AC006461.2	ENSG00000228568	pseudogene	0.529387	0	0.157708	0.165777	0	0	0.176642	0.307636	0	0.078442	0	0.189226	0	0	0	0.158621	0.492604	0.486340
AC006465.4	ENSG00000214998	pseudogene	0.047361	0	0.057102	0.028142	0	0.036424	0	0	0	0.024282	0.012335	0.042983	0.031313	0.035202	0.026206	0.105240	0.089839	0.027820
AC006466.5	ENSG00000232887	pseudogene	0	0	0	0	0	0	0	0	0	0	0	0.325223	0	0	0	0	0	0
AC006483.1	ENSG00000263900	miRNA	0	0	0	0	0	0	0	0	0	0	0	0	0	0	0	0	0	0
AC006483.5	ENSG00000228974	pseudogene	0.298289	0	0	0.158650	0	0	0	0	0.414855	0.080475	0	0	0	0	0.329836	0	0.145768	0
AC006486.1	ENSG00000204957	protein_coding	0.933575	1.015055	0.931509	1.197528	0.128103	0.555556	0.228000	0.257196	0.212901	0.296125	0.126389	0.324055	0.213170	0.355557	0.187081	0.454880	0.428402	0.562428
AC006486.9	ENSG00000268643	protein_coding	0.000423	5.810347	0.997788	0.001017	0	2.381827	0.172447	2.388242	0.113194	8.836489	17.856830	19.230995	33.330434	20.218662	15.534621	21.688880	17.459375	11.169480
AC006499.1	ENSG00000251338	pseudogene	0.046882	0	0	0	0	0	0	0	0	0	0	0	0.032449	0	0	0	0	0
AC006499.2	ENSG00000251278	pseudogene	0	0	0	0	0	0	0	0	0	0	0	0	0.137143	0	0	0	0	0
AC006499.3	ENSG00000250505	pseudogene	0	0	0	0	0	0	0	0	0	0	0	0	0	0.026318	0	0	0	0
AC006499.7	ENSG00000251296	pseudogene	0.076902	0	0	0	0	0	0	0	0	0	0	0	0	0	0	0	0	0
AC006499.8	ENSG00000250040	pseudogene	0	0	0	0	0	0	0	0.007625	0	0	0	0	0	0	0	0.014831	0	0
AC006509.7	ENSG00000224058	pseudogene	0	0	0	0	0	0	0	0	0	0	0.034498	0	0	0	0	0	0	0
AC006538.1	ENSG00000261342	sense_intronic	1.886160	2.176053	0.155593	0.068176	0	0.121136	0.348880	0.209475	0.043993	0.141771	0.134808	0.245405	0.248754	0.486304	0.396625	0.671759	0.061615	0.530935
AC006538.4	ENSG00000267001	protein_coding	0.000029	23.382515	0.000008	0.000013	0	0.000029	1.402482	0	0.354765	0.000046	0.000049	0.000040	0.000765	0.000027	0.017903	0.000298	0.000001	0
AC006539.3	ENSG00000268070	pseudogene	0.091809	0	0	0	0	0.037154	0	0	0	0	0	0	0	0	0	0.103489	0	0
AC006547.13	ENSG00000236540	antisense	2.312080	1.818438	0.649196	0.874839	0	0.694399	0.120080	0.478849	0.309420	0.901322	0.294404	0.744725	0.371831	0.700893	0.449376	1.290617	0.751361	0.917267
AC006547.14	ENSG00000234409	protein_coding	0.195987	0.133007	0	0	0	0	0	0	0	0	0	0	0	0.012280	0	0	0	0.019635
AC006547.15	ENSG00000268292	antisense	5.794691	3.259156	3.873346	4.066665	0	2.371905	1.013769	1.607154	3.251064	3.261920	2.062428	2.907428	1.282614	3.943053	2.986445	5.254359	2.769517	3.729516
AC006547.8	ENSG00000243762	antisense	32.620901	17.074916	4.405677	5.616578	13.188909	5.277969	5.283126	2.184283	1.765292	2.628650	1.855644	2.589236	4.013682	3.496223	6.582690	6.966258	8.901726	14.434720
AC006552.1	ENSG00000250456	lincRNA	0	0	0	0	0	0	0	0	0	0	0	0	0	0	0.046272	0	0	0
AC006942.4	ENSG00000269194	antisense	0.736830	0.506111	0.071311	0.064043	0	0.127226	0.517857	0	0.328545	0.046498	0	0	0	0.149309	0.083519	0.117785	0.068253	0.157279
AC006946.12	ENSG00000235328	pseudogene	0.437850	0.234237	0	0.358624	0	0.696516	0	0	0	1.017112	0.269177	0.366144	0.365376	0.083158	0.495016	0.115911	0.121404	0.852718
AC006946.15	ENSG00000235478	protein_coding	0.041973	0.189315	0.073591	0.041461	0	0.066170	0	0	0	0.053890	0.114141	0	0	0.079679	0.046393	0.138724	0.082517	0.023146
AC006946.16	ENSG00000273203	lincRNA	0	0.015437	0	0.012772	0	0.017719	0	0	0	0	0	0.007036	0	0	0	0	0	0
AC006946.17	ENSG00000273442	lincRNA	0	0	0	0	0	0	0	0	0	0	0	0	0	0	0	0	0	0
AC006967.1	ENSG00000269446	protein_coding	0.256107	0.429589	0.296453	0.624471	0	0.269864	0.376250	0	0.108261	0.092257	0.086070	0.032256	0.040909	0	0.110985	0.175348	0.027051	0.027583
AC006978.6	ENSG00000235859	pseudogene	6.115021	0.335891	0.453021	0.570040	0.346442	1.378437	1.550439	0.510049	0.396082	0.860193	0.571345	1.608097	0.892696	1.217367	1.645376	2.676948	0.372684	1.808952
AC006987.4	ENSG00000235193	pseudogene	0	0	0	0	0	0	0	0	0	0	0	0	0	0.050548	0	0	0	0
AC006987.5	ENSG00000235691	pseudogene	0	0	0	0	0	0	0	0	0	0	0	0	0	0.074638	0	0	0	0
AC006987.6	ENSG00000226975	pseudogene	0	0	0	0	8.081115	0	0	0	0	0	0	0	0	0	0	0	0	0
AC006987.7	ENSG00000231411	pseudogene	0	0	0	0.021575	0	0	0	0	0	0	0	0	0	0	0	0	0	0
AC006994.1	ENSG00000231063	pseudogene	0.120278	0	0	0.104834	0	0	1.236113	0	0	0.079762	0.112280	0.130589	0.309505	0.111777	0.330039	0.189051	0.112802	0.280994
AC006994.2	ENSG00000231294	antisense	0.157794	0	0.082121	0.231439	0	0	0	0	0	0	0	0	0.067412	0.107876	0	0.147941	0	0.078548
AC007000.10	ENSG00000225726	pseudogene	0.570936	0	0	0.160142	0	0	0	0.155789	0	0	0.099427	0.192048	0.440924	0.358487	0.587841	0.285444	0.690026	0.778538
AC007000.11	ENSG00000237815	pseudogene	0	0	0	0	0	0	0	0	0	0	0	0	0	0	0	0	1.718001	0
AC007000.12	ENSG00000205482	pseudogene	0	0	0	0.027835	0	0	0	0	0	0	0	0	0	0	0	0	0	0
AC007009.1	ENSG00000244239	antisense	0	0.049389	1.977351	1.255049	0.891032	6.050171	1.129497	1.894116	3.210691	0.514071	0.238142	0	0.023955	0	0.229614	0.267815	0	0
AC007016.3	ENSG00000249930	pseudogene	0	0	0	0	0	0	0	0	0	0.127879	0	0	0	0	0	0	0	0
AC007036.4	ENSG00000230751	sense_intronic	0.219674	0	0	0.104514	0	0	0	0	0	0.056846	0	0.137044	0.154351	0.362460	0	0.101498	0	0.112611
AC007036.5	ENSG00000251660	sense_overlapping	1.630831	0	0.133781	0	0	0	0	1.085683	1.595632	0	0	0	0	0	0.007669	0	0	0
AC007036.6	ENSG00000227017	lincRNA	0	0	0	0	0	0	0	0	0.516143	0.024996	0	0	0	0	0.101645	0	0	0.102834
AC007038.7	ENSG00000229127	antisense	1.891271	0.174027	0.115289	0.540358	0.025710	0.551841	0.078345	0.211080	0.899765	0.221301	0.538537	0.683713	0.734678	0.517532	1.238839	1.512574	0.143172	0.895076
AC007040.11	ENSG00000258881	protein_coding	1.290042	1.549365	0.045104	0.087404	0.833994	0.174246	0.162745	0.093046	1.440885	0.128057	0.133631	0.213031	0.179853	0.187841	0.216696	0.328038	0.105133	0.320266
AC007040.6	ENSG00000228384	antisense	0.136055	0.050534	0.056008	0.024768	0	0	0	0	0	0.052308	0.019812	0.041778	0.063400	0	0.065311	0.046304	0.027845	0.030759
AC007040.7	ENSG00000239322	antisense	4.886851	7.354037	2.561193	2.428034	3.275156	4.652682	2.365784	4.554521	5.555789	6.416185	3.269082	4.591603	2.250240	3.031051	1.463793	2.954833	1.503580	1.483859
AC007041.2	ENSG00000235411	pseudogene	0.046703	0	0.026210	0	0	0	0	0	0	0.011536	0	0	0	0.016222	0	0.024064	0	0
AC007050.17	ENSG00000236003	antisense	0.272584	0.101899	0	0	0	0	0	0	0	0.076128	0	0	0	0	0	0	0	0
AC007050.18	ENSG00000250261	pseudogene	0.043570	0	0.022925	0	0	0.052683	0	0	0	0	0.012630	0	0	0	0	0	0.066777	0.186366
AC007064.24	ENSG00000237689	lincRNA	0.479379	0	0.089504	0.351569	0.191322	0	0	0.043969	1.339513	0.374612	0.085409	0.358248	0.444833	0.849479	0.888996	0.922857	0.174605	1.803702
AC007098.1	ENSG00000226605	antisense	10.384069	1.953748	0.307362	1.864492	0	1.520977	0	1.071541	2.920032	1.910345	1.181797	2.215482	2.909617	3.193683	4.415755	7.068830	3.752808	6.001490
AC007099.1	ENSG00000231172	antisense	0	0	0	0	0	0	0	0	0	0	0	0	0	0	0	0	0	0.032164
AC007115.3	ENSG00000258148	pseudogene	0	0	0	1.037464	0	0	0	0	0	0	0	0	0	0	0	0	0	0
AC007126.1	ENSG00000250497	lincRNA	0	0	0	0	0	0	0	0.008507	0	0	0.009250	0	0	0	0	0	0	0
AC007128.1	ENSG00000229970	antisense	2.826689	1.748754	0.959449	1.446506	0.246179	2.613285	4.604261	1.004195	0.059720	0.951826	0.751317	0.897683	0.461650	0.442009	0.858588	0.916876	0.210078	0.986835
AC007161.5	ENSG00000234718	lincRNA	0	0	0	0.300661	0	0.057507	0	0.012818	0	0.012819	0.040634	0.024163	0	0.017610	0	0.427047	0.245392	0.333220
AC007163.10	ENSG00000224590	pseudogene	0	0	0	0.402079	0	0	0	0	0	0	0	0	0	0	0	0	0	0
AC007163.3	ENSG00000237166	lincRNA	0	0.041861	0.034923	0.080759	0.017473	0	0	0	0.014853	0.007762	0.016553	0.009288	0	0	0.033776	0.030697	0	0
AC007163.6	ENSG00000230408	antisense	0	0	0.036239	0	0	0	0	0	0.111961	0	0	0	0	0	0	0	0	0
AC007163.8	ENSG00000234842	pseudogene	0	0	0.168034	0	0	0	0	0	0	0	0	0	0	0	0	0	0	0
AC007182.6	ENSG00000224721	antisense	0	0.025032	0	0.013609	0	0	0	0.043686	0	0	0	0	0	0	0	0	0	0
AC007192.6	ENSG00000269145	antisense	4.853451	9.110836	4.436736	3.865961	0	2.360629	1.144251	1.193782	0.427516	1.922714	0.765447	1.039183	0.860921	1.585773	1.108129	2.286929	2.175630	3.026696
AC007193.10	ENSG00000269124	antisense	0	0	0	0	0	0	0	0	0	0	0	0	0	0	0.387895	0	0	0
AC007193.8	ENSG00000269151	antisense	9.717904	0.659478	0	1.650705	0	0	0	0.730026	3.973073	1.818105	1.111222	2.819130	2.736098	4.448254	4.892882	17.752418	8.897470	35.479091
AC007216.1	ENSG00000266163	miRNA	0	0	0	0	0	0	0	0	0	0	0	0	0	0	0	0	0	0
AC007228.11	ENSG00000269696	antisense	0.197030	0.032235	0.073724	0.110007	0	0.182617	0	0.148859	0.037609	0.076433	0.041329	0.075370	0	0.053841	0.056824	0.039056	0.060467	0.115260
AC007228.8	ENSG00000268036	pseudogene	1.831267	0	0.000025	0.000002	0	0	0.000049	0	0	0.000076	0	0	0	0.003931	0	0.002123	0.000007	0
AC007229.3	ENSG00000267544	pseudogene	0.190743	0	0	0.322715	0	0.564984	0	0.195947	0	0.096789	0.095167	0.176333	0.299321	0.200327	0.098005	0	0	0
AC007237.2	ENSG00000226230	pseudogene	0	0	0.186858	0	0	0	0	0	0	0	0	0	0	0	0	0	0	0
AC007238.1	ENSG00000231043	pseudogene	0	0	0	0	0.142951	0	0	0	0	0	0	0	0	0	0	0	0	0
AC007246.3	ENSG00000231312	antisense	7.210855	2.230895	5.687273	7.288802	5.199471	8.990548	3.245800	6.646661	3.710335	4.938555	1.972413	2.267076	1.955299	1.855006	2.322427	1.921098	1.936343	1.268053
AC007248.6	ENSG00000205716	pseudogene	0	0	0	0.159512	0	0	0	0	0	0	0	0	0	0	0	0	0	0
AC007248.7	ENSG00000236785	pseudogene	0	0	0	0.031591	0	0	0	0	0	0.030842	0	0	0.203372	0.040811	0.064879	0	0.065899	0.099091
AC007249.3	ENSG00000217258	lincRNA	0.318042	0	0	0.151434	0	0	0	0	0	0	0	0.104556	0	0.052737	0	0	0	0.237716
AC007250.4	ENSG00000225226	lincRNA	0	0	0.045053	0	0	0	0	0.022885	0	0	0	0	0	0	0	0	0	0
AC007251.2	ENSG00000236757	lincRNA	0	0	0	0	0	0	0	0	0	0.024487	0	0	0	0	0	0.050427	0	0
AC007253.1	ENSG00000235653	pseudogene	0	0	0	0	0	0	0	0	0	0	0	0	0	0	0.103211	0	0	0
AC007255.8	ENSG00000223813	antisense	0.348102	0.301205	0.199379	0.413244	0	0.184294	0	0	0.821960	0.095522	0.012367	0.028755	0.152436	0	0	0.024637	0	0.078622
AC007256.5	ENSG00000213090	pseudogene	0.283553	0	0.012757	0	0.292877	0.191549	0.124494	0.027766	0	0.050453	0.015357	0.005956	0.032231	0	0.105395	0.023485	0.014005	0.087915
AC007272.3	ENSG00000224672	pseudogene	0.120719	0	0	0	0	0	0.043368	0	0	0.031924	0	0	0	0	0	0.063499	0	0
AC007277.3	ENSG00000213981	antisense	0	0	0	0.013394	0	0	0	0	0	0.019938	0.006942	0	0	0	0	0	0	0.076977
AC007279.2	ENSG00000230799	pseudogene	0.550382	0.128578	0.772813	1.177533	0	0.152860	0.037181	0.036477	0	0.084591	0.036500	0.059484	0.026542	0.125718	0.103500	0.203181	0.100256	0.138199
AC007282.6	ENSG00000224299	pseudogene	0.170412	0	0	0	0	0	0	0	0	0	0	0	0	0	0	0	0	0
AC007283.4	ENSG00000235579	pseudogene	0.711542	0.371143	1.654554	0	0	0	0	0	0	0	0	0	0	0	0	0	0	0
AC007283.5	ENSG00000234431	lincRNA	2.300002	0.693495	0	0.589613	0	0.601660	4.274242	0	0	0.195736	0.079122	0.405000	0	0.042321	0	0.525387	0.352472	0.740800
AC007285.6	ENSG00000227014	antisense	0.275717	0.045988	0.210868	0.049521	0	0.286077	0.291410	0.047260	0	0.162146	0.047027	0.056684	0	0	0.052031	0.147567	0	0
AC007285.7	ENSG00000231519	antisense	0.556752	0	0.145943	0.136209	0	0.179423	0	0.087796	0	0.183904	0.144288	0	0.071859	0.180807	1.050313	0.383693	0.227562	1.119957
AC007292.1	ENSG00000267938	pseudogene	0	0.153153	0	0	0	0.112645	0	0	0	0	0	0	0	0	0	0	0	0
AC007292.3	ENSG00000269318	antisense	0.817456	0.647149	0.327802	0.312498	0.027222	0.143674	0.171917	0.128922	0.142561	0.147208	0.125444	0.180654	0.103774	0.143074	0.107335	0.320558	0.267570	0.182406
AC007292.4	ENSG00000269807	antisense	0	0	0	0	0	0	0	0	0	0	0	0.075321	0	0	0	0	0	0
AC007292.6	ENSG00000267980	antisense	1.256676	0.288332	0.237696	0.371820	0	0.200849	0	0.201285	0.029709	0.156871	0.318862	0.166376	0.144983	0.345876	0.217925	0.327812	0.195874	0.207766
AC007292.7	ENSG00000269425	antisense	2.221450	2.255088	0.551747	0.727390	0	0.318196	0	0.952741	0	0.316795	0.645702	0.678553	0	0.677705	0	0.744334	0.171818	0.956105
AC007308.6	ENSG00000234252	antisense	0.205933	0.544788	0.419769	0.462286	0.176673	0.050570	0.011130	0	0	0.069122	0.006249	0.019854	0.008852	0.045426	0	0.074178	0.129995	0.101561
AC007308.7	ENSG00000272600	antisense	3.066936	0.836184	0.729322	0.609518	0	1.493072	3.115679	2.083296	6.751925	2.130056	1.738353	3.968012	4.778866	2.798112	6.499526	4.800449	1.965638	6.610262
AC007312.3	ENSG00000224946	pseudogene	0	0	0	0	0	0	0	0	0	0	0.272027	0.127041	0	0	0	0.583288	0	0
AC007318.5	ENSG00000172974	pseudogene	0	0	0	0	0	0	0	0	0	0	0	0.017958	0.098452	0	0	0	0	0.034268
AC007319.1	ENSG00000224063	antisense	0.233660	0.040342	0	0	0	0.216989	0.138991	0	0.183093	0.477847	0.036381	0.024773	0.146782	0.049205	0	0	0.039464	0.085017
AC007326.9	ENSG00000271275	pseudogene	0.559399	0	0	0.063334	0	0	0	0.042200	0	0.252962	0	0.091474	0.326817	0.045600	0.668471	0.313947	0.132060	0.145882
AC007327.5	ENSG00000229679	antisense	0	0	0	0	0	0	0	0	0	0	0	0	0	0	0	0.187878	0	0
AC007347.1	ENSG00000214696	pseudogene	6.644246	5.789049	0	0	0	0	0	0	0.000002	0	0	0	0	0	0	0	0	0
AC007349.5	ENSG00000235728	lincRNA	0	0	0	0	0	0	0	0	0	0	0	0	0	0	0	0	0.039877	0
AC007349.7	ENSG00000230831	antisense	0	0	0	0	0	0	0	0	0	0	0	0	0	0	0	0.106439	0	0
AC007362.1	ENSG00000180672	pseudogene	1.011470	0.691987	0.099481	0.149999	0	0.074716	0.223695	0.055361	0.021707	0.099529	0.086128	0.118655	0.265555	0.156323	0.313250	0.213637	0.247855	0.362622
AC007362.3	ENSG00000225216	antisense	0	0.068130	0	0.065557	0	0.049893	0	0.143588	0	0	0	0.039868	0.050018	0	0	0.129994	0	0
AC007365.1	ENSG00000233694	lincRNA	0.039053	0	0	0	2.810244	0	0	0.011221	0	0	0.008842	0	0	0.013380	0	0.038869	0	0
AC007365.3	ENSG00000226756	lincRNA	0.150498	0	0.093240	0	0	0.096852	0	0.022578	0	0.198915	0.024215	0.051451	0	0	0	0.118663	0.046540	0.091304
AC007365.4	ENSG00000227791	pseudogene	0	0	0	0	0	0	0	0	0	0	0	0	0	0.275358	0	0.150492	0.249516	0.439513
AC007375.1	ENSG00000269883	protein_coding	0.761502	0.307770	0.403179	0.510066	0.025468	0.234128	0.054135	0.112600	0	0.487320	0.188806	0.257408	0.229625	0.243925	0.148949	0.155047	0.245736	0.222235
AC007381.3	ENSG00000228590	lincRNA	0	0	0	0	0	0	0	0	0	0	0	0	0.010274	0.008309	0.040427	0	0	0
AC007382.1	ENSG00000268688	protein_coding	2.768751	0	1.143828	0.640293	0	1.240244	1.728166	0	0	1.746942	0	0.376338	0	0.438541	0.563495	0	0.526124	4.186710
AC007383.3	ENSG00000227946	lincRNA	5.744832	2.612986	2.587865	3.741725	8.880313	2.933833	5.354900	1.269080	2.514662	3.246943	3.950284	4.126326	4.457601	3.360450	5.515451	5.269340	2.454459	2.107948
AC007383.4	ENSG00000231955	antisense	6.109289	1.711152	0.875677	0.849660	1.735663	2.040309	3.362158	1.336912	4.070984	1.198356	0.623979	1.515566	2.035567	1.315775	2.195109	2.816942	1.443945	3.630285
AC007383.6	ENSG00000159186	pseudogene	0	0	0	0.124335	0	0	0	0	0	0	0	0	0	0	0	0	0	0
AC007386.2	ENSG00000237638	lincRNA	0	0.010149	0	0	0	0	0	0	0	0	0	0	0	0	0	0	0	0.009566
AC007386.3	ENSG00000227394	pseudogene	0.180295	0.101518	0.054640	0	0	0.367273	0	0	0.105039	0.024343	0	0.203318	0	0.034424	0	0	0	0.108479
AC007386.4	ENSG00000232613	antisense	0.598961	0	0	0	0	0	0	0	0	0.050448	0.349626	0	0.129361	0.066262	0.211578	0.199471	0.100672	0
AC007389.1	ENSG00000237979	pseudogene	0	0	0	0.032338	0	0	0	0	0	0	0	0	0	0	0	0	0	0
AC007389.3	ENSG00000235725	lincRNA	0	0	0	0	0	0	0	0	0	0	0.011530	0	0	0	0	0	0	0
AC007391.2	ENSG00000232028	lincRNA	0	0	0.172608	0.260301	0	0	0	0	0	0.041631	0.080659	0.102134	0	0.056660	0	0	0	0
AC007392.3	ENSG00000232046	lincRNA	0.139710	0	0	0	0	0.073247	0	0	0	0	0	0	0	0	0	0	0	0
AC007394.3	ENSG00000223604	pseudogene	0	0.084303	0	0	0	0	0	0	0	0	0	0	0	0	0	0	0	0
AC007395.3	ENSG00000235035	antisense	0	0	0.200837	0.095764	0	0	0	0	0	0	0	0	0	0	0	0	0	0
AC007395.4	ENSG00000231386	pseudogene	0	0.384064	0.060167	0.060331	0	0	0	0	0	0.026139	0.124911	0	0	0	0.225647	0.055988	0	0
AC007401.1	ENSG00000256845	pseudogene	0.384495	0.373772	0.284168	0.473506	0	0.015350	0	0	0	0.063659	0.020851	0.037886	0.159934	0.014884	0.321815	0.044902	0	0.049524
AC007401.2	ENSG00000217075	protein_coding	1.170795	0.200530	0.213134	0	0	0	0	0	0	0.235473	0.136919	0	0.168982	0.068058	0	0.851045	0.500828	0
AC007403.3	ENSG00000223859	lincRNA	0	0.067316	0	0	0	0	0	0	0	0	0	0	0	0	0	0	0	0
AC007405.4	ENSG00000234350	lincRNA	0.084826	0.161860	0.076270	0.070971	0	0.168153	0	0.028368	0.021854	0.021122	0.022559	0.041501	0	0.037553	0	0	0	0.046746
AC007405.6	ENSG00000239467	lincRNA	5.298957	4.627819	4.796617	8.689574	7.119401	13.120205	10.067801	7.602749	4.286427	6.385747	2.731204	4.334396	3.421710	2.257953	1.854257	2.734103	2.609015	1.820310
AC007405.8	ENSG00000235934	antisense	0.171468	0.583841	0.156148	0.219567	0	0.509494	0	0	0	0	0	0	0	0.111471	0.269513	0.138607	0	0
AC007421.1	ENSG00000268503	protein_coding	4.339118	5.521891	0	2.198315	0	3.777327	0	0	0	0	0.828525	3.909138	0.468282	0	0	0	0	1.100151
AC007461.1	ENSG00000267893	protein_coding	0	0	0	0.062166	0	0.130092	0	0	0	0.029050	0	0	0	0	0.062516	0	0	0
AC007461.2	ENSG00000226101	lincRNA	0.022572	0.014446	0.014582	0	0	0	0	0	0	0	0	0	0	0	0	0.049990	0	0
AC007551.3	ENSG00000228878	lincRNA	0.402968	0.153762	0.430426	0.203087	1.501253	0.164780	0	0.238618	0.387922	0.283722	0.139210	0.037538	0.148794	0	0.062131	0.238898	0	0.287413
AC007557.2	ENSG00000237479	antisense	0	0	0	0.084180	0	0	0	0	0	0	0	0	0	0	0	0	0	0
AC007557.4	ENSG00000231597	antisense	0	0	0.058887	0	0	0	0	0	0	0	0	0	0	0	0	0	0	0
AC007560.1	ENSG00000238165	pseudogene	0	0	0	0	0	0	0	0	0	0.159225	0	0	0	0	0	0	0	0
AC007563.1	ENSG00000236295	antisense	0	0	0	0.020553	0	0	0	0	0	0	0.014239	0	0	0	0	0	0	0
AC007563.3	ENSG00000229352	lincRNA	0	0	0.109105	0.054642	0	0	0	0.126929	0	0	0	0.071889	0	0	0	0	0	0
AC007563.4	ENSG00000237930	pseudogene	0	0	0	0	0	0	0	0	0	0	0	0	0.240299	0	0	0.093214	0	0
AC007563.5	ENSG00000236886	antisense	1.992659	0.968565	0	0	0	0	0	0	0	0.161111	0.044893	0.048640	0.067022	0.181665	0.154096	0.111515	1.488386	0.665830
AC007566.10	ENSG00000244055	antisense	9.161309	1.241919	1.331486	2.488193	1.751050	2.710450	11.411354	0.462012	0.360992	1.240408	1.381561	1.221752	1.572865	2.021500	2.873956	2.506963	1.951491	5.091228
AC007620.3	ENSG00000242539	antisense	32.203109	2.827160	1.837926	4.623825	3.034744	2.818471	3.929349	2.117153	2.490767	2.155184	2.168713	4.235124	5.490777	5.332563	15.746013	22.633619	11.190058	37.530730
AC007679.3	ENSG00000225610	antisense	0	0	0	0	0	0	0	0	0	0	0	0	0	0.025842	0	0	0	0
AC007679.4	ENSG00000237041	pseudogene	0.482670	0.287983	0	0.095033	0	0	0	0.237194	0	0.047176	0	0.165046	0.291710	0.190709	0.093048	0.363092	0.091005	0
AC007682.1	ENSG00000231918	lincRNA	0	0	0	0	0	0	0	0	0	0	0	0	0	0	0.018925	0.008895	0	0
AC007690.1	ENSG00000203632	pseudogene	0.626209	0.027274	0.379886	0.115921	0	0.254122	0	0.066095	0.009316	0.103433	0.059105	0.169836	0.118459	0.152400	0.039810	0.351989	0.103096	0.279530
AC007740.1	ENSG00000237750	antisense	0	0	0	0	0	0	0	0	0	0.014159	0	0	0	0.014075	0.021211	0	0	0
AC007743.1	ENSG00000233251	antisense	0.035523	0.024952	0	0.019624	0	0.013991	0	0.027318	0	0	0	0	0	0.012187	0	0	0	0.020336
AC007750.5	ENSG00000236841	antisense	0	0	0.009917	0	0	0	0	0	0	0	0	0	0	0	0	0.018269	0	0
AC007773.2	ENSG00000267213	antisense	0.090079	0.725932	0.861385	0.861893	1.528959	0.750927	0.566533	0.326627	1.805973	0.361464	0.385443	0.444223	0.298735	0.420870	0	0.229498	0.184715	0.195655
AC007773.3	ENSG00000269093	protein_coding	2.275934	1.182259	1.528128	1.739537	1.082642	0.971344	0.238275	0.221970	1.322440	0.484422	0.738465	0.422170	0.637575	0.685412	0.526844	0.671659	0.660410	0.358783
AC007787.2	ENSG00000267610	antisense	0.031294	0.101010	0.016876	0.014224	0	0	0	0	0	0.016971	0	0.010006	0	0.092476	0.224206	0.149602	0.016361	0.101043
AC007790.4	ENSG00000226205	pseudogene	0.285247	0	0	0.086540	0.069279	0	0	0.017076	0	0.242903	0.036931	0.107066	0.091039	0.138618	0.163037	0.366493	0.098686	0.226922
AC007796.1	ENSG00000267662	antisense	0	0	0.185220	0.119042	0.068301	0.043026	0	0	0	0	0.091216	0.035138	0.039405	0.118566	0.121725	0.055785	0	0
AC007875.2	ENSG00000231859	pseudogene	1.035134	0.390574	0	0.151616	0	0	0	0	0	0	0	0	0.081757	0.291384	0	0.292693	0.585805	0.721636
AC007875.3	ENSG00000235982	pseudogene	0.152027	0.105842	0	0	0	0	0	0.318343	0	0	0.043468	0	0	0	0.267263	0.081899	0.081365	0.253097
AC007879.4	ENSG00000225916	lincRNA	0	0	0	0.192579	0	0	0	0	0	0	0	0	0	0	0	0	0	0
AC007879.5	ENSG00000223725	antisense	0	0	0	0.058419	0	0	0	0	0	0	0.058266	0	0	0	0.118113	0	0	0
AC007879.7	ENSG00000229647	lincRNA	0.082664	0	0	0	0	0.029883	0	0	0	0	0	0	0	0	0	0	0	0
AC007880.1	ENSG00000234572	lincRNA	0	0	0.016748	0	0	0	0	0	0	0	0	0	0	0	0	0	0	0
AC007899.3	ENSG00000224891	pseudogene	1.216250	0.796604	0.278301	0.179384	0.278305	0.087060	0.026469	0.205642	0.686709	0.132880	0.155797	0.272841	0.122362	0.167866	0.676626	0.284199	1.885438	1.397842
AC007919.19	ENSG00000231384	pseudogene	0.143131	0	0.084155	0	0	0	0	0	0	0.036574	0	0	0	0.156072	0	0.072323	0.175487	0.168976
AC007919.2	ENSG00000269496	protein_coding	0	0.239770	0	0	0	0	0	0.341984	0	0.343617	0	0	0	0	0	0.413484	0	0.223473
AC007950.1	ENSG00000259268	lincRNA	0	0	0	0	0	0	0	0	0.024349	0	0	0	0	0	0	0	0	0
AC007952.5	ENSG00000228157	protein_coding	0.168159	0.032591	0	0	0.058111	0	0	0.021373	0.084518	0.034740	0.007680	0	0	0	0	0	0	0.014692
AC007956.1	ENSG00000214670	protein_coding	0	0	0.906237	0	0	0.169131	0	0	0	0	0	0	0	0	0	0	0	0
AC007966.1	ENSG00000226747	antisense	0.247319	0	0.067614	0.034292	0	0.168146	0	0.050938	0.020132	0.042842	0.113005	0.070373	0	0	0	0.136741	0	0
AC007969.5	ENSG00000233762	pseudogene	0	0.258011	0.884099	0.564776	0	0.189847	0	0.098109	0.050372	0	0.051215	0.142119	0.145703	0.140061	0.084506	0	0	0
AC007970.1	ENSG00000234281	antisense	1.049136	0	0	0	0	0.127751	0.253792	0.123943	0.462388	0.105023	0.159211	0.177384	0.300613	0.060459	0.498599	0.281186	0.112963	0.346784
AC008060.5	ENSG00000227365	antisense	0.277257	0.156265	0.080991	0.078762	0.098261	0	0	0.042900	0	0.039913	0	0.048783	0.159939	0.106101	0.244082	0	0	0
AC008060.7	ENSG00000218672	protein_coding	0	0	0	0	0	0	0	0	0	0	0	0	0	0	0	0	0	0
AC008060.8	ENSG00000236544	lincRNA	0	0.165193	0.368269	0.581036	0	0.327549	0.236284	0.346159	0.271565	0.343872	0.094720	0.307444	0	0.159564	0.062831	0.106964	0.061492	0.126703
AC008063.3	ENSG00000233397	lincRNA	0	0	0	0	0	0	0	0	0	0	0	0	0	0	0.166983	0	0	0
AC008065.1	ENSG00000224553	pseudogene	0.529992	0	0	0	0	0	0	0	0	0.071839	0	0	0	0	0	0	0	0
AC008069.1	ENSG00000223536	lincRNA	0	0	0	0	0	0	0	0	0	0	0	0	0	0	0.048946	0	0	0
AC008073.7	ENSG00000232642	antisense	0	0	0	0.054433	0	0	0	0	0	0.037427	0	0	0	0	0.058457	0	0	0
AC008073.9	ENSG00000223754	antisense	0.218639	0.051761	0.116957	0	0	0	0	0	0	0	0	0	0	0.037266	0	0	0	0
AC008074.3	ENSG00000223935	antisense	0	0.057631	0.085225	0.466178	3.002591	0.063008	0	0.235395	0	0.063200	0.129582	0	0	0.028198	0.041936	0.081425	0.131217	0.043471
AC008074.4	ENSG00000223863	lincRNA	0	0	0	0.054156	0	0	0	0	0.797743	0.052833	0	0	0	0	0	0	0	0
AC008074.5	ENSG00000237217	pseudogene	0.146780	0	0	0.360235	0	0	0	0	0	0	0	0	0	0	0	0	0	0.165610
AC008088.4	ENSG00000260907	lincRNA	1.522283	1.899303	1.072997	1.847810	0	0.125541	0	0	0	0.021378	0	0.024781	0	0.030359	0.140130	0.044883	0.053215	0.049915
AC008132.13	ENSG00000161103	protein_coding	0.345948	0.725951	0.022893	0.238277	0.161802	0.407542	0.235048	0.032372	0.023743	0.032942	0.002430	0.028458	0.017709	0.076874	0.050555	0.038486	0.022880	0.142751
AC008154.4	ENSG00000231098	antisense	0	0	0.172599	0	0	0	0	0	0	0	0	0.048420	0	0	0	0	0	0.077458
AC008154.5	ENSG00000229177	lincRNA	0	0	0	0	0	0	0	0	0	0	0	0	0	0	0.145685	0	0	0
AC008155.1	ENSG00000213237	pseudogene	0	0	0	0	0	0	0	0.242706	0	0	0	0	0	0	0	0	0	0
AC008155.2	ENSG00000213238	pseudogene	0	0	0.101322	0	0	0	0	0	0	0	0	0	0	0	0.525469	0	0	0
AC008166.1	ENSG00000266512	miRNA	0	0	33.859737	0	0	0	0	0	0	0	0	0	0	0	0	0	0	0
AC008174.3	ENSG00000231646	antisense	1.062637	0.055563	0.467807	1.085958	0	0.345237	1.471255	0.603967	0.546022	0.300822	0.564283	0.525653	0.050727	0.067640	1.284859	0.541104	0.398749	0.498447
AC008264.4	ENSG00000224545	pseudogene	0	0	0	0	0	0	0	0	0	0.044059	0	0.163556	0.114272	0	0	0	0.088591	0.182837
AC008265.2	ENSG00000214815	pseudogene	0	0	0	0.061087	0	0	0	0	0.021623	0	0.027599	0	0	0	0	0	0	0
AC008267.1	ENSG00000267941	protein_coding	0.342787	0.313684	0	0.028166	0	0.083984	2.813869	0.083475	0	0.045153	0	0.086453	0.021048	0.040296	0.183752	0.055131	0.032371	0.063319
AC008269.2	ENSG00000229321	lincRNA	0	0.067632	0	0	0	0.072578	0	0	0	0	0	0	0	0	0	0	0	0
AC008277.1	ENSG00000223642	antisense	0.156656	0.068628	0.107595	1.416211	0	0.062722	0	0.082955	0	0.028438	0	0	0.065819	0.053958	0.153098	0.063611	0	0.154795
AC008278.2	ENSG00000234022	antisense	0	0	0	0	0	0.068401	0	0.178153	0	0	0	0	0	0	0.290849	0	0	0
AC008278.3	ENSG00000224194	antisense	0	0	0	0	0	0.095668	0	0	0	0	0	0	0	0	0	0	0	0
AC008280.1	ENSG00000235937	pseudogene	0	0	0	0	0	0	0	0	0	0	0	0	0.646348	0	0	0	0	0
AC008280.3	ENSG00000241114	pseudogene	0.317966	0.398852	0.551394	0	0	0.494208	0	0.082818	0	0.352586	0.573537	0.617786	0.503224	0.363240	0.178956	1.010949	0.196678	0.376517
AC008427.2	ENSG00000251583	pseudogene	0	0	0	0	0	0	0	0	0	0.026118	0	0	0	0	0	0	0	0
AC008440.10	ENSG00000232324	lincRNA	0	0.085264	0	0.063710	0	0	0	0	0	0	0	0	0	0	0	0	0	0
AC008440.5	ENSG00000232220	antisense	5.829035	10.616612	0.726706	1.172493	0	0.170052	0	0.233607	0	0.460828	0.638194	0.636414	0.583350	0.312101	1.188823	0.913337	3.197427	7.047812
AC008443.1	ENSG00000268397	protein_coding	14.934362	2.672411	0.733937	2.143591	15.022454	14.812326	3.109113	2.271328	1.861988	1.358861	1.119121	2.026525	1.942437	1.227508	4.099301	3.307637	2.810796	5.381178
AC008555.2	ENSG00000213084	pseudogene	0	0	0	0	0	0	0	0	0	0.010062	0	0	0	0	0	0	0	0
AC008565.1	ENSG00000251135	pseudogene	0	0	0	0	0	0	0	0	0	0	0	0	0.057328	0	0	0	0	0
AC008592.3	ENSG00000251000	pseudogene	0.191386	0	0.455320	0.317869	0	0	0	0	0	0	0	0	0	0	0	0	0	0
AC008592.4	ENSG00000251409	antisense	0	0.257890	0	0	0	0	0	0	0	0	0	0	0	0	0	0	0	0
AC008592.7	ENSG00000250955	lincRNA	0	0	0	0	0	0	0	0	0	0	0	0	0.074107	0	0	0.162925	0	0
AC008671.1	ENSG00000222732	miRNA	0	0	0	0	0	0	0	0	0	0	0	0	0	0	0	13.314143	0	0
AC008694.2	ENSG00000254336	pseudogene	0	0	0	0	0	0	0	0	0	0.072948	0	0.086429	0	0	0	0	0	0
AC008697.1	ENSG00000249738	lincRNA	0.414967	0.151906	0.312619	0.266664	0	0.039504	0.037765	0.260087	0.018856	0.123361	0.128825	0.111712	0.108228	0.098039	0.052282	0.129130	0.084401	0.188058
AC008703.1	ENSG00000253298	lincRNA	0	0	0	0	0	0	0	0	0	0	0	0.017031	0	0.009919	0.111504	0	0	0
AC008731.1	ENSG00000256439	pseudogene	0.000743	0.407852	0.202358	1.269351	0	0	0	0.029556	0	0.104629	0.011750	0.124305	0	0.220932	0.218005	0.361350	0.072913	0.543980
AC008738.1	ENSG00000230259	pseudogene	11.041855	13.316579	5.919600	6.465602	2.243801	4.607799	4.128409	4.033586	3.429283	11.278603	10.112404	15.315416	11.334910	19.561362	10.486154	15.756357	9.242984	8.500682
AC008738.2	ENSG00000264355	miRNA	54.429168	0	300.563558	327.691347	15.299990	471.969007	0	0	186.396333	0	316.577265	0	260.865013	0	0	0	0	0
AC008746.12	ENSG00000267838	lincRNA	1.393537	0.235261	0.066624	0.066994	0	0.431258	0.764234	0.190430	0.106879	0.450254	0.457590	0.261088	0.567325	0.315358	0	0.198887	0.063263	0.397857
AC008746.3	ENSG00000227407	antisense	0.151986	1.251061	0.136308	0.063731	0	0	0	0	0	0	0	0	0	0	0	0	0	0.073206
AC008746.5	ENSG00000235681	pseudogene	4.556669	1.788286	0	0.881494	15.812532	2.352896	0	0	0	1.054918	0.347284	0.539934	0.415196	0	0	0.408938	0	0.432533
AC008746.9	ENSG00000213016	pseudogene	0	0	0	0	0	0	0	0	0	0	0	0	0.092760	0	0	0	0	0
AC008753.3	ENSG00000238150	pseudogene	0	0	0	0	0	0	0	0	0	0	0	0	0	0	0	0	0	0
AC008753.4	ENSG00000269564	lincRNA	0	0.119780	0	0	0	0	0	0	0	0	0	0	0	0	0	0	0	0
AC008753.6	ENSG00000228323	antisense	0.188507	0.361108	0.176274	0	0	0	0	0	0	0.052183	0	0	0	0	0	0	0	0
AC008781.7	ENSG00000228737	antisense	0.071316	0	0.086541	0.154383	0	0.029469	0	0.019745	0	0.038168	0.043065	0.022211	0.179088	0	0	0.038186	0.043649	0.042763
AC008850.3	ENSG00000227836	pseudogene	0.636031	0	0.140556	0	0	0.085518	0	0	0	0.231888	0	0.206838	0	0	0	0	0	0
AC008865.1	ENSG00000213702	pseudogene	0.000014	0	0.340389	0.707939	0	0.158128	3.078124	0.103561	0.487362	0.000058	0.000077	0	0.546654	0	0	0	0	0
AC008937.2	ENSG00000237705	antisense	2.918120	1.746370	0.327894	1.043384	0	0.269801	0	0.396265	0.137895	0.272779	0.432430	0.485713	0.279978	0.831435	1.474133	1.295092	2.029367	1.329518
AC008937.3	ENSG00000225230	antisense	1.068200	0.428878	0.670942	1.099412	1.396013	0.625478	0.110128	0.063322	0.064924	0.102886	0	0	0	0.080127	0	0.037954	0	0
AC008940.1	ENSG00000228650	lincRNA	0	0	0	0.036014	0	0	0	0.130138	0	0	0.019436	0	0	0	0	0.034714	0	0
AC008948.1	ENSG00000268424	protein_coding	3.273899	0.320463	0.582937	0.500679	0.369792	0.392277	0.465138	0.351599	0.170859	0.159952	0.096025	0.271363	0.226236	0.132928	1.277329	0.724487	0.311965	0.916907
AC008964.1	ENSG00000269215	protein_coding	0	0	0	0.024510	0	0	0	0	0	0	0	0	0	0	0	0	0	0
AC008982.2	ENSG00000269688	sense_intronic	1.484724	0.152546	0.085692	0	0	0	0	0	0	0	0	0	0	0.060058	0	0	0	0
AC008992.1	ENSG00000267636	lincRNA	0	0	0	0	0	0	0	0	0	0.102326	0	0	0	0	0	0	0	0
AC009005.2	ENSG00000267751	antisense	0.611619	0.846010	0.424945	0.498228	0	0.488451	0.251934	0.149869	0	0.760694	0.136049	0.294327	0.560288	0.090848	0.106315	0.132837	0.132638	0.180664
AC009014.3	ENSG00000271824	lincRNA	0.174992	0	0	0.085131	0	0	0	0.072000	0.058834	0.012175	0.057184	0.015046	0	0.131212	0.021726	0.175521	0.034654	0.288458
AC009041.1	ENSG00000181791	pseudogene	0	0	0	0	0	0	0	0	0	0	0	0	0.032203	0	0	0	0	0
AC009052.12	ENSG00000260345	processed_transcript	0	0	0	0	0	0	0	0	0	0	0	0	0	0	0	0	0	0
AC009061.1	ENSG00000203401	pseudogene	0.345531	0.216046	0.057981	0.031149	0	0.083399	0.023359	0.011750	0.014602	0.038340	0.017996	0.019317	0.011385	0.007002	0.013958	0.039870	0	0.014629
AC009065.1	ENSG00000167970	protein_coding	3.847942	1.435269	14.262813	10.698364	4.982423	25.438827	3.020749	7.101705	6.749759	13.770393	16.297790	12.393973	19.187857	24.113204	25.402778	40.124761	18.991708	18.327072
AC009093.1	ENSG00000196927	pseudogene	0	0	0	0.014195	0	0	0	0	0	0	0	0	0	0	0.016650	0	0	0
AC009095.4	ENSG00000237718	antisense	0.707187	5.681905	0.347595	0.583972	0	0.892547	0	0.045489	0	0.133932	0	0.104971	0	0.112237	0.363819	0.558848	0.089515	0.541837
AC009107.1	ENSG00000203343	pseudogene	0	0	0	0	0	0	0	0	0	0	0	0	0	0	0	0	0	0
AC009120.10	ENSG00000261248	lincRNA	0.155412	0	0.197416	0.091553	0	0	0	0	0	0	0.041311	0	0	0	0.094514	0	0	0.294785
AC009120.3	ENSG00000239763	pseudogene	3.244458	1.977572	0	0.081507	0	0.055315	0	0.110488	0	0.037239	0.107206	0.211981	0.136755	0.676723	0.156766	0.798584	0.083786	0.671055
AC009120.4	ENSG00000261404	lincRNA	1.119700	0.200249	0.204779	1.106953	0	0.384788	0	0.060624	0	0.267907	0.225717	0.022959	0.428746	0.071823	0	0.097296	0	0
AC009120.5	ENSG00000260884	lincRNA	2.548806	0.796130	0	0	0	0.064376	0	0.045182	0	0.040275	0	0.051952	0.057124	0.104728	0	0.078252	0	0.161603
AC009120.6	ENSG00000259972	antisense	64.993890	16.154594	6.016366	11.483295	6.298323	14.802347	11.628646	11.266421	11.503371	16.719709	17.438050	39.251750	47.215280	55.336754	99.886361	165.613543	53.300424	60.496771
AC009120.8	ENSG00000260471	pseudogene	0	0	0.084063	0	0	0	0	0	0.035076	0.116748	0	0.046087	0	0	0.082005	0.076437	0.175089	0
AC009133.12	ENSG00000261690	antisense	12.555619	5.725168	3.198122	4.200769	3.061061	2.584931	5.669716	3.162483	2.814963	5.139872	3.587188	5.771764	3.878491	5.383022	4.122651	6.863435	3.504343	3.789589
AC009133.14	ENSG00000238045	antisense	170.345769	116.341597	185.072613	175.801549	75.291607	127.262562	90.166511	72.739197	47.491387	73.787150	64.548055	80.429215	71.627500	91.820407	109.436624	134.139908	192.236919	180.290992
AC009133.20	ENSG00000261962	antisense	0	0	0	0	0	0	0	0	0	0	0	0	0	0	0	0	0	0
AC009166.5	ENSG00000261238	antisense	0.333736	0	0.284657	0.191479	0	0.363258	0	0.711766	0	1.057128	0.835874	0.847863	0.438796	0.395217	1.441135	0.891162	0.445432	0.182145
AC009227.2	ENSG00000224675	antisense	0.266006	0	0	0.029640	0	0.039458	0	0	0.272126	0	0.027549	0.062478	0.017818	0.019203	0.265554	0.172537	0.033632	0.125742
AC009227.3	ENSG00000238004	lincRNA	0.107930	0.059464	0	0	0	0	0	0	0	0	0	0	0	0	0	0	0	0.066535
AC009228.1	ENSG00000242628	antisense	0	0	0.312847	0	0	0	0	0	0	0	0	0.180588	0	0	0.941985	0.308911	0.746138	0.264820
AC009234.1	ENSG00000230327	pseudogene	0	0	0	0	0	0	0	0	0	0	0	0	0	0	0.313807	0	0	0
AC009236.2	ENSG00000231054	lincRNA	0	0	0	0	0	0.081143	0	0.124700	0	0	0	0	0	0	0	0	0	0
AC009237.8	ENSG00000229689	pseudogene	0	0	0	0	0	0	0	0.004984	0	0	0	0	0	0	0.008394	0	0	0
AC009245.3	ENSG00000230383	pseudogene	0	0	0	0.160694	0	0.023059	0	0.015542	0	0.030746	0.047948	0.018721	0.020394	0.021250	0.032247	0.058222	0.033310	0.064876
AC009263.2	ENSG00000234639	pseudogene	0.047279	0	0	0	0	0	0	0	0	0	0	0.014334	0	0	0	0	0	0
AC009274.6	ENSG00000226045	pseudogene	0.245316	0	0	0	0	0	0	0.396001	0	0	0	0	0	0.072386	0	0.291028	0	0.234332
AC009276.4	ENSG00000224375	lincRNA	0	0	0	0	1.471689	0	0	0	0	0	0	0	0	0	0	0	0	0
AC009299.2	ENSG00000235724	antisense	0.719447	0	0.765728	1.056777	0.185716	0.638522	0.470104	0.391476	0.021622	0.246500	0.149730	0.167015	0.197484	0.068941	0.108996	0.165457	0	0.193702
AC009299.3	ENSG00000227403	lincRNA	3.704995	1.715423	7.410227	11.543703	8.947465	6.518520	3.054251	1.784491	1.156624	1.143902	0.828650	0.547134	0.984482	1.001604	0.968720	0.653059	0.203314	0.508603
AC009299.4	ENSG00000225813	pseudogene	0.085230	0.262509	0	0.358027	0	0.218412	0	0.025891	1.336103	0.065374	0.096743	0.055996	0.194073	0	2.298697	0.041343	0.166408	0
AC009302.4	ENSG00000226331	pseudogene	0	0	0.062428	0	0	0	0	0	0	0	0	0	0	0	0	0	0	0
AC009303.1	ENSG00000235066	antisense	0.917820	0.328084	1.432050	2.070002	0	0.371601	0	0.033799	0	0.040639	0.135715	0.136794	0.335599	0.186077	0	0.334379	0	0.136916
AC009303.3	ENSG00000224967	pseudogene	0.664616	0	0.281940	0.548147	0	0	0	0	0	0	0	0	0	0	0	0	0	0
AC009312.1	ENSG00000238207	antisense	0	0	0.111604	0.107244	0	0	0.268683	0	0	0	0	0	0	0	0	0	0	0
AC009313.1	ENSG00000224467	antisense	0	0	0	0	0	0	0	0	0	0	0.035461	0	0	0	0	0	0	0
AC009336.24	ENSG00000226363	lincRNA	0.312757	0.041715	0	0.079922	0	0	0	0	0	0	0	0.043718	0	0	0.067330	0	0	0
AC009365.3	ENSG00000183470	protein_coding	0	0	0	0	0	0	0	0	0	0	0	0.007416	0	0	0.027362	0	0	0
AC009365.4	ENSG00000225881	antisense	0	0	0	0	0	0	0	0	0	0	0	0	0	0	0	0	0	0
AC009403.2	ENSG00000216895	protein_coding	22.520999	7.883484	9.487604	25.588333	5.371862	23.748774	11.850896	11.078655	11.507653	5.563676	2.328144	4.672169	2.931341	1.352417	2.907242	3.282102	1.126566	1.616361
AC009404.2	ENSG00000236255	lincRNA	2.173638	0.575873	0.466987	0.413174	0	0.112120	2.540824	0.315911	0.383315	0.239851	0.269507	0.166605	0.292425	0.273018	0.257544	0.175597	0.103101	0.372077
AC009411.2	ENSG00000235537	lincRNA	0	0	0	0.067502	0	0	0	0	0	0	0	0	0	0	0	0	0	0
AC009413.2	ENSG00000236533	pseudogene	0	0	0	0	0	0	0	0	0	0	0	0	0	0	0	0	0	0
AC009469.1	ENSG00000256309	pseudogene	0.212968	0.167853	0.022243	0	0	0	0	0	0	0.023808	0	0.009258	0	0.016094	0	0.043258	0	0
AC009473.1	ENSG00000234141	antisense	0.090265	0.089224	0	0.391506	0.263154	0.129121	0	0.242262	0.233987	0.022468	0.021428	0.052734	0.025472	0	0.150052	0.152067	0	0
AC009474.1	ENSG00000224071	pseudogene	0	0	0	0.029228	0.136966	0	0	0	0	0	0	0	0	0	0.030935	0	0	0
AC009474.2	ENSG00000230355	pseudogene	0	0	0	3.208979	0	0	0	0	0	0	0	0	0	0	0	0	0	0
AC009477.7	ENSG00000225448	pseudogene	0	0	0	0.298706	0	0	0	0	0	0	0	0	0	0	0	0	0	0
AC009480.1	ENSG00000265049	miRNA	0	0	0	0	0	0	0	0	0	0	0	0	0	0	0	0	0	0
AC009480.3	ENSG00000223911	antisense	1.319128	0.525647	0	0.116686	0	0.152429	0.175806	0.048964	0.036755	0.159848	0.192762	0.302298	0.058568	0.075840	0.654261	0.320896	0.242208	0.229507
AC009495.3	ENSG00000232411	lincRNA	0.248656	0.064728	0	0	0	0	0	0	0	0	0	0	0	0	0.074868	0	0	0
AC009495.4	ENSG00000229195	lincRNA	0	0	0.133397	0.136341	0	0	0	0	0	0	0	0	0	0	0	0	0	0
AC009498.1	ENSG00000237271	lincRNA	0	0	0	0	0	0	0	0	0	0	0	0	0	0	0	0	0	0
AC009501.4	ENSG00000231609	antisense	1.061161	0.218834	0.166425	0.453316	0	0.334607	1.227168	0.107915	0.105226	0.016166	0.255567	0.126691	0	0.154378	0.041047	0.029039	0.235192	0.147151
AC009502.1	ENSG00000231802	pseudogene	0	0	0.050840	0	0	0	0	0.140740	0	0	0	0	0	0	0	0	0	0
AC009502.4	ENSG00000227308	lincRNA	0.120903	0	0.127905	0	0	0	0	0	0	0	0.020742	0	0	0	0.061583	0	0	0
AC009505.2	ENSG00000235522	antisense	6.138201	15.926145	0.218040	1.033978	0	1.197499	0.132365	0.655336	0.163225	4.230738	2.813666	5.010915	3.867297	4.680963	4.686753	7.801883	4.693290	3.883570
AC009505.4	ENSG00000234162	lincRNA	0	0	0	0	0	0.374750	0	0	0	0	0	0	0	0	0	0	0.093891	0
AC009506.1	ENSG00000224152	antisense	2.026536	1.108778	1.576831	2.081735	1.933927	2.574560	2.065970	1.225702	1.403287	1.525836	1.064323	1.228070	1.460798	1.072005	0.994433	1.343084	0.541872	0.825511
AC009506.2	ENSG00000225369	pseudogene	0	0.033789	0	0	0	0	0	0.180513	0	0	0	0	0	0	0	0	0	0
AC009517.2	ENSG00000224469	pseudogene	0	0	0	0	0	0	0	0	0.251222	0	0	0	0.094074	0	0	0	0.059085	0
AC009518.4	ENSG00000224865	lincRNA	0	0	0	0	0	0	0	0	0	0.026453	0.019621	0	0	0	0.137462	0	0	0
AC009518.8	ENSG00000227197	antisense	1.050506	0	0	0.100662	0	0.098303	0	0.021125	0	0.044583	0.022110	0.103825	0.254927	0.062658	0.516767	0.412870	0.109428	0.357876
AC009531.2	ENSG00000226063	lincRNA	0	0.119798	0	0	0	0	0	0	0	0	0	0	0	0	0	0	0	0
AC009541.1	ENSG00000226066	pseudogene	0	0	0	0.031487	0	0	0	0	0	0	0	0	0	0	0	0	0	0
AC009542.2	ENSG00000231794	antisense	0.268947	0.293313	0.478800	0.712818	0	0	0.011356	0	0	0.032262	0.016640	0.082445	0.170592	0.046503	0.035520	0.185385	0	0.170246
AC009948.5	ENSG00000223960	antisense	10.567552	3.225016	7.200954	9.623896	16.915826	13.249645	12.361730	6.409734	7.844030	5.201868	3.850882	3.462063	3.206430	1.914193	2.376300	3.565302	0.995420	1.983774
AC009948.7	ENSG00000238082	pseudogene	0.119979	0.112879	0	0	0	0.026257	0	0	0.173630	0	0	0	0	0	0	0	0	0
AC009950.2	ENSG00000225963	antisense	0.123344	0	0	0	0	0	0	0	0	0	0	0	0	0	0	0	0	0
AC009951.1	ENSG00000176824	pseudogene	0.410833	0.041658	0.014560	0.071376	0.051178	0.095724	0.027657	0.036428	0.046318	0.033209	0.087817	0.038931	0.070213	0.046616	0.186058	0.293711	0.161704	0.559605
AC009951.2	ENSG00000213410	pseudogene	0	0	0	0	0	0	0	0	0	0	0	0	0	0	0	0	0	0.172506
AC009955.8	ENSG00000228973	antisense	0	0	0.205518	0	0	0	0	0	0	0	0	0	0	0	0	0	0	0
AC009960.1	ENSG00000223619	pseudogene	0	0	0	0.121925	0	0	0	0	0	0	0	0	0	0	0	0	0	0
AC009960.2	ENSG00000233888	pseudogene	0	0	0	0	0	0	0	0	0	0	0	0	0	0	0.063655	0	0	0
AC009960.3	ENSG00000233311	pseudogene	0	0.083219	0	0	0	0	0	0	0	0	0	0	0	0	0	0.057164	0	0
AC009961.2	ENSG00000230783	pseudogene	0.066289	0	0.041384	0	0	0.236717	0	0	0	0.016977	0	0	0	0	0	0.077657	0	0.040742
AC009961.3	ENSG00000226266	lincRNA	3.070182	0.480737	3.641261	3.276792	0	3.198699	0.759477	2.329138	0	1.117298	0.766889	1.074933	0.473521	1.072907	0.850642	2.147808	0.890841	0.966506
AC009963.3	ENSG00000233494	pseudogene	8.377955	0	0	0	0	0	0	0	2.021744	4.298322	1.551009	0	3.222710	0	2.305698	7.454393	0	7.100606
AC009963.5	ENSG00000237745	pseudogene	0	0	0	0	0	0	0	0	0	0.056286	0	0	0	0	0	0	0	0
AC009967.3	ENSG00000214369	pseudogene	0.209019	0	0.047850	0.048370	0	0.037076	0	0	0	0	0	0.031283	0	0	0	0.185237	0	0.253482
AC009970.1	ENSG00000233953	antisense	0.296220	0.103687	0	0	0	0.243119	0	0	0	0.123229	0	0.097250	0	0.053307	0.082925	0.439092	0.922908	0
AC010082.2	ENSG00000225000	antisense	0	0	0	0	0.070447	0	0	0	0	0	0	0	0	0	0	0	0	0.090729
AC010086.5	ENSG00000236615	pseudogene	0	0	0	0	0	0	0	0	0.261552	0	0	0	0	0	0	0	0	0
AC010090.1	ENSG00000232606	lincRNA	0	0	0	0.119308	0	0.235826	0	0	0	0.053104	0	0	0	0	0	0	0	0
AC010091.1	ENSG00000233491	lincRNA	0	0	0	0.008774	0	0	0.008012	0.006022	0	0	0	0	0	0	0.047742	0	0	0
AC010095.5	ENSG00000228763	antisense	0	0	0	0	0	0	0	0	0	0	0	0	0	0	0	0	0	0
AC010095.7	ENSG00000235644	pseudogene	0	0	0.104270	0	0	0	0	0	0	0	0	0	0	0.074343	0	0	0	0
AC010096.1	ENSG00000234597	lincRNA	0	0	0.021319	0.019542	0	0	0	0.042393	0	0.017858	0.009425	0.020865	0.012018	0.012829	0.019705	0.018704	0	0.020402
AC010096.2	ENSG00000237992	lincRNA	0.116494	0	0	0	0	0	0	0	0	0	0	0.055700	0	0	0	0	0	0
AC010127.3	ENSG00000236107	antisense	0	0	0	0	0	0	0	0	0	0.006179	0	0	0	0	0.026715	0	0	0
AC010132.10	ENSG00000231539	lincRNA	0.075392	0	0.096015	0.090642	0	0	0	0.108074	0	0	0	0.100780	0	0	0.047579	0	0	0
AC010132.11	ENSG00000234983	pseudogene	2.428509	0.197590	1.400956	2.064196	0.055850	1.180165	0.075115	0.391307	0.058141	0.384789	0.300669	0.280665	0.176602	0.254054	0.241193	0.456856	0.070054	0.260153
AC010136.2	ENSG00000223923	antisense	0	0.057356	0	0.046574	0	0.041167	0	0	0	0	0	0	0	0	0	0	0	0
AC010148.1	ENSG00000235726	processed_transcript	1.179271	1.004203	0.411297	1.328229	0	1.144177	1.249661	0.431134	0	0.081765	0.192796	0.097047	0.139860	0.088340	0.377060	0.189199	0.200585	0.981878
AC010150.1	ENSG00000218682	pseudogene	0.411287	0.092488	0	0	0	0.201485	0	0	0	0.164093	0.066791	0.158085	0.279781	0.124246	0.394388	0.119049	0.061646	0.129402
AC010170.1	ENSG00000178550	pseudogene	0.000006	1.667236	0	0	0	0	0	0	0	0.000006	0	0	0	0	0.000002	0.000001	0.000001	0.118284
AC010226.4	ENSG00000249249	antisense	1.299109	0	0.139409	0.272066	0	0.418524	0.033381	0.131578	0.984149	0.086769	0.112186	0.236231	0	0.096123	0.762981	0.951834	0.348932	0.693036
AC010240.2	ENSG00000235253	pseudogene	1.115373	1.546059	0.106156	0.260456	0.027262	0.318558	0	0.139031	0.414407	0.459527	0.221173	0.293698	0.275919	0.478496	0.745639	0.892013	0.083742	0.720552
AC010240.3	ENSG00000229738	pseudogene	0.105374	0	0	0	0	0	0	0	0	0.131028	0	0	0	0	0	0	0	0
AC010243.1	ENSG00000197071	pseudogene	0.203433	0	0	0	0	0	5.766054	0	0	0	0.048079	0	0	0	0	0	0.122622	0
AC010296.1	ENSG00000256121	pseudogene	0.075094	10.652837	0	0.131029	0	0	0	0	0	0	0	0	0	0	0.003709	0	0	0
AC010327.2	ENSG00000269808	protein_coding	0.856415	1.266835	0.043923	0.037360	0	0.021332	0.014387	0.075321	0.264708	0.023379	0	0.050197	0.008722	0.070501	0.056737	0.114340	0.084241	0.205489
AC010335.1	ENSG00000256989	pseudogene	0.166388	0	0.084301	0.001986	0	0.302099	0.172749	0	0	0	0	0.000002	0	0	0	0	0	0
AC010336.1	ENSG00000214248	protein_coding	3.950192	4.378016	0.885669	1.139211	0.844442	0.680875	0.340400	0.356005	0.214162	0.624234	0.451408	0.697562	0.629634	1.204214	1.095101	1.480040	2.390224	2.649648
AC010423.1	ENSG00000226926	pseudogene	0	0	0	0	0	0	0	0	0	0.007419	0	0	0.010112	0.010469	0	0.047794	0	0
AC010441.1	ENSG00000269636	protein_coding	3.852661	3.002952	4.962349	4.945097	3.959286	7.822671	11.898804	8.526279	5.767479	9.154357	3.620235	4.098776	2.027394	2.604878	1.635083	2.349946	2.108451	1.916965
AC010468.1	ENSG00000214784	pseudogene	0	0.036479	0.037929	0.036107	0	0.048147	0.068322	0.076286	0.013638	0.015759	0.032312	0.018442	0.041150	0	0	0.100233	0	0.037670
AC010468.2	ENSG00000249318	antisense	0	0	0	0	0	0	0	0	0	0	0	0	0	0	0	0.103762	0	0
AC010492.2	ENSG00000235081	pseudogene	0.313947	0.102589	0.032895	0	0	0.085866	0	0	0	0	0	0	0	0	0.088385	0	0	0
AC010504.2	ENSG00000267219	antisense	0.552638	0.254960	0.377315	0.428179	0	0.523413	0	0.062589	0	0.482936	0.256843	0.179740	0	0.073437	0.115584	0.311115	0.164242	0.231729
AC010522.1	ENSG00000269304	pseudogene	0.291722	0	0	0	0	0	0.434674	0	1.202277	0.224673	0.137167	0	0	0.291440	0.417186	1.171524	0.134629	0.852503
AC010524.2	ENSG00000268686	antisense	0.020447	0.084803	0	0.059424	0	0	0	0.055342	0	0.004949	0	0.005981	0	0.006528	0	0.009585	0	0
AC010524.4	ENSG00000268157	antisense	0.116593	0	0	0.057401	0	0	0	0	0	0.029941	0.059278	0	0	0	0	0.107899	0	0
AC010525.1	ENSG00000203305	pseudogene	0	0	0.051399	0.035515	0	0	0	0.156471	0	0	0.120313	0.000435	0.055505	0.239690	0.207881	0	0	0
AC010525.4	ENSG00000267117	antisense	0.519309	0.309040	0	0	0	0.068404	0	0	0	0	0	0	0	0.112900	0	0	0	0
AC010525.5	ENSG00000267689	pseudogene	0.753943	0	0	0.483369	0	0	0	0	0.365989	0	0	0	0.194524	0	0	0	0	0
AC010525.6	ENSG00000267183	lincRNA	0.515979	0.553016	0	0.052915	0	0	0	0.103000	0	0.031176	0.033751	0	0.100838	0.111824	0	0.356381	0.291838	0.313200
AC010525.7	ENSG00000267018	lincRNA	1.056371	0.949088	0.083152	0.078424	0	0.020210	0	0.130105	0	0.105255	0.025426	0.094663	0	0.051060	0	0.243267	0.101297	0.403275
AC010536.1	ENSG00000226180	protein_coding	1.242082	1.624200	0.309367	0.668423	0	0.205278	0.028195	0.145257	0.083174	0.085084	0.065879	0.166760	0.112026	0.198040	0.340355	0.296666	0.220429	0.673842
AC010547.9	ENSG00000261611	protein_coding	0.221381	0	0.592735	0.344498	0	0.556400	0.058427	0.437738	0.000008	0.386253	0.188393	0.430079	0.453058	0.292163	0.384687	0.492182	0.434008	0.360044
AC010620.1	ENSG00000256240	pseudogene	2.654853	0	0	0	0	0.568200	0	0	0.994033	0.000026	1.277507	0.000461	0	0.000006	5.171007	0.161916	0	1.870891
AC010642.1	ENSG00000267216	protein_coding	0.929592	1.021122	1.148691	1.016484	0.030310	0.517851	0.480385	0.508388	0.509407	0.592210	0.356265	0.443415	0.226025	0.267267	0.304358	0.179762	0.240490	0.162522
AC010642.2	ENSG00000269794	pseudogene	0.281145	0.383463	0.024352	0.175506	0.038842	0.107125	0	0.252888	0	0.142985	0.091131	0.027814	0.079106	0.014774	0.049929	0.140906	0	0.154124
AC010646.3	ENSG00000269095	protein_coding	0	0	0	0	0	0	0	0	0	0	0	0	0	0	0	0	0	0
AC010649.1	ENSG00000267448	antisense	0.357869	0	0.112040	1.168491	0	0.878805	0	0.543524	0.226756	0.209356	0.419086	0.765449	0.382093	0	0.111525	0	0.207373	0.208241
AC010729.1	ENSG00000242540	3prime_overlapping_ncrna	0	0	0	0	0	0	0	0	0	0	0	0.014083	0	0	0	0	0	0
AC010729.2	ENSG00000236106	lincRNA	0	0	0	0	0.325715	0.015524	0	0	0	0	0	0	0.042434	0.013782	0	0	0	0
AC010731.2	ENSG00000228577	antisense	0	0	0	0	0	0	0	0.038207	0.469560	0.326163	0.137875	0.313495	0.255405	0.109561	0.074387	0.152742	0	0.301755
AC010731.4	ENSG00000235118	lincRNA	0	0.111970	0.026458	0	0	0	0	0	0	0	0	0.819685	0.204238	0.599455	0.443677	0.444913	0.442670	0
AC010731.6	ENSG00000213083	pseudogene	0	0	0	0.076142	0	0	0	0	0	0	0	0	0	0	0	0	0	0
AC010733.4	ENSG00000228414	lincRNA	0.037128	0	0.196310	0	0.119520	0	0	0	0	0	0	0	0	0	0.203798	0	0	0.020103
AC010733.5	ENSG00000232713	pseudogene	1.517049	0.257289	0.215396	0.109154	0	0.079443	0	0.328504	0.287435	0.389145	0	0.973187	0.136961	0.290344	0.652922	0.102968	0.225008	0.687172
AC010733.7	ENSG00000237024	pseudogene	0	0	0	0	0	0	0	0	0	0	0	0	0.141032	0	0	0	0	0
AC010740.1	ENSG00000238065	pseudogene	0	0	0	0.046758	0	0	0	0.139154	0.021826	0	0.092488	0	0	0	0	0.045261	0	0
AC010745.1	ENSG00000226041	lincRNA	0	0	0	0	0	0	0	0	0	0	0	0	0.042237	0	0	0	0	0
AC010745.4	ENSG00000232444	lincRNA	0	0	0	0	0	0.063055	0	0	0	0	0	0	0	0	0	0	0	0
AC010746.3	ENSG00000225979	antisense	0	0	0	0	0	0	0	0	0	0	0	0	0	0.059475	0	0	0	0
AC010747.2	ENSG00000237824	pseudogene	0	0	0	0	0	0	0	0	0	0	0	0	0	0	0	0.137003	0.073415	0.291370
AC010761.10	ENSG00000265840	antisense	6.677808	2.354144	4.500879	4.490305	22.074940	8.659822	44.745022	5.548809	16.378849	11.393726	15.892527	12.756514	18.440177	8.496291	4.960214	6.920087	7.288342	4.408415
AC010761.13	ENSG00000265205	antisense	1.246693	0.375703	0.087268	0	0	0.278836	0	0	0	0.339656	0.190906	0.220175	0.255026	0.104673	0.164740	0	0.087180	0.169311
AC010761.6	ENSG00000265073	antisense	0.805634	0	0.501495	0.248940	0	0	0	0	0	0	0	0.166704	0	0	0.239950	0.106785	0.124377	0.477807
AC010761.8	ENSG00000264577	antisense	22.162067	17.842987	21.754454	26.881165	5.705728	4.492972	2.158415	1.601395	1.534800	1.216056	1.175368	1.045986	1.388679	1.177551	1.311859	1.783265	0.707618	0.841316
AC010761.9	ENSG00000265474	antisense	3.727531	4.539689	3.801565	4.388422	0.116157	2.859648	0.082427	1.118400	0.187027	0.802463	0.162892	0.609467	0.179342	0.587647	0.222651	0.798716	0.600713	0.986484
AC010878.3	ENSG00000225402	pseudogene	0	0	0	0	0	0	0	0	0	0	0.043360	0	0	0	0	0	0	0
AC010883.5	ENSG00000234936	antisense	1.556973	0.112875	0.724377	1.607040	0	0.749465	0.091212	0.599256	0.105302	0.471212	0.521434	0.312501	0.490867	0.537856	0.209994	0.444856	0.520124	0.527917
AC010884.1	ENSG00000224509	antisense	0.382267	0.299915	1.298088	1.893991	0	1.794025	0.912185	0.942112	0	0.401441	0.225021	0	0.793642	0.151502	0.310437	0.213947	0	0
AC010886.2	ENSG00000224414	pseudogene	0.052428	0.011072	0.030085	0.019333	0	0.006760	0	0.004369	0	0.021825	0	0	0.006283	0.006112	0.038720	0.009235	0.042626	0.051159
AC010890.1	ENSG00000226953	antisense	0.252358	0.195480	0.382298	0.385420	0	0.512988	0	0.086483	0.032605	0	0.112786	0	0	0	0.082753	0	0	0.069610
AC010894.3	ENSG00000226853	lincRNA	0.569764	2.634639	1.373714	2.244338	0	0.599765	0.056335	0	0	0.036264	0.038303	0.047250	0.258385	0	0	0	0.208605	0.163093
AC010894.4	ENSG00000179997	pseudogene	0	0	0	0.120805	0	0	0	0	0	0	0	0	0	0	0	0	0	0
AC010894.5	ENSG00000237798	antisense	0.250390	0	0	0	0	0	0	0	0	0	0	0	0.053389	0	0	0.138811	0.074039	0.231011
AC010900.2	ENSG00000232479	pseudogene	0.153854	0.121103	0.074179	0.133407	0	0.025297	0	0.085113	0	0.032372	0	0.028627	0.025217	0	0.105091	0.031089	0	0
AC010907.2	ENSG00000237370	antisense	0	0.089529	0	0	0	0	0	0	0	0	0	0	0	0	0	0	0	0
AC010907.5	ENSG00000224661	antisense	0	0	0	0	0	0	0.671066	0	0	0	0	0	0	0	0.050479	0	0	0
AC010969.1	ENSG00000188525	antisense	0	0	0	0	0	0	0	0	0	0	0	0.005528	0	0	0	0	0	0
AC010971.1	ENSG00000234686	lincRNA	0	0	0	0	0	0	0	0	0	0.026039	0	0	0	0	0.053824	0	0	0
AC010974.3	ENSG00000230065	antisense	0.385404	0	0	0	0	0.247944	0.899534	0	0	0.107661	0.050042	0.071821	0	0	0	0.375515	0	0
AC010975.2	ENSG00000230237	pseudogene	0.116915	0	0	0.069589	0	0.090039	0	0	0	0	0	0	0	0	0	0	0	0
AC010976.2	ENSG00000231731	antisense	0.523883	0.149339	0.129477	0.124722	0	0.113099	0	0.207660	0.467878	0.062872	0.254027	0.058807	0.141419	0.194458	0	0.375358	0.104085	0.193086
AC010980.2	ENSG00000237732	pseudogene	1.640764	2.791219	1.734171	2.535951	2.423862	1.891860	3.741960	0.848173	0.276820	0.547394	0.515667	0.725766	0.277743	0.698577	0.472545	0.511081	0.681493	0.511868
AC010982.1	ENSG00000234199	lincRNA	0	0.062054	0	0	0	0.035180	0	0	0	0	0	0	0	0	0	0.036901	0	0
AC011196.3	ENSG00000235518	lincRNA	0.090568	0	0	0	0	0	0	0	0	0	0	0	0	0	0	0	0.056552	0.054841
AC011239.1	ENSG00000224361	protein_coding	0	0	0	0	0	0	0	0	0	0.031214	0.032931	0	0	0	0	0.054949	0.061087	0.443471
AC011242.5	ENSG00000229695	pseudogene	0.082356	0.023969	0	0	0	0.112344	0	0	0.017752	0.021569	0.021602	0	0.110858	0	0	0.023070	0	0.108442
AC011242.6	ENSG00000223658	pseudogene	1.791783	0.292038	0.057975	1.017076	0	0.223664	0.153824	0.142775	0.367571	0.341599	0.307758	0.363351	0.884378	0.600404	1.607208	1.559293	1.048692	0.912567
AC011247.3	ENSG00000235586	antisense	0	0.372840	0.566931	0.851994	0	0	0	0.383660	0	1.026555	0	0.224986	0	0.223210	0.331833	0.278701	0.280479	0
AC011284.3	ENSG00000236510	antisense	0.239506	0	0	0	0.123395	0.022794	0	0	0	0	0	0.033878	0.108292	0.019962	0.064236	0.057348	0.073014	0
AC011290.4	ENSG00000227172	antisense	0	0.268105	0.628613	0.655358	0	0.524584	0.359928	0.407452	0	0.199867	0.137086	0.062027	0	0	0	0	0	0.107163
AC011290.5	ENSG00000236015	pseudogene	2.119657	0.155528	1.753471	3.260686	0	1.663724	0.226053	0.442868	0	0.293683	0.019927	0.184610	0.101974	0.108641	0	0.282337	0.142149	0.137555
AC011294.3	ENSG00000233539	protein_coding	0	0	0	0	0	0	0	0	0	0.015282	0	0	0	0	0.016587	0	0	0
AC011298.2	ENSG00000219159	lincRNA	0	0	0.008136	0.007366	0	0	0	0	0	0	0	0	0	0.036416	0.058548	0	0.016208	0.008349
AC011306.2	ENSG00000226702	lincRNA	0	0	0.044146	0	0	0.136127	0	0.067884	0	0.037566	0	0	0	0.028048	0	0	0	0
AC011322.1	ENSG00000233487	pseudogene	0	0	0	0.062719	0	0.042859	0	0	0	0	0	0	0	0.020744	0	0	0	0
AC011343.1	ENSG00000253311	lincRNA	0	0	0	0	0	0	0.003969	0	0	0	0	0.006367	0.014568	0	0.005912	0	0	0
AC011385.1	ENSG00000197830	pseudogene	0.925226	0.782799	0.570684	0.861166	0.026010	0.415990	0.209751	0.034061	0.010636	0.046894	0.012040	0.013845	0	0.016122	0.324731	0.023475	0	0.026053
AC011406.2	ENSG00000248696	pseudogene	0.835758	0	2.214336	5.101886	0	0	0.090232	0	0	0.282367	0	0.474797	0.511682	0.526355	0.916316	0.437496	0	1.071778
AC011484.1	ENSG00000204850	protein_coding	0.035203	0.026004	0	0.014176	0	0	0	0	0	0	0	0	0	0	0.017258	0	0	0.015811
AC011498.1	ENSG00000220693	pseudogene	0.464446	0.584193	0.148836	0.046497	0	0.150421	0	0.069752	0	0.041014	0.026687	0.069014	0.063383	0.020944	0.119171	0.060662	0	0.067988
AC011500.1	ENSG00000213922	protein_coding	0	0.079533	0	0.148854	0	0.125831	0	0	0	0	0	0	0	0.050936	0	0	0	0
AC011515.2	ENSG00000225370	pseudogene	0	0	0	0	0	0	0	0.065675	0.498543	0	0	0	0	0	0	0	0	0
AC011516.2	ENSG00000268038	lincRNA	0	0	0	0	0	0	0	0	0	0	0.030200	0	0	0	0	0	0	0
AC011518.1	ENSG00000267204	lincRNA	0	0	0	0.011107	0	0	0	0	0	0	0	0	0	0	0	0	0	0
AC011518.2	ENSG00000267133	lincRNA	0	0	0	0.095342	0	0	0	0	0	0	0	0	0	0	0	0	0	0
AC011524.3	ENSG00000267240	lincRNA	0	0	0	0	0	0	0	0	0	0	0	0	0	0	0.317552	0	0	0
AC011525.2	ENSG00000261400	lincRNA	0	0	0	0.005189	0	0	0	0.002456	0	0	0	0	0	0	0.015909	0	0	0
AC011530.4	ENSG00000268434	protein_coding	0.234608	0.865575	0	0	0	0	0	0	0	0.059985	0	0	0.240674	0	0	0	0	0
AC011551.3	ENSG00000268423	protein_coding	0	0	0.318140	0.070749	0	0	0	0	0	0.110068	0.069552	0	0	0.093291	0	0	0	0
AC011558.5	ENSG00000267020	antisense	27.368005	29.276778	0.771447	1.137354	0	0.782638	0.291372	0.496578	1.232202	0.894238	1.972800	1.217997	2.382451	2.413983	4.204375	2.906042	9.351339	15.779098
AC011648.1	ENSG00000259252	lincRNA	0	0	0.079606	0	0	0.489317	0	0	0	0	0	0	0	0	0	0	0	0
AC011718.2	ENSG00000223579	lincRNA	0	0	0	0	0	0	0	0	0	0	0.019633	0	0	0	0.047021	0	0	0
AC011737.2	ENSG00000204196	pseudogene	0	0	0	0	0	0	0	0.005525	0	0	0	0.060661	0	0	0.035229	0.057278	0	0.082763
AC011738.4	ENSG00000231638	antisense	0.033583	0.030200	0	0	0	0	0	0	0	0.004370	0.009448	0	0	0	0	0.017544	0	0.009799
AC011742.3	ENSG00000231655	pseudogene	0.271380	0.304796	0	0.148391	0	0	0	0	0	0	0	0	0	0	0	0	0	0
AC011747.3	ENSG00000231435	lincRNA	0	0	0	0	0	0	0	0	0	0	0	0	0	0.020721	0	0	0	0
AC011747.4	ENSG00000236008	lincRNA	0	0	0	0.003269	0	0.002437	0	0	0	0	0.003387	0	0	0	0.041391	0	0	0
AC011747.7	ENSG00000235092	antisense	0.546939	0.200006	0.075897	0.182071	0	0.151745	0	0.197699	0	0.236158	0.035608	0.075074	0	0.164909	0.059728	0	0.059876	0.071315
AC011753.5	ENSG00000230696	sense_intronic	0	0	0	0.083166	0	0	0	0.150190	0	0.039098	0	0	0	0	0.406524	0	0	0
AC011755.1	ENSG00000269686	protein_coding	0.038892	0	0.021036	0	0	0.025465	0	0.007799	0	0	0	0.031435	0.054432	0	0	0.019572	0	0.043591
AC011891.5	ENSG00000229233	lincRNA	0	0	0	0	0	0.170542	0	0	0	0	0	0.069104	0	0	0	0	0	0
AC011893.3	ENSG00000226806	antisense	0	0	0	0	0	0	0.057638	0	0	0	0	0	0.010402	0	0	0.032575	0	0
AC011899.10	ENSG00000231980	antisense	0	0	0	0	0	0	0	0	0.016377	0	0.003783	0.007833	0	0	0.014499	0.017794	0	0
AC011899.9	ENSG00000233038	antisense	0.012696	0.009209	0	0.015923	0	0	0	0	0.004309	0.006286	0.003512	0.003771	0	0.039312	0.089516	0	0	0.018448
AC011933.1	ENSG00000257073	pseudogene	0.542482	0	1.897961	1.078181	0.381733	0.000398	0	0.005510	0	0	0	0	0	2.055505	0	0.158601	0.000006	11.817592
AC011933.2	ENSG00000228007	pseudogene	0	0	0	0	0	0	0	0	0	0	0.149790	0	0	0.109430	0	0.440216	0	0
AC011997.1	ENSG00000222017	protein_coding	0.073755	0	0.174047	0.506196	1.705216	0.662812	0.106782	0.153100	0.557403	0.143141	0.088166	0.081483	0.109332	0.054139	0.161679	0	0.049577	0.044470
AC011999.1	ENSG00000214070	pseudogene	0.054898	0.123069	0.028445	0.052265	0	0	0	0	0	0.027550	0	0.016549	0	0.017518	0	0.025712	0	0
AC012065.4	ENSG00000227047	lincRNA	0	0	0	0	0	0	0	0	0.192869	0	0	0	0	0	0	0	0	0
AC012065.5	ENSG00000233416	pseudogene	0	0	0	0	0	0.072804	0	0	0	0	0.046812	0.059582	0	0	0	0	0.228365	0.107932
AC012065.7	ENSG00000260396	lincRNA	1.029895	0.407038	0.271971	0.544460	0.323235	1.470092	0.015969	0.200631	0.580965	0.535541	0.356522	0.708689	0.663306	0.605064	0.770465	1.138400	0.159762	0.794855
AC012066.1	ENSG00000213197	pseudogene	0.210749	0	0	0	0	0.028291	0	0.020170	0	0	0	0	0	0	0	0	0.195059	0.313606
AC012074.1	ENSG00000179061	pseudogene	0.247996	0.142575	0	0.246894	0	0	0	0	0	0.128263	0.061906	0	0	0	0	0	0	0
AC012074.2	ENSG00000235072	lincRNA	0	0.373454	0	0	0	0.069910	0	0	0	0	0	0	0	0.117405	0	0.239552	0	0.090827
AC012123.1	ENSG00000228835	protein_coding	0.209110	0.228779	0.100377	0.346944	0	0.235898	0	0.087239	0	0.031617	0.022284	0.090553	0.015236	0.054244	0.043480	0.037349	0	0
AC012146.7	ENSG00000234327	processed_transcript	22.466790	3.525419	101.826939	114.298596	81.779427	114.095528	81.281857	48.004479	26.881703	13.261102	5.740426	8.575519	8.000417	6.471294	7.165133	6.881614	4.571007	4.503272
AC012215.1	ENSG00000233863	protein_coding	0	0	0	0.009998	0	0	0	0.011140	0	0	0	0	0	0	0.009289	0	0	0.040410
AC012309.5	ENSG00000226686	lincRNA	1.004961	1.198606	4.249252	5.904781	0	2.264498	0.086225	1.538820	0.244534	1.097138	0.818893	0.963706	0.394895	0.490681	1.050083	0.479983	0.638775	0.238751
AC012314.19	ENSG00000224579	pseudogene	0	0.177844	0	0.242927	0	0	0	0	0	0.072638	0	0	0	0	0	0.122017	0	0
AC012314.20	ENSG00000223660	antisense	0	0	0	0	0	0	0	0	0	0	0	0	0	0	0	0	0	0
AC012314.8	ENSG00000237017	antisense	1.855776	5.020993	0.309633	0.576495	0.039173	0.397864	0.575283	0.194288	0.538616	0.450182	0.764958	0.802454	1.444874	1.511484	2.886391	3.102939	2.102274	2.329967
AC012322.1	ENSG00000261028	lincRNA	0	0	0	0	0	0	0	0	0	0	0	0	0	0	0.187381	0	0	0
AC012354.6	ENSG00000225156	lincRNA	0.070661	0.048506	0	0.075582	0	0.047775	0	0.049562	0	0.004517	0.004893	0.010489	0.121288	0	0.070288	0.035893	0.011093	0
AC012354.8	ENSG00000231848	pseudogene	0	0	0	0.079500	0	0	0	0	0	0.042075	0	0	0	0	0	0	0	0.157358
AC012358.4	ENSG00000227799	pseudogene	1.635062	1.070633	0.409404	0.621532	1.857296	0.890637	0.309345	0.456156	0.148558	0.654871	0.152248	0.432558	0.316877	0.646673	0.417310	0.499003	0.315393	0.859465
AC012358.7	ENSG00000203327	antisense	0.764603	0	0.407690	0.523841	0	0.282348	0.123002	0	0.574909	0.283022	0.128848	0.025467	0.181473	0.066628	0.344816	0.302352	0.119160	0.792983
AC012358.8	ENSG00000240401	antisense	2.400703	0.457712	0.856440	0.971621	0	0.819203	3.212392	0	0.671726	0.049436	0.117047	0.140413	0.566537	0.316592	0.364577	1.207333	0.219685	1.776992
AC012360.2	ENSG00000268809	protein_coding	0	12.816758	0	0	0	0	0	0	0	17.786011	0	0	0	0	0	0	0	0
AC012360.4	ENSG00000235319	lincRNA	0.557327	0.376765	0.344423	0.359848	0	0	0	0.119496	0	0.028732	0.029942	0.067137	0	0	0.056855	0.091752	0.055808	0.056929
AC012360.6	ENSG00000238273	antisense	0.326255	0.169756	0.029959	0.123037	0.031472	0.111552	0.248376	0.099572	0	0.102372	0.041685	0.086532	0.131164	0.172954	0	0.298878	0.046810	0.030123
AC012361.1	ENSG00000236436	lincRNA	0	0	0	0.049077	0	0	0	0	0	0	0	0	0	0	0.046168	0	0	0
AC012362.3	ENSG00000213081	pseudogene	0	0	0.041455	0	0	0	0	0	0	0	0	0	0	0	0.044420	0.037279	0	0
AC012363.10	ENSG00000243104	pseudogene	0	0	0	0	0	0	0	0	0	0	0	0	0	0	0	0.323408	0	0
AC012363.4	ENSG00000224789	antisense	3.577494	0.563524	0.660161	0.616711	0	0	0.057633	0.034326	1.102644	0.415260	0.306713	0.284708	0.234743	0.516289	0.828036	0.859943	1.147812	1.907242
AC012363.7	ENSG00000236878	pseudogene	0	0	0	0.177524	0	0.171277	0	0	0	0.077474	0	0.044074	0	0.109075	0	0	0	0
AC012363.8	ENSG00000227788	pseudogene	0	0	0	0	0	0	0	0	0	0	0.025551	0	0	0	0	0.053819	0	0
AC012365.3	ENSG00000228898	pseudogene	0	0	0	0	0	0	0	0	0	0	0	0	0	0	0	0	0	0
AC012368.1	ENSG00000228079	lincRNA	0.104745	0	0	0.216008	0	0	0	0	0.341253	0	0	0.034049	0	0.044642	0	0	0	0.139824
AC012370.2	ENSG00000232693	sense_intronic	0.156316	0.096812	0.273514	0	0	0	0	0	0	0	0.077165	0	0	0	0	0	0	0
AC012370.3	ENSG00000234255	lincRNA	0	0	0	0	0	0	0	0	0	0	0	0	0	0	0	0	0	0.032617
AC012379.1	ENSG00000235883	pseudogene	0.000339	0.953273	0	0	0.000076	0	0	0	0.000001	0.000597	11.139023	0.000001	0.000044	2.081666	0.000059	0.000012	0.000038	0.000001
AC012441.1	ENSG00000251564	pseudogene	0	0	0	0	0	0	0	0	0	0	0.054859	0	0	0	0	0.083836	0	0.101985
AC012442.5	ENSG00000243389	3prime_overlapping_ncrna	0.093404	0.344840	0.419771	0.738052	0	0.567409	0	0	0	0.290219	0.098970	0.185246	0.020493	0	0	0.291421	0.186512	0
AC012442.6	ENSG00000228251	lincRNA	0.456088	0	0.299601	0.144034	0	0.165045	0	0	0.075510	0	0.077658	0.091592	0	0.049998	0.381771	0	0.078322	0
AC012454.4	ENSG00000203363	pseudogene	0	0	0	0	0	0.036389	0	0	0	0	0	0	0	0	0	0	0	0
AC012456.3	ENSG00000203643	antisense	0	0	0	0	0	0	0	0	0	0	0	0.020173	0	0	0.073670	0	0	0
AC012456.4	ENSG00000230790	antisense	0	0	0.057530	0	0	0.083989	0	0	0	0	0	0	0	0	0	0	0	0
AC012487.2	ENSG00000214184	antisense	1.648608	0.910161	0.294594	1.594829	0	0.059578	0	0.136969	0.040181	0.170977	0.083267	0.414201	0	0.149438	0	0.395870	0.067317	0
AC012497.2	ENSG00000228374	pseudogene	0	0	0	0	0	0	0	0.274053	0	0	0	0	0	0	0	0	0	0
AC012499.1	ENSG00000229941	antisense	0	0	0	0	0	0	0	0	0	0	0	0.034976	0	0	0	0.057174	0	0
AC012501.1	ENSG00000214024	pseudogene	0	0	0	0.080107	0	0	0	0	0	0	0	0	0	0	0	0	0.080445	0
AC012501.2	ENSG00000227400	sense_overlapping	0	0.098208	0	0	0	0	0	0	0	0	0.030393	0	0.023364	0.114005	0	0	0	0
AC012501.3	ENSG00000242575	pseudogene	0	0	0	0	0	0	0	0	0	0.012012	0	0	0.045831	0	0.103154	0.046853	0.052465	0.052330
AC012506.1	ENSG00000223530	lincRNA	0	0	0	0	0	0	0	0	0	0	0	0	0	0	0	0	0	0
AC012506.2	ENSG00000233714	lincRNA	0	0.040331	0	0.028981	0	0	0	0	0	0.016028	0.018044	0	0.027349	0	0.068423	0	0	0
AC012506.3	ENSG00000223634	lincRNA	0	0	0	0	0	0	0	0.188137	0	0	0	0	0	0	0.149871	0	0	0
AC012507.3	ENSG00000232520	antisense	0	0	0	0	0	0	0	0	0	0	0	0	0	0.076019	0	0	0	0
AC012507.4	ENSG00000230385	antisense	0	0	0	0	0	0	0	0	0	0	0	0.034377	0	0	0	0	0	0
AC012512.1	ENSG00000226539	pseudogene	0.058293	0	0.040904	0.073255	0	0.056675	0	0	0	0.034928	0.019429	0	0	0.023933	0	0.070457	0	0.078307
AC012513.4	ENSG00000236478	pseudogene	1.600145	0.058695	0.090212	0.054947	0	0.087885	0	0.034001	0.235409	0.376683	0.111449	0.202984	0.129082	0.136167	0.230389	0.601760	0.160379	0.894115
AC012531.23	ENSG00000271090	lincRNA	0.396757	0.000057	0	0.073759	0	0	0.079003	0.036346	0	0.000004	0	0.037393	0.001844	0.071950	0.072999	0.000020	0.000006	0.174619
AC012531.25	ENSG00000260597	lincRNA	2.718938	1.653302	0.191501	0.305502	0.155427	0.863288	0.769950	0.597882	0.078283	0.612421	0.290608	0.506219	0.963601	1.294004	2.312917	4.782256	0.750637	2.901233
AC012593.1	ENSG00000226994	lincRNA	0	0	0	0	0	0	0	0	0	0	0	0	0	0	0.370153	0	0	0
AC012594.1	ENSG00000231898	antisense	0	0	0	0	0	0	0	0.083096	0	0	0	0	0	0	0.182957	0	0	0
AC012613.2	ENSG00000253406	antisense	0.010851	0	0	0.005570	0	0	0	0	0	0	0.006002	0.003232	0	0	0.023701	0	0	0
AC012615.1	ENSG00000198683	pseudogene	1.880857	8.398998	0	0	0	0	0	0	0	0	0	0	0	0	0	0	0	0
AC012668.1	ENSG00000234938	lincRNA	0	0	0.079793	0	0	0	0	0	0	0	0	0	0	0	0	0	0	0
AC012668.2	ENSG00000237525	lincRNA	0	0	0	0	0	0	0.009955	0	0	0	0	0	0	0	0	0.017221	0	0
AC012671.2	ENSG00000224291	pseudogene	0	0	0	0	0	0	0	0.205233	0	0	0	0	0	0	0	0	0	0
AC013267.1	ENSG00000237953	pseudogene	0	0	0	0.547240	0	0	0	0	0	0	0	0	0	0	0	0	0	0
AC013269.5	ENSG00000184761	protein_coding	0	0	0	0.016020	0	0.058694	0	0.021408	0	0	0	0	0	0	0.058269	0	0	0
AC013275.2	ENSG00000231013	antisense	0	0	0	0	0	0.009610	0	0	0	0	0	0	0	0	0	0.011668	0	0
AC013394.2	ENSG00000272888	processed_transcript	58.271471	7.265608	198.036782	394.452187	62.293283	156.285919	52.667239	28.184990	17.887634	8.811145	5.877407	8.899252	7.306479	4.846607	7.241192	6.712473	3.427525	6.414442
AC013399.3	ENSG00000232723	pseudogene	0	0	0	0	0	0	0	0	0	0	0	0	0	0	0.185737	0	0	0
AC013401.1	ENSG00000229395	lincRNA	0	0	0	0	0	0	0	0	0	0	0	0	0	0	0.073752	0	0	0
AC013403.13	ENSG00000236099	pseudogene	0	0	0	0	0	0	0	0	0	0.105596	0	0	0	0	0	0	0	0
AC013410.1	ENSG00000237016	pseudogene	0.073261	0	0.052359	0.024505	0	0	0.090577	0	0.046932	0.041208	0	0	0	0.015287	0	0.022726	0.052564	0.145276
AC013410.2	ENSG00000237617	pseudogene	0	0	0	0.691633	0	0	0	0	0	0	0.949747	0	1.036238	0	0	1.242224	0	0
AC013429.5	ENSG00000234995	pseudogene	0.810231	0.039197	0.168887	0.121704	0	0.051663	0	0.081298	0.026667	0.305434	0.577887	0.840185	0.663806	1.176232	0.996156	2.629178	0.404647	0.712831
AC013436.6	ENSG00000228596	antisense	0	0	0.097537	0	0	0	0	0	0	0	0	0	0	0	0	0.092604	0	0
AC013437.2	ENSG00000224288	pseudogene	0	0	0	0	0	0	0	0	0	0	0	0	0.141191	0	0	0	0	0
AC013439.4	ENSG00000233996	pseudogene	0	0	0	0.049043	0	0	0	0	0	0.010126	0.021148	0	0	0	0.045483	0.044976	0	0.048450
AC013444.1	ENSG00000229781	pseudogene	0	0	0	0	0	0	0	0	0.084614	0	0	0	0	0	0.051048	0	0	0
AC013449.1	ENSG00000268412	protein_coding	0	0	0	0	0	0	0	0	0	0	0	0.069051	0	0	0	0	0	0
AC013460.1	ENSG00000229727	processed_transcript	0	0	0	0	0	0	0	0	0	0	0	0	0	0.007705	0	0	0	0
AC013467.1	ENSG00000227180	pseudogene	0	0	0	0	0	0	0	0	0	0	0	0	0	0	0.082621	0	0	0
AC013470.6	ENSG00000236048	pseudogene	0.035272	0	0	0	0	0	0	0	0	0	0	0	0	0	0	0	0	0.025798
AC013470.8	ENSG00000224667	pseudogene	0.121969	0	0	0	0	0	0	0	0	0	0	0	0	0.111318	0	0	0	0
AC013472.3	ENSG00000205500	processed_transcript	0.028244	0.341918	0.014984	0	0	0	0	0	0	0.235833	0	0.008566	0.021633	0.027842	0.755400	0.343762	0.030281	0.109083
AC013472.4	ENSG00000230286	antisense	0	0.325784	0	0	0	0	0	0	1.778577	0	0	0.109511	0	0.122518	0	0	0	0.166904
AC013474.4	ENSG00000235128	pseudogene	0	0.040415	0	0.119337	0	0	0	0	0	0	0	0	0	0	0	0	0	0.129673
AC013717.3	ENSG00000226972	pseudogene	0.115720	0.095238	0	0.066498	0.077791	0	0	0	0	0	0	0	0	0	0	0	0	0
AC013718.1	ENSG00000255674	pseudogene	0.183078	0.000001	0.507379	0.016882	0	0.000053	0	0	0	0	0.000002	0.000009	0	0.000044	0	0.411269	0	0.000014
AC015688.3	ENSG00000266728	protein_coding	0.090046	1.313260	0	0	0.516649	0	0.358706	0.093553	0	0	0	0.050676	0	0	0	0	0.140858	0
AC015691.13	ENSG00000239920	antisense	0	0	0	0.069383	0	0	0	0	0	0	0	0	0	0	0	0	0	0
AC015726.1	ENSG00000231096	pseudogene	0	0	0	0.085096	0	0	0	0	0	0	0	0	0	0	0	0	0	0
AC015849.12	ENSG00000267578	lincRNA	0	0	0	0	0	0	0	0	0	0	0	0	0	0	0	0	0	0
AC015849.13	ENSG00000267347	sense_overlapping	1.655733	0	0.294405	0.420410	0	0.089974	0	0	0.512122	0.323382	0.061461	0.515529	0.654401	0.368622	0.522108	0.261501	0.591469	0.800758
AC015849.14	ENSG00000267326	pseudogene	0	0	0	0.182055	0	0	0	0	0	0	0	0	0	0	0	0	0	0
AC015849.16	ENSG00000266999	lincRNA	0.634753	0.166404	0.032491	0.075661	0.011797	0.083463	0.060125	0.066220	0.062618	0.136068	0.122392	0.161514	0.126496	0.178225	0.223832	0.302811	0.084871	0.307589
AC015849.19	ENSG00000267025	antisense	1.491102	0	0.308143	0.319690	0	0.193474	6.704899	1.048476	0.553841	0.620039	0.215633	0.483305	0.426631	0.054067	0.326657	0.454311	0	0.562391
AC015922.5	ENSG00000227790	pseudogene	0	0	0	0	0	0	0	0	0	0	0.026807	0	0	0	0	0	0	0
AC015923.1	ENSG00000226797	antisense	0	0	0	0	0	0	0	0	0	0	0	0.032562	0.037442	0	0	0	0	0
AC015933.2	ENSG00000227279	antisense	2.499661	1.857885	0.192575	0.850949	0	0.219497	0	0.106021	0.043897	0.153872	0.380333	0.304786	0.061223	0.452497	0.965658	1.064856	0.589186	0.601088
AC015936.3	ENSG00000224911	antisense	1.790411	2.400302	0.125336	0.467409	0	0	0	0.184152	1.279754	0.200804	0.589643	0.775293	1.390898	1.434473	1.039465	2.172974	2.416711	2.749754
AC015969.3	ENSG00000203395	antisense	0	0	0	0.026310	0	0.039039	0	0	0	0	0	0	0	0	0.110574	0	0	0
AC015971.2	ENSG00000228363	antisense	3.687938	3.110111	0.221333	1.509333	0.050443	1.286461	0.335053	0.627068	0.780030	0.576238	0.573821	0.977728	0.856070	0.741133	1.916523	1.621614	1.344699	2.493993
AC015977.5	ENSG00000225024	pseudogene	0	0	0	0	0	0	0	0.308240	0	0	0	0	0	0	0	0	0	0
AC015987.1	ENSG00000224746	antisense	0.997624	0	0	0	0	0.071562	0.620296	0.292784	0.433708	0.383436	0.215415	0.844371	0.495276	0.431108	0.429709	0.642722	0	0.546012
AC015987.2	ENSG00000236338	protein_coding	127.542949	19.293849	19.780722	20.727687	18.269105	20.220482	63.562064	26.397173	75.870490	71.855404	102.748841	171.605464	198.204406	165.135846	210.702901	280.123545	58.116986	123.461187
AC015989.2	ENSG00000269630	protein_coding	0	0.217146	0	0	0	0.153537	0	0	0	0.106735	0	0	0	0	0	0	0	0.216786
AC016251.1	ENSG00000205148	protein_coding	0.246891	0	0.456703	0.297093	0	0	0	0	0	0.138307	0	0.162504	0	0.094827	0.141902	0	0	0.296279
AC016292.3	ENSG00000108958	pseudogene	0	0	0	0	0	0.084576	0	0	0	0	0	0	0	0	0	0	0	0
AC016405.1	ENSG00000235165	pseudogene	0	0	0	0.032990	0	0	0	0	0	0	0	0	0	0	0	0	0	0
AC016582.2	ENSG00000225868	lincRNA	0	0	0	0	0	0	0	0	0	0	0	0	0	0	0	0	0.017569	0
AC016586.1	ENSG00000205147	protein_coding	0.024757	0.116092	0.012920	0.011060	0	0	0	0	0	0.044030	0	0.007297	0.031780	0.007790	0.013013	0.031912	0	0.012980
AC016626.2	ENSG00000267616	lincRNA	0.161656	0.100719	0	0	0	0.329563	0	0	0	0	0	0	0.250045	0.072241	0	0	0	0
AC016629.7	ENSG00000269032	pseudogene	0.843350	0.793413	7.858898	7.760556	0	10.847390	6.329928	2.244114	5.008543	1.678529	0.250359	0.475091	0.151797	1.483894	1.585873	0.239963	2.054221	0.000126
AC016629.8	ENSG00000267858	antisense	2.294351	2.790977	1.576356	0.700478	0	0.670115	0.212322	0.248049	0.769103	0.620765	0.814571	0.701829	0.410990	1.042560	1.376773	0.820200	1.040294	0.419802
AC016644.1	ENSG00000235635	antisense	1.185704	0	0	0	0	0.120294	0.057957	0.164838	0	0.084045	0.082649	0.197263	0.966557	0.297191	0	0.416040	0.282163	0.453933
AC016691.2	ENSG00000233741	pseudogene	0.153443	0	0	0	0	0	2.235790	0.268918	0	0	0	0	0	0	0	0.175014	0	0
AC016696.1	ENSG00000233335	pseudogene	0	0	0	0	0	0	0	0	0	0	0	0	0	0	0	0	0.152702	0
AC016697.1	ENSG00000233869	pseudogene	0	0	0	0.072162	0	0	0	0	0	0	0	0	0	0	0	0	0	0
AC016697.2	ENSG00000228380	pseudogene	0.210761	0	2.205836	2.115805	0.059897	0	0	0.105590	0	0.038882	0	0.045762	0.116706	0	0	0.074131	0	0.040454
AC016700.2	ENSG00000233060	lincRNA	0	0.091714	0	0	0	0	0	0	0	0	0	0	0	0	0.088972	0	0	0
AC016700.3	ENSG00000226505	processed_transcript	0	0.048004	0	0.063540	0	0	0.651560	0	0	0	0	0	0	0	0	0	0	0
AC016700.4	ENSG00000225392	pseudogene	0	0	0	0.161910	0	0	0	0	0	0	0	0.109386	0	0	0	0	0	0
AC016700.5	ENSG00000231327	lincRNA	1.428848	2.234783	0.630395	0.826687	0	0.813729	0.391689	0.286348	0	0.698077	0.273748	0.222969	0.059708	0.121451	0.398413	0.268460	0.210342	0.357658
AC016700.6	ENSG00000231414	pseudogene	0	0	1.455195	1.610291	0	0	0	3.532984	0.328657	0	0	0	0	0	0	0	0	0
AC016708.2	ENSG00000230076	pseudogene	0	0.138017	0.261679	0.410642	0	0	0	0.159187	0.066649	0	0.208759	0	0.090069	0.097397	0	0	0.265592	0
AC016712.2	ENSG00000235225	pseudogene	0	0	0	0.364788	0.111553	0.137459	0	0.190236	0.044073	0.141100	0	0.112343	0	0	0.093495	0	0	0
AC016716.1	ENSG00000223427	pseudogene	0	0	0	0	0	0	0	0	0	0	0	0	0	0	0	0.053264	0	0
AC016722.3	ENSG00000226548	antisense	0	0	0	0	0	0	0	0	0	0.029213	0	0	0	0	0	0	0	0
AC016722.4	ENSG00000228925	antisense	1.280929	0.508896	0.102081	0.436399	0	0.208060	0.012882	0.030612	0.030810	0.053689	0.016274	0.063942	0.043830	0.042354	0.168244	0.108856	0.017628	0
AC016730.1	ENSG00000227718	lincRNA	0	0	0	0.108327	0	0	0	0	0	0	0	0	0	0	0	0	0	0
AC016734.1	ENSG00000203415	pseudogene	0	0	0	0	0	0	0	0	0	0	0	0	0	0	0	0.017865	0	0
AC016734.2	ENSG00000228305	pseudogene	0	0.179390	0.231371	0.134225	0.136191	0.036510	0	0.050993	0.027765	0	0	0.114414	0	0.029982	0	0.042670	0	0
AC016735.2	ENSG00000231826	lincRNA	0	0	0	0.011297	0	0	0	0	0.229204	0	0	0	0	0.014935	0	0	0	0
AC016735.3	ENSG00000233978	lincRNA	0	0	0	0	0	0	0	0	0	0.028288	0	0	0	0	0	0	0	0
AC016737.1	ENSG00000235414	pseudogene	0	0	0	0	0	0	0	0.016489	0	0	0	0	0	0	0	0	0.032608	0
AC016738.3	ENSG00000230140	antisense	0.309196	0	0.151554	0	0	0.356243	0	0	0	0	0.111067	0.040919	0	0	0	0	0	0
AC016738.4	ENSG00000223947	antisense	0.329561	0.200002	0.066271	0.122090	0.034652	0.086147	0	0.038373	0.066109	0.028423	0.057534	0.063175	0.037720	0.041507	0.016847	0.087505	0.024778	0.184175
AC016739.1	ENSG00000230384	pseudogene	0	0	0	0	0	0	0	0	0	0	0.016226	0	0	0	0.098496	0	0	0
AC016739.2	ENSG00000218175	pseudogene	0	0.808416	0.381957	0.524747	0	0.102350	0	0	0	0	0.069451	0.172358	0	0.090318	0	0.128676	0.127468	0
AC016745.3	ENSG00000234997	antisense	0.327399	0	0.101172	0	0	0	0.051889	0	0	0	0	0	0	0	0	0	0	0
AC016747.3	ENSG00000212978	processed_transcript	8.280540	12.977212	8.116069	9.366194	6.629731	10.830426	8.911322	6.543573	3.232903	5.160975	2.374514	2.725761	1.710673	1.634862	2.028379	1.840257	0.851448	2.020554
AC016751.2	ENSG00000229779	lincRNA	0	0	0	0	0	0.374699	0	0	0	0	0.077570	0	0	0	0	0.359707	0	0
AC016751.3	ENSG00000235047	antisense	0	0	0	0	0	0	0	0	0	0	0.089996	0	0	0	0.365728	0	0	0
AC016753.7	ENSG00000229648	pseudogene	0.064501	0	0	0	0	0	0	0	0	0	0	0	0	0	0.035354	0	0	0
AC016757.3	ENSG00000186235	protein_coding	0	0	0	0.028440	0	0	0	0	0	0	0	0	0	0	0	0	0	0
AC016772.4	ENSG00000226072	pseudogene	0	0	0	0.107869	0	0.021528	0	0	0	0	0	0	0	0	0.033253	0	0	0.035838
AC016773.1	ENSG00000218422	pseudogene	1.789302	2.518159	0.498192	0.623353	0	0.194102	0.021063	0.198262	0.000515	0.209331	0.091926	0.101777	0.151022	0.156951	0.437238	0.245933	0.272815	0.307099
AC016831.3	ENSG00000240680	pseudogene	0.300276	0	0	0	0	0	0	0	0	0	0	0	0.096657	0.114270	0	0.157755	0	0
AC016831.5	ENSG00000229858	pseudogene	0	0	0	0	0	0	0	0	0	0	0.071192	0	0	0	0.175972	0	0	0
AC016831.6	ENSG00000232716	pseudogene	0	0.011313	0.060225	0.013894	0	0.009376	0	0	0	0	0.006595	0.021325	0	0	0.013826	0	0	0.059396
AC016831.7	ENSG00000233559	lincRNA	0.202159	0.040941	0.036697	0.118160	0	0.025758	0	0.140693	0	0.042735	0.045968	0.090716	0.129140	0.090984	0.144972	0.199408	0.153248	0.302816
AC016885.1	ENSG00000268080	protein_coding	0	0	0	0	0	0	0	0	0	0	0	0	0	0	0.073562	0	0	0
AC016894.1	ENSG00000234624	pseudogene	0	0	0.150626	0	0	0.241593	0	0	0	0.086501	0.078784	0	0.099986	0	0	0	0	0.164410
AC016906.1	ENSG00000234060	pseudogene	0.278491	0	0	0.274015	0	0.061926	0	0.447371	0	0	0	0.048954	0	0.058699	0	0.180495	0.083610	0.333474
AC016907.3	ENSG00000233862	antisense	0.020079	0	0	0.020278	0	0.035720	0	0.032030	0	0.009429	0	0	0	0.006532	0.030670	0	0	0.010643
AC016909.1	ENSG00000233729	antisense	0	0	0	0	0	0	0	0	0	0	0	0	0	0	0.039796	0	0	0
AC016910.1	ENSG00000232377	antisense	0.058380	0	0	0	0	0	1.506606	0	0	0	0	0.020033	0	0	0	0.025845	0	0
AC016994.2	ENSG00000227294	antisense	0	0	0	0.059260	0	0	0	0	0	0	0	0	0	0	0	0	0	0
AC016995.3	ENSG00000231367	lincRNA	0.245348	0.146464	0.431410	0.767680	0.033725	0.438179	0	0.078263	0.186651	0.202254	0.078202	0	0.031983	0.100769	0	0.126839	0	0.046125
AC016999.2	ENSG00000229915	antisense	0.881709	1.326294	0.349152	0.245184	0	0.225636	1.055994	0	0	0.106179	0	0.062824	0.167012	0	0.095784	0	0	0.174204
AC017002.1	ENSG00000240350	lincRNA	0.557157	0.072502	0.046359	0.088731	0	0	1.665451	0	0	0.022790	0	0	0	0.058460	0.188964	0	0	0.046617
AC017002.2	ENSG00000224959	lincRNA	0.331865	0.148653	0.042467	0.041407	0	0	0	0.041710	0	0	0.041864	0	0	0.081254	0.211892	0.039973	0.087120	0.347730
AC017002.4	ENSG00000225744	lincRNA	0	0	0	0	0	0	0	0	0	0	0.019570	0	0	0	0	0	0	0
AC017006.2	ENSG00000232696	antisense	0.155416	0	0	0	0	0	0	0	0	0	0	0	0.309687	0	0	0	0	0
AC017006.3	ENSG00000231336	antisense	0.176286	0	0	0	0	0	0	0	0	0	0	0	0.068286	0	0	0	0	0
AC017028.1	ENSG00000213828	protein_coding	2.001093	0.907028	0	0	0	0	0	0.334506	0	0	0	0	0	0	0	0	0	0
AC017028.7	ENSG00000265416	miRNA	0	0	0	28.834777	0	0	0	0	0	0	0	0	0	0	0	0	0	0
AC017035.2	ENSG00000224442	pseudogene	0.046832	0	0	0	0	0	0	0	0	0	0	0	0	0	0	0.025289	0	0.028240
AC017048.2	ENSG00000236231	lincRNA	0	0	0	0	0	0	0	0	0	0	0	0	0.029345	0	0.106366	0	0	0
AC017074.2	ENSG00000227359	lincRNA	0.174432	0.061122	0	0	0	0	0	0	0	0.024107	0.103213	0.058892	0.139889	0.032463	0.200001	0.094592	0	0.099605
AC017076.5	ENSG00000225964	antisense	0	0	0	0	0	0	0	0	0	0	0	0	0	0	0.139880	0	0	0
AC017078.1	ENSG00000233829	pseudogene	0.364298	0.104279	0.214678	0.420876	0	0	0	0	0	0	0	0	0	0	0.528500	0.100081	0	0
AC017079.3	ENSG00000185631	pseudogene	0.346433	0	0	0	0	0	0	0	0	0.047095	0	0.058396	0	0	0	0.172538	0.201856	0.098803
AC017079.4	ENSG00000238180	pseudogene	0.160752	0	0	0	0	0	0	0	0	0	0.039678	0.047828	0	0	0	0.084710	0	0
AC017083.2	ENSG00000236259	pseudogene	0	0.096110	0	0	0	0	0	0	0	0	0.039118	0	0	0	0.081644	0.229488	0	0
AC017101.10	ENSG00000227227	antisense	0.502605	0.524162	0.252525	0.720412	0	0.403211	0	0.628342	0	0.241494	0.299627	0.565757	0.683908	0.339815	0.508155	0.431492	1.070581	0.974827
AC017104.2	ENSG00000233538	protein_coding	0.987353	0.236752	0	0	0	0.048445	0	0	0	0	0	0.038778	0.188896	0	0.067638	0.183289	0.134983	0.406792
AC017104.4	ENSG00000230047	pseudogene	0.321172	0	0	0	0	0	0	0	0	0	0	0.110004	0	0	0	0	0	0
AC017104.6	ENSG00000224376	processed_transcript	0.409731	0.208612	0.041665	0.193369	0	0.031925	0	0	0	0.073760	0.044087	0.045853	0.051392	0.013003	0	0.055257	0	0.648416
AC017116.11	ENSG00000239775	sense_overlapping	1.486710	1.101481	0.158199	0.229707	0.141168	0.080875	0	0	0.437305	0.169685	0	0	0	0.226236	0	0.186061	0.139019	0.269807
AC018359.1	ENSG00000226320	lincRNA	0	0	0	0	0	0	0	0	0	0	0	0	0	0	0.043216	0	0	0
AC018442.1	ENSG00000235683	pseudogene	0.145280	0	0	0	0	0	0	0	0	0	0	0	0.019119	0.021729	0	0.009843	0.011357	0.011597
AC018445.1	ENSG00000269679	protein_coding	0	0	0	0	0	0	0	0	0	0	0	0	0	0.177854	0	0	0	0.258484
AC018462.2	ENSG00000229839	antisense	0.032070	0.019477	0	0	0	0	0	0.024598	0.101751	0.008315	0	0	0	0.011790	0.018310	0.058097	0	0.113580
AC018462.3	ENSG00000242735	pseudogene	0	0	0.081131	0	0	0	0	0	0	0	0	0	0	0	0	0	0	0
AC018463.4	ENSG00000230154	pseudogene	0	0	0	0	0	0	0	0	0	0	0	0	0.019121	0	0.263170	0.125866	0.038054	0
AC018464.3	ENSG00000234520	lincRNA	0	0	0	0	0	0	0	0	0	0.079942	0	0	0	0	0	0	0	0
AC018470.1	ENSG00000268241	protein_coding	6.358537	13.883884	0.603278	0.841451	0.179868	0.293121	0	0.129920	0.320591	1.120689	0.475730	0.916981	0.479643	1.825859	1.700883	2.038812	7.016023	5.428985
AC018470.4	ENSG00000231453	lincRNA	0.037201	0	0.023473	0	0	0	0	0	0.022680	0	0.015971	0	0	0.014097	0.041688	0	0.023594	0
AC018630.1	ENSG00000268301	protein_coding	8.390409	0	0	0	0	0.680554	0	0	0	0	0	0	0	0	1.802319	4.083694	0.920744	3.616501
AC018638.1	ENSG00000229413	pseudogene	0	0	0	0	0	0	0	0	0.114926	0	0	0	0	0	0	0	0	0
AC018641.7	ENSG00000226468	pseudogene	0.068435	0.037571	0.073973	0	0	0.126441	0.080489	0	0	0.033237	0.033977	0.080018	0	0.045745	0.143022	0.066836	0.039124	0
AC018647.3	ENSG00000227544	lincRNA	0.082254	0	0	0.093095	0	0	0	0	0	0	0	0	0	0.017000	0.224708	0	0.029719	0
AC018685.1	ENSG00000234929	lincRNA	0	0	0	0	0	0	0	0	0	0	0.033903	0	0	0	0	0	0	0
AC018693.5	ENSG00000232114	pseudogene	0	0	0	0	0	0	0	0	0	0	0	0	0	0	0	0	0	0.079314
AC018693.6	ENSG00000225284	antisense	0.128455	0.181770	0.258022	0.250218	0	0	0	0.447887	0.024967	0.034857	0	0.123244	0.161170	0.053147	0.231060	0.077037	0	0
AC018696.1	ENSG00000226615	pseudogene	0	0	0	0	0	0	0	0	0	0	0	0	0	0	0	0	0.293961	0
AC018696.2	ENSG00000203344	pseudogene	0	0	0	0	0	0	0	0	0	0	0	0	0	0	0	0.052272	0	0
AC018705.5	ENSG00000226122	antisense	0	0	0	0	0	0	0.505270	0	0	0	0	0	0	0	0	0	0	0
AC018712.2	ENSG00000230104	pseudogene	0.069075	0	0	0	0	0	0	0	0	0	0	0.022180	0	0.048211	0	0.066652	0.075477	0.038972
AC018717.2	ENSG00000230407	pseudogene	0	0	0	0	0	0	0	0	0	0	0	0.009693	0	0	0.058820	0	0.023744	0
AC018720.10	ENSG00000170092	pseudogene	0.238266	0.104661	0.032573	0.029469	0	0	0.010326	0.018755	0.225607	0.018450	0.085408	0.021977	0.008891	0.008076	0	0.011325	0.013014	0.116661
AC018730.4	ENSG00000239587	antisense	0.317174	0	0	0	0	0	0	0	0	0	0	0	0	0	0	0	0	0
AC018735.1	ENSG00000226553	pseudogene	0	0	0	0.032520	0	0	0	0	0	0	0	0	0	0	0	0	0	0
AC018737.3	ENSG00000224655	lincRNA	0	0	0	0	0	0	0	0	0	0	0	0.154205	0.373965	0	0	0.044003	0	0
AC018738.2	ENSG00000237039	pseudogene	0	0	0	0	0	0	0	0	0	0.179848	0	0	0	0	0	0	0	0
AC018742.1	ENSG00000229621	lincRNA	0	0	0	0.016865	0	0	0	0.020747	0	0.014606	0.015090	0	0	0	0	0	0.018968	0
AC018755.1	ENSG00000167765	protein_coding	0.881062	0.221182	0.736373	0.932936	0	0.311870	0	0.155940	0.277273	0.112167	0.120569	0.312736	0.293529	0.432716	0.502162	0.545924	0.439239	0.496588
AC018755.16	ENSG00000269388	pseudogene	0	0	0.107665	0.185772	0	0.141482	0	0	0	0.303449	0.345828	0.125462	0.188094	0.353360	0	0.414772	0.737819	0.302736
AC018755.17	ENSG00000267808	lincRNA	0	0.033979	0.064177	0.061132	0	0	0	0.013720	0	0	0	0	0	0	0	0	0	0
AC018755.2	ENSG00000273318	pseudogene	0.000055	0.184431	0.000001	0	0	0.107912	0	0.021589	0	0.083747	0.010975	0.011070	0	0.012638	0	0.052239	0.000068	0.021325
AC018766.4	ENSG00000267896	antisense	19.357499	104.180316	4.031882	3.736116	4.420508	1.246374	2.243623	1.129431	2.011864	3.430823	6.410111	4.745861	9.939096	9.839001	19.345078	27.248955	33.121539	45.074646
AC018766.5	ENSG00000269352	antisense	7.867260	6.106153	1.227663	1.361518	0	1.340624	0.365690	0.222372	0.157483	0.424884	0.287548	0.631840	0.698839	0.703688	1.137014	1.234186	3.553695	3.487027
AC018766.6	ENSG00000268047	antisense	0.547862	0.296762	1.041376	1.455329	0	0.434476	0	0	0	0.175865	0.186960	0.087725	0.209549	0.143706	0	0.202781	0.153468	0.234889
AC018804.7	ENSG00000213225	pseudogene	0	0	0	0	0	0	0	0	0	0.020306	0	0	0	0	0.075503	0	0	0
AC018816.3	ENSG00000235978	protein_coding	0.182601	0.146823	0.689705	0.754256	0	0.659345	0	0.538497	0	0.242927	0.061444	0	0	0	0	0	0	0
AC018867.2	ENSG00000268846	protein_coding	2.798215	0	0	0	0	0	0	0	0	0	0	3.306373	0.632516	0	0	2.432281	5.337231	1.887283
AC018878.3	ENSG00000233339	antisense	0.339875	0.278473	0.110120	0.106415	0	0.075784	4.559637	0	0.842237	0.533816	0	0.354245	0.315211	0.066152	0	0.293759	0	0.569168
AC018880.1	ENSG00000221849	pseudogene	0	0	0	0	0	0	0	0	0	0	0	0	0	0	0.066808	0	0	0
AC018890.4	ENSG00000237104	lincRNA	0	0	0	0.016113	0	0	0	0	0	0	0	0	0.010126	0	0.080893	0	0	0
AC018890.6	ENSG00000236449	antisense	0.215033	0.015076	0	0.013025	0	0.032089	0	0.096837	0	0.010196	0	0.037124	0.030875	0	0.012721	0.102358	0.045198	0.132762
AC018892.9	ENSG00000188383	pseudogene	0.074833	0.062488	0	0	0	0.026302	0	0	0	0.035090	0	0	0	0.020858	0	0	0	0
AC019048.1	ENSG00000223884	antisense	0.179912	0	0	0	0	0	0	0	0	0	0	0	0.101333	0	0	0	0	0.054207
AC019050.1	ENSG00000233428	pseudogene	0	0.102551	0	0	0	0	0	0	0	0	0	0	0	0	0	0	0	0
AC019068.2	ENSG00000232893	antisense	0	0.156236	0.078595	0	0	0	0.051181	0	0	0.033333	0	0.039971	0	0	0	0	0.077734	0
AC019070.1	ENSG00000224007	pseudogene	0.186137	0	0.041877	0.080082	0	0	0	0.013920	0	0.032010	0.063164	0.146553	0.135084	0.076253	0.037855	0.151759	0.386130	0.335564
AC019080.1	ENSG00000237178	pseudogene	0.207915	0	0.234720	0.245697	0.412356	0	0	0.230169	0	0	0	0	0	0	0	0	0.244359	0.472306
AC019084.7	ENSG00000228030	pseudogene	0	0	0	0	0	0	0	0	0	0	0	0	0	0	0	0	0	0
AC019097.7	ENSG00000231822	pseudogene	0.153628	0	0.050005	0	0.043429	0.092850	0.083682	0.060485	0.371645	0	0.061736	0.071068	0.077087	0.116365	0.128691	0.042197	0.050318	0.093797
AC019100.7	ENSG00000227597	pseudogene	0	0	0	0	0	0	0	0	0	0	0	0	0	0.018109	0	0	0	0
AC019109.1	ENSG00000224826	pseudogene	0	0	0	0	0	0	0	0	0	0	0	0	0	0	0.073043	0.016737	0.018199	0
AC019117.1	ENSG00000236318	lincRNA	0	0	0	0	0	0	0	0	0	0	0	0	0	0	0.075762	0	0	0
AC019118.2	ENSG00000234423	lincRNA	0.023991	0.042252	0	0	0	0	0	0	0	0	0	0	0	0	0	0	0	0
AC019118.3	ENSG00000236760	lincRNA	0	0.089259	0.043129	0	0	0	0	0	0	0	0	0	0	0	0.094552	0	0	0.087609
AC019118.4	ENSG00000226649	lincRNA	0	0.114336	0	0	0	0	0	0	0	0	0	0	0.185834	0.059865	0	0	0	0
AC019129.2	ENSG00000224637	pseudogene	0.108113	0	0.106072	0.158531	0	0	0	0	0	0.107529	0	0	0	0	0	0	0	0
AC019171.1	ENSG00000269210	protein_coding	0.121686	0	0	0	0	0	0	0	0	0	0	0	0	0	0	0	0	0.051849
AC019172.2	ENSG00000227363	lincRNA	0	0.070803	0	0.034488	0	0	0	0	0	0	0	0	0	0	0	0	0	0
AC019181.2	ENSG00000233255	antisense	0	0	0	0.161201	0	0.109386	0	0	0	0	0	0	0	0	0	0	0	0
AC019181.3	ENSG00000224331	pseudogene	0.601687	0	0.301855	1.235539	0	0.602495	0	0	0	0.084294	0.078459	0.306358	0.609691	0	0	0.448613	0.303730	0.498536
AC019185.2	ENSG00000227430	pseudogene	0	0	0	0	0	0	13.208452	0	0	0	0	0	0	0	0	0	0	0
AC019185.4	ENSG00000231896	sense_intronic	0	0	0	0.064885	0	0	0	0	0	0	0	0	0	0	0	0	0	0
AC019186.1	ENSG00000234584	lincRNA	0.134855	0	0	0.079676	0	0.053593	0	0.035920	0.029626	0	0	0.042420	0	0.096917	0	0.144353	0.077601	0.370513
AC019221.4	ENSG00000243637	processed_transcript	0.360592	0	0.873028	2.210026	0.714790	0.710468	0	0.219204	0.704034	0	0.000035	0.138938	0	0	0	0	0	0
AC019294.1	ENSG00000256530	protein_coding	0.844211	0.148409	0.200099	0.235129	0	0	0	0.035337	0.024070	0.075117	0	0.036163	0.083752	0.033029	0.141676	0.040922	0.023287	0.051671
AC020550.7	ENSG00000231699	pseudogene	0	0	0	0	0	0	0	0	0	0	0	0	0	0	0	0	0	1.125070
AC020571.3	ENSG00000229056	antisense	0.074067	0	0	0.093745	0.044015	0.073854	0	0	0	0.021109	0.020557	0.073277	0	0	0.092968	0.044304	0	0.023971
AC020594.5	ENSG00000237133	antisense	0.499299	0	0.298728	0.281570	8.005504	0.304753	0	0	0	0.142126	0	0.339200	0.092796	0.093609	0	0	0	0.414716
AC020601.1	ENSG00000234007	lincRNA	0	0	0	0	0	0	0	0.058986	0	0	0	0	0	0.018687	0	0	0	0
AC020606.1	ENSG00000266229	miRNA	0	0	0	0	0	0	0	0	0	0	0	0	0	0.012053	0	0	0	0
AC020663.1	ENSG00000256599	pseudogene	5.358277	0	0	0	1.539909	0.289383	2.180895	0	0.611182	0	0	0	0	0	0	0	0	0
AC020907.1	ENSG00000179066	protein_coding	0.055113	0.236287	0	0.026022	0	0.255022	0	0	0.015510	0.194668	0.044360	0.069730	0.041843	0.161516	0	0.152606	0.054671	0.170863
AC020907.2	ENSG00000203403	pseudogene	0	0.019764	0	0.020589	0	0	0	0	0	0.005756	0	0	0	0.007352	0.013296	0	0	0
AC020910.2	ENSG00000256383	pseudogene	0.825591	1.108560	0.780281	1.009898	0.572217	0.481656	0.021065	0.546232	0.452664	0.426035	0.255963	0.573485	0.314140	0.348313	0	0.547034	0.281698	0.550695
AC020915.2	ENSG00000268866	pseudogene	0	0	0	0.074893	0	0	0	0	0	0	0	0	0	0	0	0	0	0
AC020922.1	ENSG00000267531	protein_coding	1.116128	1.397539	0.104509	0.144947	1.083370	0.088826	0	0	0	0	0	0.064499	0.154831	0.094028	0.098493	0.091289	0.045339	0.105019
AC020947.2	ENSG00000249840	pseudogene	0.177865	0.111321	0	0.113436	0	0	0	0	0	0	0.015707	0.052137	0	0.094545	0	0.080660	0.060943	0.031338
AC020952.1	ENSG00000268953	protein_coding	0	0	0	0	0	0	0	0	0	0	0	0	0	0	0.113988	0	0	0
AC020956.3	ENSG00000267839	lincRNA	0	0	0	0	0	0	0	0	0	0	0	0	0	0	0	0	0	0
AC020983.5	ENSG00000243099	pseudogene	0	0	0	0	0	0	0	0	0	0	0	0	0	0	0.130248	0	0	0
AC021016.6	ENSG00000225062	processed_transcript	0	0	0	0	0	0	0	0	0	0	0	0	0	0	0	0	0	0
AC021016.7	ENSG00000230580	pseudogene	0.120362	0	0	0	0	0	0	0	0	0	0	0	0	0.085224	0	0	0.065546	0
AC021016.8	ENSG00000237281	antisense	0.145015	0	0	0.069815	0	0	0	0	0	0	0	0	0	0	0	0	0	0
AC021021.1	ENSG00000231610	pseudogene	0	0	0	0	0	0	0	0	0	0	0	0	0	0.040048	0	0	0	0
AC021106.1	ENSG00000227325	pseudogene	0.089578	0	0	0	0	0	0	0	0	0	0	0	0	0	0.108969	0.153497	0	0.158316
AC021188.4	ENSG00000230747	antisense	0.339231	0.258007	0.400160	0.183466	0	0.123116	0	0.091582	0	0.026214	0	0.032799	0	0.063812	0	0.083608	0	0.045015
AC021218.2	ENSG00000204876	protein_coding	0	0	0	0.022197	0	0	0	0.005715	0	0	0	0	0	0	0.057797	0	0	0
AC021593.1	ENSG00000224512	pseudogene	0.710913	0	0.277551	0.286830	1.161631	1.697188	0.458709	1.024592	1.249583	1.016829	0.385622	0.633144	0.993124	0.879180	2.211965	1.701107	0.783552	2.240278
AC021860.1	ENSG00000196355	protein_coding	0	0	0	0	0	0	0	0	0	0	0	0	0	0	0	0	0	0
AC021876.4	ENSG00000232627	pseudogene	0.883032	0.112905	0.238215	0	0	0	0	0	0.466190	0.058504	0.054710	0.140821	0	0.402786	0.815615	2.154499	0.242270	1.598535
AC022007.5	ENSG00000206567	lincRNA	1.884489	1.512061	0.652064	0.514155	0.057615	0.870002	2.571873	0.538352	0.364162	0.513441	0.261663	0.480873	0.310733	0.267006	0.455882	0.660093	0.186644	0.833786
AC022021.1	ENSG00000222374	miRNA	0	0	0	0	0	0	0	16.506366	0	0	0	0	0	0	0	0	0	0
AC022154.7	ENSG00000268093	antisense	0.800553	0.432086	0.189275	0.593737	0	0.070977	0	0.050619	0	0.099273	0	0	0.073088	0.287266	0.433799	0	0.175108	0.304433
AC022173.2	ENSG00000237243	antisense	0.606590	0	0.063193	0	0	0	0	0	0	0.058986	0.031110	0.034565	0.158231	0.120236	0.180639	0.345810	0.061879	1.010921
AC022182.1	ENSG00000254777	lincRNA	0	0	0.138845	0	0	0	0	0	0	0	0	0	0	0	0	0	0	0
AC022182.2	ENSG00000255397	pseudogene	0	0.023622	0	0	0	0	0	0	0	0.004290	0	0	0	0.006314	0	0	0.021204	0
AC022201.5	ENSG00000233849	antisense	0.772945	0	0.629775	2.000081	1.693208	0	0.215427	0	1.284379	0.192934	0.309190	0.116385	0	0.117153	0	0.304106	0	0.182039
AC022210.2	ENSG00000213399	pseudogene	0.089369	0.062771	0.039298	0.036072	0	0.033520	0	0	0	0	0	0	0	0	0	0.034796	0	0
AC022311.1	ENSG00000231532	lincRNA	0	0	0	0.011922	0	0	0	0	0	0	0	0	0.007179	0	0	0	0.013580	0
AC022400.1	ENSG00000224005	pseudogene	6.669107	2.434413	1.195955	3.261322	3.359036	4.310673	19.075742	2.557377	1.849097	2.050636	0.741350	1.046137	2.549207	0.832589	3.842903	0.584039	0.837741	5.416786
AC022400.2	ENSG00000267964	protein_coding	0	0	0	0	0	0	0	0	0	0	0	0	0	0	0	0	0	0
AC022431.1	ENSG00000226221	pseudogene	0	0	0.097998	0.192126	0	0.066484	0	0	0.077638	0.046632	0	0.106815	0.229237	0	0.093071	0	0	0
AC022498.1	ENSG00000213132	protein_coding	0.234359	0.051886	0	0	0	0.011801	0	0.007910	0	0	0	0	0.088049	0.010000	0	0.058079	0.016380	0.113675
AC022532.1	ENSG00000197604	protein_coding	0.181532	0.173144	0.033294	0.076668	0	0	0	0.033668	0	0.015638	0	0.009368	0.096392	0.091249	0	0.058082	0	0.099046
AC022596.6	ENSG00000226145	pseudogene	0	0	0	0	0	0	0	0	0	0	0	0	0	0	0	0.032340	0	0
AC022819.3	ENSG00000259921	sense_intronic	0.167847	0.190650	0.146184	0.390077	0	0.026835	0	0.022175	0	0.004390	0	0	0	0	0.105725	0.035355	0.009867	0.058163
AC023115.1	ENSG00000230906	lincRNA	0	0	0	0	0	0	0	0	0.056614	0	0	0	0	0	0	0	0	0
AC023115.4	ENSG00000236605	lincRNA	0	0	0	0.060084	0.068538	0	0	0	0	0.086093	0	0	0	0	0	0	0	0
AC023271.1	ENSG00000228513	pseudogene	0.570420	0	0.035363	0.232304	0.025310	0.337294	0	0.216874	0.031407	0.250776	0.188539	0.323709	0.304346	0.122232	0.524928	0.305616	0.372520	0.965731
AC023271.2	ENSG00000225124	pseudogene	0.230589	0	0	0	0	0	0	0	0	0	0	0	0	0	0.526650	0	0	0.151866
AC023347.1	ENSG00000235774	lincRNA	3.098679	0.904097	3.096290	4.953503	1.272490	8.373359	5.391846	3.042514	1.721271	2.393140	1.712189	2.492349	1.800612	1.875671	3.309888	2.442880	0.594919	0.482896
AC023347.2	ENSG00000236655	pseudogene	0	0	0	0.612963	0	0	0	0.146231	0	0.052460	0	0	0	0	0	0	0	0
AC023481.1	ENSG00000231401	lincRNA	0	0	0	0	0	0	0	0.186934	0	0	0	0	0	0	0.076692	0	0	0
AC023490.1	ENSG00000206176	lincRNA	0	0	0	0.127794	0	0	0	0	0	0	0	0	0	0.060314	0	0	0	0
AC023590.1	ENSG00000225885	protein_coding	0.156377	0	0	0	0	0.030623	0.032065	0	0	0.020167	0	0	0	0	0	0	0	0.047368
AC023632.1	ENSG00000212997	protein_coding	0.352066	0.148150	0.245746	0.163339	0.204708	0.104955	0.090637	0.036853	0.008151	0.051521	0.010398	0.023882	0.013187	0.015191	0	0.022533	0.026945	0.048390
AC023669.2	ENSG00000224547	pseudogene	0	0	0	0	0	0	0	0	0	0	0	0	0	0	0.043314	0	0	0
AC024028.1	ENSG00000228334	lincRNA	0	0	0	0.099193	0	0	0	0	0	0	0	0	0	0	0	0	0	0
AC024067.1	ENSG00000225876	pseudogene	0	0	0	0	0	0	0	0	0	0.238261	0	0	0	0	0.471568	0	0	0
AC024082.3	ENSG00000231923	pseudogene	0	0	0	0.061978	0	0	0	0	0	0.081950	0	0	0	0	0	0	0	0
AC024082.4	ENSG00000231931	pseudogene	0	0	0	0	0	0	0	0	0	0	0	0	0.450768	0	0	0	0	0
AC024132.1	ENSG00000205830	lincRNA	0	0	0	0	0	0	0	0	0	0	0	0.013012	0	0	0	0	0	0
AC024162.2	ENSG00000223719	pseudogene	0	0	0	0	0	0	0	0	0	0	0	0	0.121220	0	0	0	0	0
AC024560.2	ENSG00000236833	lincRNA	0	0.055016	0	0	0	0.032204	0	0	0	0.031570	0.011606	0.012929	0	0.013093	0.086199	0	0.019917	0
AC024560.3	ENSG00000214135	pseudogene	3.287480	2.189902	2.435436	3.769625	5.247767	2.852320	6.023193	1.484537	1.443610	1.171510	0.807064	0.893813	0.350743	0.430416	0.357346	0.472300	0.261211	0.542212
AC024580.1	ENSG00000204533	protein_coding	0.510369	0.036786	0	0	0	0	0	0	0	0	0	0	0.060670	0	0	0	0	0
AC024592.12	ENSG00000267740	protein_coding	2.995187	2.363253	1.854024	2.020592	0	1.285840	1.608900	1.570634	1.152564	3.418684	3.658490	3.293013	1.345856	2.740949	1.286402	1.462269	1.379928	1.112421
AC024704.2	ENSG00000244063	lincRNA	0.198952	0	0	0.120424	0	0	0	0.054631	0	0	0.052262	0	0	0.076230	0	0	0	0
AC024937.2	ENSG00000228413	pseudogene	0	0	0.108147	0.102770	0	0	0	0	0	0.057076	0	0	0	0	0	0	0	0
AC024937.4	ENSG00000231464	pseudogene	0	0	0	0	0	0	0	0	0	0	0	0	0	0	0.063751	0	0	0
AC024937.6	ENSG00000231443	pseudogene	0	0	0	0	0	0	0	0	0	0	0.029624	0	0	0	0	0	0	0
AC024940.1	ENSG00000177340	protein_coding	1.383579	0.790402	0.253634	0.215664	0.092282	0.174303	0	0.270710	0.018063	0.315095	0.175993	0.187191	0.151563	0.180119	0.796107	0.308401	0.261757	0.196490
AC025165.8	ENSG00000224713	antisense	1.606677	8.816989	0.403109	0.374677	0.206474	0.378641	0.487881	0.244000	1.659089	0.358432	0.525178	0.347673	1.447620	0.477112	0.594649	0.498117	0.228773	0.255403
AC025171.1	ENSG00000215068	antisense	0.133380	0.018305	0.118214	0.241161	0	0.011075	0	0.093129	0	0.039571	0.124507	0.083102	0.088658	0.097700	0.088102	0.253318	0.167186	0.111760
AC025262.1	ENSG00000268028	protein_coding	6.925905	0	2.186226	5.241644	0	1.705492	37.951009	22.328923	0	8.698045	2.551732	11.074849	0	2.126408	0	5.564397	4.093986	0
AC025263.3	ENSG00000258052	protein_coding	0	0	0.104762	0	0	0	0	0	0	0	0	0.106796	0	0.021391	0	0.215623	0	0.096485
AC025287.1	ENSG00000214325	protein_coding	0	0.070104	0	0	0	0	0	0	0.217702	0	0	0	0	0	0	0	0.088739	0.249005
AC025335.1	ENSG00000179859	antisense	6.061018	4.189212	3.139205	4.411653	5.429090	2.278432	1.182061	1.523750	2.340070	1.968601	1.254580	1.904093	1.819500	1.525080	1.645595	1.829747	0.677210	0.967773
AC025442.3	ENSG00000253744	antisense	0.170318	0	0	0.079106	0	0	0	0	0	0.100513	0	0	0.166472	0.058544	0	0	0.232388	0.173798
AC025627.4	ENSG00000224254	pseudogene	0.187345	0	0	0	0	0	0	0	0	0	0.046891	0.117526	0	0.131959	0	0	0	0
AC025627.7	ENSG00000228983	pseudogene	0.326669	0.598061	0.064130	0.417805	0	0.139534	0	0.230088	0	0.047692	0.099725	0	0.073523	0.095125	0	0	0	0
AC025750.5	ENSG00000236913	pseudogene	1.098910	0	0	0	0	0	0	0.049174	0	0.050150	0.285455	0.237339	0.115854	0.417978	0.516573	1.385795	0.107815	1.159721
AC025750.6	ENSG00000232526	pseudogene	0.647246	0.281473	0.033666	0.063234	0	0	0	0.029643	0.015165	0.104871	0.143939	0.192538	0.085143	0.164830	0.191122	0.593932	0.033707	0.427822
AC025750.7	ENSG00000215263	pseudogene	0	0	0	0	0	0.087615	0	0	1.174136	0.125931	0	0.072258	0	0.261497	0.123057	0	0.133836	0.645263
AC025918.2	ENSG00000225798	antisense	0.794506	0.587455	0.168781	0.988925	0	0.415163	0	0	0	0	0	0	0	0	0	0.155620	0	0
AC026150.5	ENSG00000225930	lincRNA	1.222109	0.567231	1.603028	1.242057	2.619201	0.738988	0.015417	0.132025	0.130520	0.167885	0.099768	0.392161	0.349622	0.147747	0.257032	0.573508	0.071118	0.486419
AC026150.8	ENSG00000260693	lincRNA	1.819019	2.840243	0.664665	0.662536	0	0.070685	0.940380	0.168943	0	0.140116	0.118885	0.142199	0.314422	0.436518	0.095972	0.458077	0.046536	0.377173
AC026166.2	ENSG00000233026	pseudogene	0.672539	0	0.208944	0	0	0	0	0.286708	0	0	0	0	0	0	0.196230	0	0	0
AC026167.1	ENSG00000226022	lincRNA	0.309486	0	0	0	0	0	0	0	0	0	0	0	0	0	0	0	0	0
AC026202.1	ENSG00000268509	protein_coding	0.122059	0	0	0	0	0.149676	0	0	0	0.035164	0	0	0	0	0	0	0	0
AC026202.3	ENSG00000233912	antisense	0.977697	0.513529	0.990005	1.300442	0.697177	1.571562	0.593354	0.801425	0.380208	0.507252	0.202739	0.441039	0.065316	0.245151	0.210566	0.575397	0.055865	0.431288
AC026202.5	ENSG00000230944	lincRNA	0	0	0	0	0	0	0	0	0	0	0.027080	0.030680	0	0	0	0	0	0
AC026214.2	ENSG00000232563	pseudogene	0	0	0	0	0	0	0	0	0	0	0	0	0	0	0.855990	0	0	0
AC026271.5	ENSG00000174977	pseudogene	0	0.027396	0	0	0	0	0	0	0	0	0	0	0	0	0	0	0	0
AC026310.1	ENSG00000268865	protein_coding	0.054520	0.040877	0.013874	0.025407	0	0	0	0	0	0	0.008307	0.035758	0	0.009165	0.100295	0.083769	0.013369	0.054991
AC026407.1	ENSG00000268432	protein_coding	0.780642	0	0	0	0	0.342130	0.270173	0	0	0	0	0.945088	0	0	1.369139	1.375981	2.195378	0.416627
AC026471.6	ENSG00000260740	antisense	0.238240	0.266422	0.106482	0	0	0	0	0	0	0	0	0	0	0.036394	0.060593	0.045953	0.100712	0.056904
AC026703.1	ENSG00000181495	protein_coding	0.022765	0	0.012450	0.013688	0	0.004474	0	0.007595	0	0	0.016932	0	0.026481	0.007612	0.062329	0.035335	0	0.037627
AC026740.1	ENSG00000268885	protein_coding	0.978146	1.512317	0	0.032681	0	0.029387	0	0.198696	0	0.101142	0	0	0.033582	0.048303	0	0.211349	0	0.197471
AC026806.2	ENSG00000268913	lincRNA	0	0	0	0.207569	0	0	0	0	0	0	0	0	0	0	0	0	0.109026	0
AC026904.1	ENSG00000233858	lincRNA	0	0.010165	0	0	0	0	0	0	0	0.003838	0.004153	0	0.035180	0	0	0.006993	0	0
AC026954.6	ENSG00000224647	pseudogene	0	0	0.040786	0.125843	0	0	0	0.032821	0	0.009842	0	0.035532	0	0.012408	0	0	0.040116	0
AC027124.2	ENSG00000223398	pseudogene	0	0	0.085726	0.303141	0	0	0	0	0	0	0	0.051293	0	0	0.088734	0	0.163979	0
AC027228.1	ENSG00000268838	protein_coding	0.041357	0.021765	0	0	0	0.048293	0	0.020612	0	0.083663	0.011336	0.024730	0	0.014973	0.023613	0.068780	0	0.024610
AC027269.2	ENSG00000238284	lincRNA	0.125588	0	0	0	0	0	0	0	0	0	0	0	0	0	0	0	0	0
AC027307.3	ENSG00000268798	protein_coding	1.328732	1.629876	0.573169	0.629205	0	0.390467	0.159280	0.233123	0	0.251015	0.046443	0.184980	0.022822	0.237499	0.363864	0.193399	0.210819	0.218773
AC027319.2	ENSG00000264899	miRNA	0	0	0	117.851858	0	0	0	0	0	0	0	0	0	0	0	0	0	0
AC027601.1	ENSG00000260005	antisense	1.204152	0.918668	0.408272	0.460599	0.025809	0.357343	0	0.135111	0.071509	0.104161	0.113210	0.124683	0.107815	0.285035	0.261713	0.312659	1.021697	1.219796
AC027612.1	ENSG00000232531	pseudogene	0	0	0	0.021873	0	0.016575	0	0	0	0	0	0	0	0	0	0	0	0
AC027612.3	ENSG00000230572	pseudogene	0	0.065917	0	0.049247	0	0.017397	0.071285	0	0	0	0	0	0	0.047854	0	0	0	0
AC027612.4	ENSG00000223703	pseudogene	0	0	0	0	0	0	0	0	0	0.005215	0	0	0	0	0	0	0	0
AC027612.6	ENSG00000143429	pseudogene	2.136930	1.224084	1.140133	1.560161	0.033998	1.924512	0.377235	0.531895	0.176190	0.923376	0.798863	1.112875	0.515747	0.737485	0.564008	0.213767	0.217801	0.255431
AC027763.2	ENSG00000215067	protein_coding	4.871590	6.192779	12.061210	15.570607	2.547352	8.761035	11.201030	2.465977	0.874973	2.396281	1.343215	1.441167	0.745698	1.950632	0.754468	1.370003	0.779256	0.454973
AC034102.1	ENSG00000255990	pseudogene	21.557846	0	0.327166	2.788386	5.457822	1.839408	8.262461	0	0	0	0	0	0	0	0	0	0	5.620761
AC034110.1	ENSG00000229055	lincRNA	0	0.029081	0	0	0	0.018298	0	0.044616	0	0	0	0	0	0	0.068177	0	0	0
AC034220.3	ENSG00000233006	processed_transcript	0.973287	0.381196	0.397100	0.486018	0.055195	0.348967	0.796986	0.056199	0	0.150372	0.073007	0.249829	0.421777	0.175713	0.097430	0.333372	0.353858	0.466254
AC034228.3	ENSG00000223548	antisense	0.053846	0.030323	0	0	0	0.067390	0	0	0	0	0	0	0	0	0.187420	0.026675	0	0.030288
AC034228.4	ENSG00000234758	antisense	0	0	0	0	0	0	0	0	0	0	0	0	0	0	0	0	0	0
AC034228.7	ENSG00000239642	pseudogene	0	0	0	0	0	0	0.013447	0	0	0	0	0	0	0	0.020709	0	0	0
AC034243.1	ENSG00000253404	antisense	0.343920	0	0.672570	0.526571	0	0	0	0.170871	0.075894	0.122700	0.066603	0.297688	0.097812	0.112364	0	0.095134	0.055010	0.058530
AC037445.1	ENSG00000233635	antisense	0	0	0.899423	0.226333	0	0.043033	0	0	0	0	0	0	0	0	0	0	0.421810	0
AC037459.4	ENSG00000248235	protein_coding	3.862858	0.233558	11.542895	16.783855	0.356397	9.653426	0.124715	6.284172	3.230157	6.623009	2.560841	1.981355	2.566135	3.085474	2.549823	2.635144	2.664900	2.367375
AC040160.1	ENSG00000237102	protein_coding	0	0.061503	0.000003	0	0	0	0	0	0	0.041115	0	0	0	0.126707	0	0	0	0
AC040173.1	ENSG00000257026	pseudogene	3.865229	1.239231	1.279054	2.939232	8.982765	6.909361	4.590284	5.071442	5.662843	2.392426	1.277882	2.898964	2.761223	2.610144	3.210156	2.756885	0.717747	2.477501
AC040977.1	ENSG00000269871	protein_coding	0	0	0	0	0	0	0	0	0	0	0	0.049256	0	0.158492	0	0	0	0
AC046143.3	ENSG00000229334	antisense	1.071754	0.337244	1.011600	1.600226	0	0.380575	0	0.148869	0.018653	0.053539	0.075514	0.064866	0.206616	0.069347	0.148184	0.163890	0.149860	0.151308
AC046143.6	ENSG00000232873	pseudogene	0	0	0	0	0	0	0	0	0	0	0	0	0	0	0	0	0	0
AC051649.6	ENSG00000232987	lincRNA	0.080730	0	0	0	0	0	0	0	0	0	0	0	0	0	0	0	0	0
AC053503.11	ENSG00000227432	antisense	0	0.096482	0	0	0	0	0	0	0	0	0	0	0	0	0	0	0	0
AC053503.4	ENSG00000229525	antisense	0.275213	0.109503	0.306066	0.147478	0	0.414968	0.196073	0.402039	0	0.296931	0.117795	0.169566	0.042622	0.013814	0.021192	0.059607	0	0.086705
AC055764.1	ENSG00000234136	antisense	0.920063	0.233604	0	0.358996	0	0.461346	0	0.087277	0	0.042822	0	0.051784	0.058625	0	0.466892	0.347554	0.090097	0.177653
AC055811.5	ENSG00000226359	pseudogene	0.713268	0.313576	0.217381	0.463100	0	0.173148	0.035513	0	0	0.063489	0	0.076854	0	0.039555	0.098982	0.222214	0.030350	0.195688
AC060834.2	ENSG00000197320	pseudogene	0	0	0.037397	0	0	0	0	0	0	0	0	0	0	0	0.058887	0	0	0
AC060834.3	ENSG00000234710	lincRNA	0	0	0	0.065044	0	0	0	0	0	0	0	0	0	0	0	0	0	0
AC061961.2	ENSG00000235949	antisense	0	0	0	0	0	0	0	0	0	0	0	0	0	0.199193	0.422996	0	0	0
AC061975.1	ENSG00000197825	pseudogene	0	0	3.840340	1.368801	0	1.914947	0	0	0	1.421208	0.504321	1.042399	0	1.095478	1.418614	2.653692	1.197033	1.350064
AC061992.1	ENSG00000268965	protein_coding	0	0	0.083340	0.078949	0	0.069299	0	0	0	0.094542	0.048809	0	0	0.113500	0.461301	0.075030	0.162747	0
AC061992.2	ENSG00000267737	lincRNA	0	0	0	0	0	0	0	0	0	0.023306	0.025814	0	0	0	0	0.078749	0	0
AC062017.1	ENSG00000222020	protein_coding	2.358877	0.534830	1.240633	1.198112	0	1.016705	0	1.244253	0	0.072870	0	0.088807	0.099001	0.246977	0	0.103497	0	0.129892
AC062020.1	ENSG00000232740	lincRNA	0	0	0	0	0	0	0	0	0	0	0	0	0	0	0.134958	0	0	0
AC062022.1	ENSG00000226946	pseudogene	0	0	0	0	0.047238	0	0	0	0	0	0.007901	0	0	0	0	0	0	0
AC062028.1	ENSG00000145063	lincRNA	0	0.040867	0.177937	0.251414	0	0	0	0	0	0	0	0	0	0.076390	0.121483	0.052318	0	0
AC062029.1	ENSG00000234028	antisense	1.008964	0.262320	0.322373	0.522805	0.367911	0.182817	0.186527	0.206033	0.200096	0.225999	0.123989	0.097270	0.255325	0.030058	0.206315	0.180442	0.058449	0.027396
AC063976.3	ENSG00000224015	lincRNA	0	0	0	0	0	0	0	0	0	0	0	0	0.151157	0	0	0	0	0
AC063976.7	ENSG00000224431	pseudogene	0.170891	0.111962	0.258912	0.342277	0.079562	0.088548	0.026625	0.066403	0.035381	0.045516	0.059265	0.048546	0.029056	0.065797	0.140533	0.178402	0.008941	0.115694
AC064834.1	ENSG00000224099	lincRNA	0	0	0	0	0	0	0	0.024374	0	0	0	0	0	0	0	0	0	0
AC064836.3	ENSG00000226261	pseudogene	0.218449	0	0.162653	0.349172	0	0	0.804537	0	0.057493	0.039419	0.113369	0	0.034971	0.073271	0.249124	0.098985	0.114340	0.198622
AC064847.4	ENSG00000217718	pseudogene	0	0	0	0.182703	0	0	0	0	0	0	0	0	0	0	0	0	0	0
AC064850.4	ENSG00000235651	pseudogene	0.853234	0.055821	0.111687	0.090191	0.020618	0.087331	0	0.171677	0.016232	0.188749	0.059400	0.265010	0.223712	0.245147	0.310354	0.587112	0.074146	0.393475
AC064852.4	ENSG00000241409	3prime_overlapping_ncrna	1.227431	0.157613	0.300128	0.209674	0	0	0.022776	0	0	0.077028	0	0	0.185160	0.084930	0.108264	0	0.045973	0.255038
AC064852.5	ENSG00000213055	pseudogene	0.699489	0.321342	0.138628	0.413947	0	0	0	0.054969	0.350104	0.427100	0.138840	0.129089	0.169920	0.342378	0.117558	0.378995	0.428693	0.474269
AC064853.2	ENSG00000236116	sense_intronic	0	0	0	0	0	0	0	0	0	0	0	0	0	0	0	0	0	0
AC064853.3	ENSG00000250599	pseudogene	0	0	0	0	0	0	0	0	0	0	0	0	0	0	0	0.028793	0	0
AC064871.3	ENSG00000224643	antisense	0.635230	0.130481	0.376027	0.408734	0	0.946611	0	0.512527	2.632633	0.365911	0.917591	1.306074	1.990233	0.958845	3.115318	1.291440	0.475925	0.122555
AC064874.1	ENSG00000222007	protein_coding	0.357070	0	0	0	0	0	0	0	0	0	0.049220	0	0	0.135494	0	0.275996	0	0
AC064875.2	ENSG00000225649	processed_transcript	0	0	0	0.048645	0	0	0	0	0	0	0	0	0	0	0.014550	0	0	0
AC066692.3	ENSG00000238111	pseudogene	0.169589	0.177906	0	0.095555	0	0	0.347821	0.274630	0.036362	0.140747	0.576053	0.056497	0	0	0.282583	0	0	0
AC067852.1	ENSG00000256929	pseudogene	0.660601	0.472771	0	0	0	0.694931	0	0.069944	0	0	0	0	0	0	2.235326	0.905377	0	0.167225
AC067940.1	ENSG00000238259	pseudogene	0	0	0	0	0	0.249422	0	0.443018	0	0.358683	0.082778	0.737960	0	0	0	0.156721	0.170521	1.075722
AC067945.3	ENSG00000229023	pseudogene	0	0.045462	0	0.119567	0	0	0	0	0	0	0	0	0	0	0	0	0.070198	0.127885
AC067945.4	ENSG00000231858	processed_transcript	0	0	0	0	0	0.052995	0	0	0	0	0	0	0	0.192902	0	0	0.095752	0.097244
AC067959.1	ENSG00000233005	lincRNA	0	0	0	0	0	0	0	0	0	0	0	0.039606	0	0	0	0	0	0
AC067960.1	ENSG00000234455	lincRNA	0.064155	0	0	0	0	0	0	0	0	0	0	0	0	0	0	0	0	0
AC067961.1	ENSG00000232784	lincRNA	0	0	0	0	0	0	0	0	0	0	0	0	0	0	0.165164	0	0	0
AC067968.3	ENSG00000267144	lincRNA	0	0.085196	0	0	0	0	0	0	0.267094	0	0	0	0	0	0	0	0	0
AC067969.1	ENSG00000269445	antisense	0	0	0	0	1.871648	0	0	0	0	0	0	0	0	0	0	0	0	0
AC067969.2	ENSG00000268055	antisense	0	0	0.056082	0	0	0.314181	0	0	0	0	0	0	0	0	0	0	0	0
AC068039.4	ENSG00000228389	antisense	0	0	0.017394	0.016174	0	0	0	0	0.014550	0	0	0.009637	0.022861	0.054514	0.034855	0.030920	0	0.017143
AC068042.1	ENSG00000237964	pseudogene	0	0	0	0.020232	0	0	0	0	0	0	0	0	0	0	0	0	0	0
AC068044.1	ENSG00000223691	pseudogene	0	0	0	0	0	0	0	0	0	0	0	0	0	0	0.029958	0	0	0
AC068057.1	ENSG00000228528	lincRNA	0.106658	0	0.115790	0.719875	0.305904	0.442201	0	0.135974	0.258168	0.191416	0	0	0.038148	0	0.173319	0	0.120507	0.117740
AC068134.10	ENSG00000251485	pseudogene	1.409477	0.901739	0	0.411169	0	0.119172	0	0.164840	0	0.039934	0.029284	0	0.220473	0.029308	0.260128	0.201414	0.139893	0.343283
AC068134.5	ENSG00000204121	pseudogene	0	0	0	0.032294	0	0	0	0	0.222467	0	0.011294	0	0	0	0	0	0.017018	0
AC068134.6	ENSG00000237087	lincRNA	0	0	0	0	0	0	0	0	0	0	0	0	0	0	0.172708	0	0	0
AC068134.8	ENSG00000224516	antisense	0	0	0	0	0	0	0	0	0	0	0	0	0.072526	0	0	0	0	0
AC068137.13	ENSG00000226915	pseudogene	0	0	0	0.101229	0	0	0	0	0	0	0	0	0	0	0.151361	0	0	0
AC068137.6	ENSG00000230496	pseudogene	0	0	0	0.074130	0	0	0	0	0	0	0	0	0	0	0	0	0	0
AC068138.1	ENSG00000235070	lincRNA	0	0	0	0	0	0	0	0	0	0.023838	0	0	0	0	0	0	0	0
AC068196.1	ENSG00000238171	lincRNA	0.515359	0.161571	0.280869	1.157122	0.035142	0.644657	0	0.485032	0	0.158165	0.139450	0.046727	0	0.058197	0	0	0.047988	0.218303
AC068279.3	ENSG00000224881	pseudogene	1.373715	0.136699	0.159258	0.441992	7.104090	0.054569	0	0.109834	0	0.055641	0.038348	0	0.158744	0.123875	0.826473	0.562841	0.166309	0.696317
AC068282.3	ENSG00000236682	lincRNA	0.128853	0.191827	0.170556	0.300392	0.012248	0.212593	0.016629	0.106707	0	0.129174	0.010316	0.017259	0.035341	0.039698	0.021207	0.106722	0	0.032418
AC068489.1	ENSG00000234446	lincRNA	0	0	0	0	0	0	0	0	0	0	0	0	1.155943	0	0	0	0	0
AC068491.2	ENSG00000229118	lincRNA	0	0	0	0	0	0	0	0	0	0	0	0	0	0	0	0.051139	0	0.117153
AC068491.3	ENSG00000223973	pseudogene	0	0	0	0.024710	0	0	0	0	0	0	0	0	0	0.067376	0	0	0	0
AC068492.1	ENSG00000237262	lincRNA	0	0	0	0	0	0	0	0	0	0	0	0	0	0.098872	0	0	0	0
AC068499.10	ENSG00000268650	antisense	0.424202	0.114256	1.104768	0.453368	0	0.844114	0	0.481978	0	0.050393	0	0.142344	0	0	0	0	0	0
AC068522.4	ENSG00000242970	pseudogene	0	0	0	0.122893	0	0	0	0	0	0.067230	0	0	0	0	0	0.116387	0	0
AC068533.7	ENSG00000249319	protein_coding	1.014184	0.623560	0.217656	0.000001	0	0.139051	0	0.187323	1.408295	0.124374	0.880222	1.587182	1.358313	0.748216	1.544055	0.000092	0.286667	0.453363
AC068535.3	ENSG00000225765	lincRNA	0	0	0	0	0	0.119721	0	0	0	0	0	0	0	0	0	0	0	0
AC068538.4	ENSG00000234988	lincRNA	0.126203	0	0	0	0	0	0	0	0	0	0	0	0	0	0.093415	0	0	0
AC068580.6	ENSG00000235027	antisense	1.486814	2.525835	0.345307	0.244234	0.060020	0.350320	0	0.067442	0.011123	0.305186	0.282186	0.293562	0.615881	0.295414	0.979562	0.861852	3.536086	2.598390
AC068580.7	ENSG00000230834	lincRNA	0	0	0	0	0	0	0	0	0	0.059509	0	0	0	0	0	0	0	0
AC068610.3	ENSG00000225535	lincRNA	0	0.036643	0.065016	0.241160	0	0	0	0.040747	0	0	0.022302	0	0	0	0	0	0.129836	0
AC068620.1	ENSG00000268171	protein_coding	0.524659	0	0	0.198523	0	0	0	0	0.328488	0.305584	0.303552	0.146732	0.183972	0.447114	1.669244	0.698731	0.329563	0.701319
AC068657.2	ENSG00000223908	pseudogene	0	0	0	0	0	0	0	0	0	0.154750	0.140470	0	0	0	0	0	0	0
AC068831.10	ENSG00000214432	antisense	0.592113	0.183690	0.309624	0.923052	0.062527	1.073777	0.176887	0.163982	0.250288	0.204610	0.153427	0.286316	0	0.052855	0.088764	0.137372	0.113376	0.081695
AC068831.11	ENSG00000258542	pseudogene	0	0.001561	0	7.143094	0	19.036425	0	0	0	0	0	11.404166	0	0	0	0	0	0
AC068831.15	ENSG00000259661	antisense	4.365452	3.193530	2.208190	2.697985	2.734289	4.548147	2.430797	1.249325	0.267530	1.918818	0.849106	1.931556	2.061753	1.839930	3.158540	4.205021	3.259811	3.637169
AC068831.3	ENSG00000224441	antisense	0.495883	0	0	0.088991	0	0.449964	0	0.570061	0	0.562637	0.163946	0.065688	0.079975	0	0.104445	0.273621	0.252032	0
AC068831.6	ENSG00000258384	antisense	1.170457	1.400089	0.756070	0.670154	0	0.154017	0	0.092158	0.184063	0.219083	0.159499	0.162136	0.151443	0.245556	0.067008	0.237039	0.322411	0.321905
AC068946.1	ENSG00000221344	miRNA	0	0	292.244463	0	0	0	0	0	0	0	0	0	0	0	0	0	0	0
AC068987.1	ENSG00000260415	protein_coding	0.142691	0.055106	0.031628	0.000145	0	0.000073	0.430786	0	0.000561	0.024221	0.028338	0	0	0	0	0.000047	0.065435	0.000362
AC069154.4	ENSG00000229326	pseudogene	0.125482	0	0	0.281023	0	0	1.607258	0	0	0	0	0	0	0	0	0	0	0
AC069213.4	ENSG00000227433	pseudogene	0	0	0	0.261963	0	0.122176	0	0.087260	0	0.220995	0.324291	0.104185	0	0.061038	0.255946	0.083356	0.088821	0.089207
AC069227.1	ENSG00000221807	miRNA	0	0	0	0	0	0	0	0	0	0	0	0	0	0	161.904412	0	0	0
AC069257.6	ENSG00000237418	pseudogene	2.391840	1.116293	0	0	0	0	0	0	0	1.679540	0	0	0	0	1.568407	0	0	1.448821
AC069257.8	ENSG00000228028	antisense	0	0.305689	0	0	0	0	0	0	0.511760	0	0	0	0	0	0	0.101062	0	0.100588
AC069277.2	ENSG00000189229	lincRNA	0.417412	0.139776	0.556610	0.454935	0.180834	0.805119	0	0.106475	0	0.105929	0.014888	0	0	0	0	0.071879	0.080725	0.315269
AC069278.4	ENSG00000267242	lincRNA	2.024013	0.122712	0.723253	0.629099	3.311718	0.322313	0.701995	0.867537	1.031147	0.795635	0.493712	1.047922	0.564516	0.709779	1.852680	1.079404	0.623055	1.312750
AC069282.6	ENSG00000225507	pseudogene	7.815145	1.280105	2.706503	2.233044	17.115862	17.600333	12.562271	7.191048	4.069755	5.904158	2.893872	5.601547	6.850856	7.102493	9.113906	14.769903	4.791903	10.012140
AC069287.1	ENSG00000232495	pseudogene	0	0.000001	0	0	0	0	0	0	0	0	0	0	0	0	0	0	0	0
AC069363.1	ENSG00000224298	antisense	0	0	0	0	0	0	0	0	0	0	0	0	0	0	0.083356	0.041832	0	0
AC069368.3	ENSG00000249240	protein_coding	0.793517	6.682908	0.104224	0.034967	0	0.170702	0.000068	0.381126	0	0.051742	0.266827	0.360684	0.079004	0.524909	1.239507	0.080951	0.135269	0
AC069394.1	ENSG00000224231	lincRNA	0	0	0	0	0	0	0	0	0	0	0	0	0	0	0	0	0	0.070458
AC069513.4	ENSG00000229178	lincRNA	0.149113	0.129065	0.441124	0.558382	0	0.140697	0.069525	0.210884	0	0.045984	0.012494	0.014467	0	0	0	0.019926	0.105956	0.044623
AC069547.1	ENSG00000269165	protein_coding	0.756341	0.147606	0.021528	0.058443	0.109548	0.114354	0	0.015807	0.285052	0.129218	0.133940	0.145018	0.117531	0.113877	0.328213	0.298755	0.093583	0.149890
AC069547.2	ENSG00000269700	protein_coding	0.152394	0	0.064641	0.059919	0	0.039879	0	0	0	0.061130	0.073783	0.060457	0.214259	0.128577	0.276701	0.270706	0.355274	0.406478
AC072052.7	ENSG00000231359	pseudogene	0.266503	0	0	0.271701	0	0	0	0	0	0	0	0	0	0.099608	0.280236	0.128381	0	0.145757
AC072061.2	ENSG00000237251	pseudogene	0.059706	0	0	0	0	0	0	0	0	0	0	0	0	0	0.111725	0	0	0
AC072062.1	ENSG00000229267	antisense	0	0	0.350915	0.304534	0	0.290497	0.008754	0.106785	0.389315	0.295719	0.114392	0.167347	0.212798	0.349318	0.575171	0.107675	0.154318	0.096580
AC072062.3	ENSG00000227769	antisense	0.080064	0.137468	0	0.054381	0	0	0	0	0	0	0	0	0	0.020951	0.208108	0	0	0
AC073043.1	ENSG00000232732	processed_transcript	2.245042	0.155037	2.250640	2.562858	0	2.724364	0.706766	0.341039	0	0.194355	0.209854	0.233366	0.770287	0.190516	0.803947	0.659203	0.064855	0.420956
AC073046.25	ENSG00000235499	lincRNA	6.903715	6.555941	1.321703	1.348019	0	1.364017	0.127654	1.523735	2.949327	4.371642	3.434004	3.617983	3.920504	6.310423	4.998267	9.457204	9.707354	11.160434
AC073052.1	ENSG00000228446	pseudogene	2.107889	0.091960	0.530917	1.513365	0	0.327458	0	0.107768	0.038089	0	0	0.181859	0.139223	0.096634	0.330963	0.179431	0.261976	0.723388
AC073055.2	ENSG00000231839	pseudogene	0	0	0	0.027030	0	0	0	0	0	0	0	0	0	0	0	0	0	0
AC073063.10	ENSG00000228335	pseudogene	0.462451	0	0.564470	0.934687	0	0.132810	0	0	0	0.044854	0.022878	0.078215	0.111274	0	0	0.046194	0	0.149696
AC073065.3	ENSG00000229172	pseudogene	0	0	0	0.010667	0	0	0	0	0	0	0	0	0	0	0.096915	0	0	0
AC073069.2	ENSG00000237260	pseudogene	0.917084	0.130073	0.298494	0.189345	0	0.401050	0	0	0	0.228946	0.044015	0.317882	0.456266	0.490924	0.282828	0.800544	0.616544	0.606790
AC073072.6	ENSG00000228803	pseudogene	0	0	0	0	0	0	0	0	0	0	0	0	0.065506	0	0.076926	0	0	0
AC073072.7	ENSG00000234513	pseudogene	0	0.166775	0	0	0	0	0	0	0	0	0	0.076249	0	0.163858	0	0	0	0
AC073091.2	ENSG00000228209	pseudogene	0	0	0	0.036920	0	0	0	0	0	0	0	0	0	0	0.035266	0	0	0
AC073094.4	ENSG00000233082	lincRNA	0.387718	0.144001	0.289247	0.180651	0	0.516963	0	0.050098	0	0	0	0	0.075092	0	0.312168	0	0	0.210475
AC073109.2	ENSG00000235920	pseudogene	0.157046	0	0	0	0	0	0	0	0	0	0	0	0	0	0.082069	0	0	0
AC073130.1	ENSG00000237870	processed_transcript	0	0	0	0	0	0	0	0	0	0	0	0	0	0	0	0	0.123991	0
AC073130.3	ENSG00000243243	antisense	0	0.064822	0.036939	0	0	0	0	0	0	0.033134	0	0	0	0	0	0	0	0.186179
AC073133.1	ENSG00000233878	lincRNA	0	0	0	0	0	0	0	0	0	0	0	0	0.054863	0	0.081909	0	0	0.012109
AC073135.3	ENSG00000232783	pseudogene	0	0.052299	0.202808	0.317995	0	0	0	0	0	0.012211	0	0.072413	0	0	0	0	0	0
AC073150.6	ENSG00000235574	pseudogene	0.069951	0	0	0.018793	0	0	0	0	0	0.010746	0	0	0	0.013504	0	0.018271	0	0
AC073218.1	ENSG00000226785	lincRNA	0	0	0	0	0	0.186786	0	0	0	0	0	0	0	0	0	0	0	0
AC073218.2	ENSG00000228262	lincRNA	0	0	0	0.057273	0	0	0	0.037801	0	0	0	0	0	0	0	0	0	0
AC073236.3	ENSG00000234722	lincRNA	0	0	0	0	0	0	0	0	0	0	0	0	0.018664	0	0	0	0	0
AC073254.1	ENSG00000237126	antisense	3.417237	2.201111	0.847345	2.297493	1.099225	0.917744	7.431551	1.920904	1.875958	1.581915	1.318692	1.916154	1.435689	1.230877	1.731406	1.970244	0.705872	0.899969
AC073257.2	ENSG00000237614	lincRNA	0	0	0	0	0	0	0	0	0	0	0	0	0	0	0.404126	0	0	0
AC073283.4	ENSG00000234690	lincRNA	0.072068	0	0.359267	0.370067	0	0.210561	1.737432	0.055754	0.848268	0.262784	0.018270	0	0	0.114087	0	0.077023	0.104832	0
AC073283.7	ENSG00000225187	antisense	0	0.102411	0	0	0	0.086753	0	0	0	0	0	0	0	0	0	0	0.036415	0
AC073310.4	ENSG00000214035	pseudogene	0	0	0	0	0	0	0	0	0	0	0	0	0.020562	0	0	0	0	0
AC073316.1	ENSG00000236708	antisense	0.071619	0.052534	0.035933	0	0	0	0	0	0	0.123924	0.092938	0.131817	0	0.046529	0.037714	0.099899	0	0.074869
AC073321.4	ENSG00000225794	lincRNA	0	0	0.049477	0.048355	0	0	0	0	0	0	0	0	0	0.032907	0	0	0.099506	0
AC073325.1	ENSG00000225537	lincRNA	0	0	0	0	0	0	0	0	0	0	0	0	0	0	0	0	0.070505	0
AC073326.3	ENSG00000228540	sense_intronic	0	0.084989	0	0.076827	0	0	0	0	0	0	0	0	0	0.048749	0.073221	0.146374	0.081220	0.075207
AC073333.8	ENSG00000235837	antisense	0.851135	0.524446	0.206124	0.332327	0	0.202506	0	0.137393	0.110590	0.443700	0.857937	0.288824	1.627765	0.680482	1.966113	1.655499	2.809680	1.983031
AC073342.12	ENSG00000231840	antisense	0.088605	0.042192	0.162127	0.699348	0	0.081837	0	0.160514	0	0.051448	0.101621	0.125642	0	0.204652	0	0.150088	0	0.309722
AC073343.1	ENSG00000198580	protein_coding	0.255661	0	0	0	0	0	0	0	0	0	0	0.042819	0	0.037513	0.059688	0.057378	0	0.098848
AC073343.13	ENSG00000228010	antisense	0.133103	0	0.060893	0.211849	0	0	0	0.034312	0	0	0.033071	0.039730	0	0.040479	0.434209	0	0	0
AC073343.2	ENSG00000265245	miRNA	0	0	0	0	0	0	0	0	0	0	0	0	0	0	0	961.771520	0	229.076021
AC073410.1	ENSG00000236047	pseudogene	1.686113	0.145407	0	0.062070	0.319586	0.470022	0	0	0	0.032867	0.229246	0.235961	0.088208	0	0.595185	0.349706	0.066123	0.724411
AC073415.2	ENSG00000227470	pseudogene	14.796134	1.056960	0	3.360705	0	8.929321	13.909308	4.751462	0	0.831277	0	2.450679	3.396083	3.996234	0	8.392115	4.324508	15.508149
AC073464.11	ENSG00000204717	pseudogene	0	0	0	0	0	0.175979	0	0.053898	0	0.030395	0	0	0	0.048570	0	0	0	0.074099
AC073464.4	ENSG00000227265	pseudogene	0	0	0	0	0	0	0	0	0	0	0	0	0	0	0.029480	0	0	0
AC073464.7	ENSG00000232502	pseudogene	0	0.277053	0	0	0	0.526941	0	0	0	0.061774	0	0.214769	0	0.639590	0.250365	0.548619	0	0.130590
AC073465.1	ENSG00000213148	pseudogene	0	0	0	0.072763	0	0	0	0	0	0	0	0	0	0	0	0	0	0
AC073551.1	ENSG00000235548	pseudogene	0.120470	0	0	0.067076	0	0	0	0	0	0	0	0	0.135208	0.022299	0	0.063823	0.073998	0.071026
AC073610.5	ENSG00000255863	protein_coding	0	0	0	0	0	0	0	0.133222	0	0	0.000001	0	0	0	0	0	0	0
AC073621.2	ENSG00000227158	pseudogene	0	0	0	0	0	0	0	0	0	0	0	0	0	0.016894	0.055000	0	0	0
AC073626.2	ENSG00000224595	antisense	0.117626	0	0	0	0	0.044483	0	0	0	0.031219	0.059931	0	0	0	0	0	0	0
AC073635.5	ENSG00000250990	antisense	0	0	0	0	0	0	0	0	0	0	0	0	0	0	0	0	0	0.073300
AC073641.2	ENSG00000228802	antisense	0.339850	0	0	0.126434	0	0.525304	0	0.334091	0.469539	0.162141	0.447940	0.500140	0.210846	0.416875	1.572978	0.826337	2.377986	3.695707
AC073657.1	ENSG00000268632	protein_coding	0	0	0	0	0	0	0	0	0	0	0	0	0	0	0	0	0	0
AC073842.19	ENSG00000235077	antisense	0	0	0	0	0	0	0	0	0	0	0	0	0	0	0	0.115613	0	0
AC073869.1	ENSG00000233087	pseudogene	0.129834	0.013016	0	0.062007	0.054416	0.047954	0	0	0	0.014010	0.009599	0.016482	0.024391	0.033403	0.040840	0.048685	0.162015	0.096496
AC073869.2	ENSG00000224425	pseudogene	0	0	0	0	0	0.072284	0	0	0	0	0	0	0	0	0	0	0	0
AC073869.20	ENSG00000217950	pseudogene	0	0.015392	0	0	0	0	0	0	0	0	0	0.008133	0	0.008151	0	0	0	0
AC073900.4	ENSG00000224475	pseudogene	0	0	0	0.038778	0	0	0	0	0	0	0	0	0	0.027278	0	0	0	0.042211
AC073934.6	ENSG00000240790	antisense	0.368483	0.961027	0.309942	0	0.534308	0.263275	0	0	0	0.092563	0	0	0.214989	0	0.087472	0.066432	0	0
AC073957.15	ENSG00000225146	antisense	0.264275	0.346571	0	0.061041	0	0.209384	2.486980	0	0	0.036135	0	0.086337	0	0.043398	0.344432	0.349648	0.190799	0.068630
AC074008.1	ENSG00000214484	pseudogene	0	0	0	0.034797	0	0	0	0	0	0	0	0	0	0.022530	0	0	0	0
AC074019.2	ENSG00000203387	pseudogene	0	0	0	0	0	0	0	0	0	0.010589	0	0	0	0	0.044575	0	0	0
AC074091.13	ENSG00000205334	protein_coding	0	0.014273	0.010842	0.091922	0	0.075033	0.101166	0	0	0.004894	0	0	0	0	0.021331	0.009907	0	0
AC074117.10	ENSG00000234072	antisense	3.667106	3.711271	5.843369	6.585509	29.751399	1.344530	1.838654	0.888842	0.704064	1.490619	1.171654	0.656038	0.670915	0.946169	0.546923	0.764731	0.570461	0.743612
AC074117.13	ENSG00000235267	pseudogene	0.200450	1.766817	0	0.625618	0	0	0	0	0	0.052015	0	0	0.056419	0	0	0	0.111622	0
AC074138.3	ENSG00000225975	lincRNA	1.926298	1.687854	3.031115	7.396809	0	1.316147	2.869288	0.964681	1.217854	0.286330	0.482256	0.576339	0.124432	0.224799	0.176359	0.100273	0.237354	0.228206
AC074183.4	ENSG00000232019	lincRNA	0	0	0.079859	0	0	0	0	0	0	0.045494	0	0	0	0	0	0.033085	0	0
AC074212.3	ENSG00000237452	protein_coding	0.267180	0.252917	0.043770	0.099523	0	0.020871	0	0.040996	0	0.065233	0.056336	0.095222	0.085748	0.245359	0.345805	0.488832	0.547459	0.431107
AC074212.5	ENSG00000259605	antisense	4.914474	19.938330	0.273632	0.486772	0.087016	0.118431	0	0.219761	0	0.434401	0.278604	0.586965	0.636991	0.867754	0.978964	1.239476	1.654352	2.013703
AC074212.6	ENSG00000267395	antisense	1.406243	1.540596	0.086885	0.039227	0	0	0	0	0	0.027963	0	0.069303	0	0	0.436139	0.180161	0.041147	0.141751
AC074286.1	ENSG00000213963	sense_overlapping	0.760040	0.270076	0.620791	0.962829	0.299006	0.587772	0.196306	0.473646	0.047903	0.337063	0.092810	0.155357	0.232950	0.144770	0.066124	0.182739	0.103752	0.200155
AC074289.1	ENSG00000225889	antisense	0.897005	0.598783	2.156262	2.168316	0	0.383033	0	0	0.266395	0.038034	0.028702	0.034432	0.119835	0.089369	0	0.047145	0	0.040587
AC074338.4	ENSG00000229054	pseudogene	0	0	0.611003	1.374835	0	0	0	0	0	1.096451	1.176180	0.531028	1.817265	0.531072	0.746937	1.403407	1.747387	0
AC074338.5	ENSG00000228015	pseudogene	0	0	0.936372	0	0	0	0	0	0	0	0	0	0	0	0	0	0	0
AC074363.1	ENSG00000228222	lincRNA	0.868415	0.524836	0	0.137426	0	0.287236	0.072452	0.250005	0	0.524807	0.216282	0.196367	0.181411	0.304862	0	0.605712	0.591801	0.087815
AC074366.3	ENSG00000232518	antisense	0	0	0	0	0	0	0	0	0	0	0	0	0.047176	0	0	0	0	0
AC074367.1	ENSG00000233716	pseudogene	0.116669	0	0	0.036488	0	0	0	0.054636	0	0.045540	0.015205	0.071058	0.184245	0	0	0.034565	0.081061	0.216655
AC074375.1	ENSG00000226523	pseudogene	0	0	0	1.076029	0	0.362315	0	0	0	0	0	0.701074	0	0	1.563468	0.482344	0.963991	0
AC074389.6	ENSG00000205971	protein_coding	0	0	0	0	0	0	0	0	0	0.021268	0	0.075622	0	0.012346	0.064810	0.016529	0	0.021156
AC074389.7	ENSG00000234977	lincRNA	0	0	0	0.057600	0	0	0	0	0	0.031672	0	0.039276	0	0	0	0	0	0
AC074389.9	ENSG00000236081	lincRNA	0.117472	0.090230	0	0	0	0	0	0	0	0	0	0	0	0	0.185694	0	0	0
AC074391.1	ENSG00000204929	lincRNA	0	0	0	0	0	0	0	0	0	0	0	0	0	0	0.022681	0	0	0.022754
AC078842.3	ENSG00000228031	lincRNA	0	0	0	0.064656	0	0	0	0	0	0	0	0	0.037068	0	0	0	0	0
AC078842.4	ENSG00000231114	lincRNA	0	0	0	0	0	0	0	0.024440	0	0.008572	0	0	0	0	0.132835	0	0	0
AC078852.1	ENSG00000254094	sense_intronic	0	0.144341	0	0	0	0.345036	0	0	0	0	0.086025	0	0	0.090554	0	0	0.067968	0
AC078852.2	ENSG00000253399	sense_intronic	0.682446	0	0	0	0.259475	1.380382	0	0	0	0.160025	0	0	0	0.066386	0.099308	0.089087	0	0
AC078882.1	ENSG00000244125	sense_overlapping	0	0	0.247527	1.191282	0	0.824285	0	0.034605	0	0.279128	0.497935	0.427241	0.164375	0.034157	0.440410	0.039620	0.915754	0.001186
AC078883.3	ENSG00000232788	antisense	0.317911	0.154299	0	0.087633	0	0.031975	0	0.110623	0	0.042288	0.026661	0.049638	0.033260	0.172929	0	0.126014	0.050543	0.195705
AC078883.4	ENSG00000226963	antisense	0	0	0.260442	0.118714	0	0.197934	0	0.072097	0	0.137262	0.036249	0.204864	0	0.253364	0.205996	0.109342	0.125753	0.066255
AC078899.3	ENSG00000269274	pseudogene	0.137908	0	0	0	0	0	0	0	0	0	0	0	0	0.019460	0	0	0	0.061751
AC078925.1	ENSG00000268091	protein_coding	0	0	0	0	0	0	0	0	0.761818	0	0	0	0	0.078190	0	0	0	0
AC078941.1	ENSG00000236780	lincRNA	0.114436	0	0	0.240815	0	0.043074	0	0	0	0.037872	0	0	0	0.044908	0.066350	0	0	0
AC078942.1	ENSG00000225365	antisense	0	0	0	0.168446	0	0	0	0	0	0	0	0	0	0	0	0	0	0
AC079117.1	ENSG00000234653	antisense	0	0	0.043842	0	0	0	0	0	0	0	0	0.020298	0	0	0.079369	0	0	0.133152
AC079135.1	ENSG00000233611	antisense	1.258633	0.900562	0.133480	0.061036	0	0	0	0.022156	0.037258	0.489917	0.320636	0.226580	0.098712	0.276085	0.133554	0.320385	0.928361	0.545069
AC079145.4	ENSG00000227210	antisense	0.175172	0.326883	0.506144	0.315825	0	0.591390	0	0.368523	0	0.090930	0.189941	0.109278	0	0	0.091325	0	0	0
AC079210.1	ENSG00000269657	protein_coding	0.215614	0.057262	0	0.026374	0	0.047970	0	0	0	0.012331	0	0.038333	0.011260	0.011522	0	0.016589	0	0.056164
AC079248.1	ENSG00000234119	pseudogene	0	0	0	0	0	0	0.576940	0	0	0	0	0	0	0	0	0	0	0
AC079250.1	ENSG00000230979	pseudogene	0	0	0.134778	0	0.119489	0	0	0.084539	0	0.038153	0	0.046731	0	0	0	0	0	0
AC079305.10	ENSG00000222043	antisense	2.088883	0.490426	0	0	0	0.085401	0.215029	0.137688	0	0.063918	0.151313	0.229745	0	0.390713	0.106200	0.848061	3.111983	1.889330
AC079305.11	ENSG00000236501	lincRNA	0	0	0	0	0	0	0	0	0	0	0	0	0	0	0.282940	0	0	0
AC079305.5	ENSG00000226273	pseudogene	0	0	0	0	0	0	0	0	0	0	0	0	0	0	0	0	0	0
AC079341.1	ENSG00000226757	protein_coding	0.133389	0.090535	0.028114	0.078888	0	0	0.029033	0.037813	0	0.122079	0.007968	0.043272	0.033359	0.009164	0.058239	0.012573	0.027744	0
AC079354.1	ENSG00000182329	protein_coding	0.064146	0.004403	0.008647	0.015382	0.359019	0	0.040514	0	0	0.004648	0.018144	0.021845	0.052471	0	0	0.027591	0	0.004998
AC079354.2	ENSG00000267889	protein_coding	2.656419	0	0	0	0	0	0	0	0	0	0	0	0	0	0	0	0	0
AC079354.3	ENSG00000222035	antisense	0.030937	0.009152	0.010051	0.018689	0	0.098636	0.095582	0	0	0.020324	0.043191	0.033145	0.071879	0.035759	0.036757	0.026680	0.010525	0.067453
AC079354.5	ENSG00000231903	antisense	0.528301	1.747435	0.278487	0.597202	0	0.888342	0	0.415952	1.414270	0.803070	0.725488	1.190596	0.473486	0.331965	1.062425	0.924348	0.299250	0
AC079354.6	ENSG00000224463	pseudogene	0	1.041857	0	6.872764	0	1.135994	0	0	0	0.831358	0	3.628577	0.582430	1.328357	16.179158	0	0	0
AC079584.2	ENSG00000236356	lincRNA	0	0	0	0	0.082389	0	0	0	0	0	0	0	0.056851	0	0	0	0	0
AC079586.1	ENSG00000204460	lincRNA	0	0	0	0	0	0.037268	0	0	0	0	0	0	0.009004	0	0.025840	0	0	0
AC079602.1	ENSG00000272214	protein_coding	0.023998	0	0	0	0	0	0	0	0	0.006106	0	0	0	0	0	0.024041	0	0
AC079610.2	ENSG00000196096	lincRNA	0.067936	0	0	0.038946	0	0	0	0.008429	0	0.008803	0.009030	0.073462	0	0	0.077189	0	0.021063	0
AC079612.1	ENSG00000196758	protein_coding	0	0	0	0.006699	0	0.005744	0	0	0	0	0	0	0	0	0.045503	0.006448	0	0
AC079613.1	ENSG00000223523	sense_overlapping	0	0	0.041345	0	0	0	0	0	0	0	0	0	0	0	0	0	0	0
AC079741.2	ENSG00000180019	pseudogene	0	0	0.404465	1.253192	0	0	0	0	0	0	0	0	0.191891	0	0	0	0	0
AC079742.4	ENSG00000232581	antisense	0	0.132166	0	0.119869	0	0	0	0	0.066017	0	0.062895	0.077228	0	0	0	0	0	0
AC079753.4	ENSG00000180152	pseudogene	0	0	0	0	0	0	0	0	0	0	0	0	0	0	0	0	0	0.044563
AC079753.5	ENSG00000227368	pseudogene	0	0	0	0	0	0	0	0	0	0	0	0	0	0	0	0	0	0
AC079767.4	ENSG00000224137	lincRNA	0	0	0	0.082790	0	0	0.058284	0	0	0	0	0	0	0	0	0	0	0
AC079776.1	ENSG00000229536	lincRNA	0.695272	0.297591	0.070919	0.189150	0	0.198889	0	0.035926	0	0.106137	0	0.041412	0.206895	0.132856	0	0	0	0.214389
AC079776.2	ENSG00000214100	pseudogene	0	0	0	0	0	0	0	0	0	0	0.057588	0	0	0	0	0	0	0
AC079779.4	ENSG00000228643	processed_transcript	0.201735	0.068337	0.154245	0.102287	0	0	0	0	0	0.049569	0.185332	0.187641	0	0.164242	0	0.047133	0	0.105641
AC079779.5	ENSG00000235779	lincRNA	0.228664	0.034447	0	0	0	0	0	0.084180	0	0.024925	0	0	0	0	0	0.052037	0	0.055957
AC079779.6	ENSG00000233684	lincRNA	0	0	0	0	0	0	0	0	0	0	0	0	0	0	0	0	0	0.032055
AC079779.7	ENSG00000227061	antisense	0	0	0	0.006717	0	0	0.433702	0	0	0	0	0	0.004753	0	0.027906	0	0	0
AC079780.3	ENSG00000236654	pseudogene	0.777468	0	0	0	0	0	0	0	0	0	0	0	0	0	0	0.485065	0	0
AC079781.5	ENSG00000226744	pseudogene	7.668078	7.034520	0	23.384219	0	4.161711	0	0	0	0	0	0	0	0	0	0	0	0
AC079790.2	ENSG00000225214	antisense	0	0.089802	0.064635	0.124531	0	0.892091	0	0.116056	0	0.085848	0	0.138269	0.075710	0.121870	0	0.059871	0	0.066156
AC079799.2	ENSG00000235503	antisense	0	0	0	0	0	0	0	0	0	0	0	0	0	0	0.140296	0	0	0
AC079807.1	ENSG00000226473	pseudogene	0.182539	0	0	0	0	0.067772	0	0	0	0	0	0	0	0	0	0	0	0
AC079807.2	ENSG00000233230	antisense	0.998872	1.877920	0.251180	1.925545	1.346961	0.553249	0.041965	0.374744	0.129872	0.086256	0.495204	0.069436	0	0.200968	0.059677	0.094352	0	0.105571
AC079807.3	ENSG00000236549	pseudogene	0.939180	0.121316	0	0.188043	0	0.061227	0	0.078459	0.569252	0.040181	0.040101	0.281636	0.242165	0.584287	0	2.226147	0.094485	0.791507
AC079807.4	ENSG00000230773	lincRNA	0	0	0	0.033144	0	0	0	0.029855	0	0	0	0	0	0	0	0	0	0
AC079809.2	ENSG00000224104	pseudogene	0	0.211168	0	0	0	0	0	0	0	0	0	0	0	0	0	0	0	0
AC079922.2	ENSG00000231747	pseudogene	0	0	0	0.120775	0	0	0	0	0	0	0.054824	0	0	0	0	0	0	0
AC079922.3	ENSG00000237753	lincRNA	0.604442	0.412729	0.416593	0.694424	0.056479	0.233045	0.406478	0.103068	0.365742	0.196604	0.158268	0.338733	0.078094	0.236849	0.418059	0.236356	0.165957	0.098805
AC080125.1	ENSG00000225406	pseudogene	0	0	0.107885	0	0	0	0	0	0	0	0	0.058104	0	0.033837	0	0	0	0
AC083760.1	ENSG00000267716	pseudogene	0	0	0	0	0	0.081145	0	0	0	0	0	0	0	0	0.189267	0	0	0
AC083799.1	ENSG00000203644	pseudogene	4.265918	0.402960	2.063351	2.764571	7.084526	10.056284	9.306173	4.200795	2.842565	1.131439	0.603387	1.126244	1.512069	0.551161	0.683231	0.536353	0.793546	0.991023
AC083822.2	ENSG00000226345	pseudogene	0	0.384628	0.347802	0	0	0	0	0	0	0	0.185265	0	0	0.580416	0.420341	1.582416	0	0.409220
AC083843.1	ENSG00000259820	lincRNA	2.347713	0.107428	0.762614	0.811194	0.078202	0.697144	1.885041	0.611090	1.049248	0.558086	0.372254	0.512426	1.085695	0.555471	2.682668	2.429824	0.306438	1.321574
AC083843.2	ENSG00000254028	lincRNA	0.073991	0.048417	0.126400	0.079297	0	0	0	0.054214	0	0.019189	0	0	0	0	0.081153	0.074030	0	0
AC083843.3	ENSG00000253433	lincRNA	0	0	0.150966	0	0	0.053157	0	0.036891	0	0	0	0	0.142633	0	0	0	0	0
AC083855.5	ENSG00000226621	pseudogene	0.889010	1.555722	0	0.240769	0	0	0	0.501103	0	0.245880	0	1.207128	0	0	0	0	0	0.467134
AC083862.1	ENSG00000229974	protein_coding	0	0	0	0	0	0	0	11.747450	0	0	0	0	0	0	0	0	0	0
AC083862.6	ENSG00000223500	pseudogene	0.169631	0	0	0	0	0	0	0	0	0.021076	0	0.012561	0.028800	0.029551	0.112992	0.065248	0.025044	0.094927
AC083873.4	ENSG00000237821	pseudogene	0	0	0	0	0	0	0	0	0	0	0	0	0	0	0	0.019660	0	0
AC083875.2	ENSG00000235429	pseudogene	0.512988	0	0	0.095433	0.604593	0.744590	0	0.359968	0.035294	0.044769	0.124666	0.375122	0.155944	0.126139	0.742085	0.278075	0.097613	0.392076
AC083884.8	ENSG00000232729	processed_transcript	4.601970	3.174786	1.877460	2.404045	1.065658	3.324845	1.149799	1.171810	1.301095	1.458886	1.272493	1.539432	2.014491	2.574276	3.358832	3.355896	2.324792	3.056840
AC083899.1	ENSG00000233671	pseudogene	0	0	0	0	0	0	0	0	0	0	0	0	0	0	0	0.060227	0	0
AC083899.3	ENSG00000204745	pseudogene	0	0	0	0	0	0	0.006052	0	0	0	0	0	0.010466	0.005168	0	0	0	0
AC083900.1	ENSG00000225111	sense_intronic	0.552993	0	0	0.107476	0.078440	0.207194	0	0	0	0	0	0	0.105803	0.067154	0.308200	0.301788	0	0.226347
AC083949.1	ENSG00000224875	antisense	0.803157	0	0.116771	0.240077	0	0.145390	0	0.447371	0	0.096434	0.071450	0.189041	0	0.162185	0	0.537689	0.533947	0.839455
AC084018.1	ENSG00000212694	lincRNA	8.475601	7.397612	9.930801	9.053010	6.849000	4.248498	3.180572	1.973606	2.177690	2.272355	1.228439	1.327139	1.458539	1.282008	1.228442	1.670953	0.824914	1.772981
AC084082.3	ENSG00000253190	lincRNA	2.486954	0.545417	2.603590	3.663657	6.896777	3.067970	10.242948	1.433870	5.150595	0.742832	1.260669	0.308535	1.286907	0.481304	0.403708	0.939599	0.575846	0.456074
AC084117.3	ENSG00000256006	sense_intronic	0.539582	0	0	1.153961	0	0	4.321413	0	2.190189	0.502227	0.279132	0	0	0.724612	0	0.979125	0	0.322557
AC084121.17	ENSG00000254776	pseudogene	0	0	0	0	0	0	0	0	0	0	0	0	0	0	0.066629	0	0	0
AC084125.4	ENSG00000232600	antisense	1.084205	0.851900	0.448518	0.138642	0.111186	0.351635	0	0.203971	0	0.139733	0	0.216184	0.048526	0.236650	0	0.380852	0.540050	0.503358
AC084149.1	ENSG00000230968	lincRNA	0.253690	0	0	0.151606	0	0.126501	0	0	0	0	0	0	0.032425	0	0	0	0	0
AC084149.2	ENSG00000227088	lincRNA	0	0	0	0	0	0.395235	0	0	0	0	0	0	0	0	0	0	0	0
AC084219.3	ENSG00000267163	antisense	0.444300	0.142233	0.066900	0.108356	0	0.115941	1.224086	0.153538	0	0.030474	0.041108	0.054470	0.044652	0.020800	0.083666	0.029550	0.016740	0.016263
AC084219.4	ENSG00000186019	antisense	9.917386	1.440575	1.096026	2.745380	1.922931	3.869645	3.726295	1.458998	1.308384	1.465275	0.763391	1.989281	1.287603	1.103041	1.824805	2.289948	1.083369	1.889017
AC084809.2	ENSG00000226377	antisense	1.818368	2.909388	0.476165	0.455631	0	0.473196	0.240479	0.294088	0.029162	0.304060	0.179781	0.513793	0.360480	0.715995	0.589897	0.490890	1.433697	1.671174
AC084809.3	ENSG00000236377	lincRNA	0	0.097069	0.323223	0.077752	0	0.222686	0	0	0	0.037856	0.038898	0	0	0	0	0	0	0
AC087073.1	ENSG00000225444	lincRNA	0	0	0	0	0	0.048554	0	0	0	0	0	0	0	0	0	0	0	0
AC087163.2	ENSG00000232344	pseudogene	1.051942	0.365395	0.036689	0.167675	0	0.055085	0.713406	0.239417	0.358878	0.420154	0.281660	0.178127	0.200813	0.210180	0.186668	1.079386	0.147523	0.374460
AC087163.3	ENSG00000230273	pseudogene	0.226265	0.249699	0	0.103273	0	0	0	0	0	0	0	0	0	0	0	0	0.107479	0
AC087269.1	ENSG00000176305	pseudogene	0.080246	0.215592	0.102447	0.056766	0	0.016678	0	0.035503	0.080731	0.000007	0.000002	0.078141	0.089389	0.147828	0	0.119385	0.000383	0.262307
AC087294.2	ENSG00000235530	antisense	0.818027	1.323305	0.416757	1.367960	0	0.481136	0	0.219195	0.427878	0.382958	0.096135	0.261947	0.057432	0.308310	0.093663	0.257852	0.385179	0.195416
AC087380.14	ENSG00000224295	pseudogene	0	0	0	0	0	0	0	0	0	0	0	0	0	0.011755	0.037770	0.033758	0	0
AC087393.1	ENSG00000236819	lincRNA	0	0	0	0	0	0	0	0	0	0.016349	0	0	0	0	0	0	0	0
AC087430.1	ENSG00000235158	lincRNA	0	0	0	0.032525	0	0	0	0	0.060430	0.004400	0	0.005087	0	0	0	0	0	0
AC087431.1	ENSG00000238075	pseudogene	0	0	0	0.064747	0	0	0	0	0	0	0	0	0	0	0.130997	0	0	0
AC087477.1	ENSG00000268484	protein_coding	0.211797	0	0	0.097335	0	0	0	0	0.438634	0	0	0.077389	0	0.146729	0	0	0	0.108906
AC087491.2	ENSG00000214546	lincRNA	0	0	0.098233	0.091769	0	0.186289	0	0.053810	0	0	0	0.029748	0	0.031637	0	0	0	0
AC087501.1	ENSG00000225751	antisense	0	0	0	0	0	0	0	0	0	0	0	0	0.047607	0.024058	0.036719	0	0	0
AC087645.1	ENSG00000268310	protein_coding	3.409249	2.970728	1.449930	1.739613	1.078923	2.933919	5.186166	2.661223	5.747630	4.138842	4.881233	7.252357	5.189016	5.280377	3.630176	4.078987	1.964556	1.896594
AC087650.1	ENSG00000237888	pseudogene	0	0	0	0.073888	0	0	0	0	0	0.038349	0	0	0	0	0	0	0	0.076497
AC090044.1	ENSG00000224957	lincRNA	0	0	0.010611	0.010491	0	0	0	0.023402	0	0	0	0	0	0	0	0	0	0
AC090044.2	ENSG00000224239	lincRNA	0	0	0	0	0	0	0	0	0	0	0	0	0.090686	0	0	0.057597	0	0
AC090103.1	ENSG00000248731	pseudogene	0	0	0	0	0	0	0	0	0	0.005522	0	0.006584	0	0	0	0.021700	0.012610	0.012223
AC090186.1	ENSG00000232941	protein_coding	9.137738	0.409464	2.144648	3.785732	2.659491	3.367198	12.071337	2.889928	4.767053	1.167365	0.682560	2.058140	1.943020	0.760352	3.251145	2.240757	0.598756	2.173849
AC090286.2	ENSG00000235672	pseudogene	1.416473	0.741233	0	0.102040	0	0	0.039700	0.080861	0.140564	0.048611	0.050297	0.029943	0	0.065877	0.156148	0	0.101744	0.308324
AC090286.4	ENSG00000196893	antisense	0	0	0	0.049979	0	0	0	0	0	0	0	0	0	0	0	0	0	0
AC090425.1	ENSG00000213165	pseudogene	0	0	0	0	0.018881	0	0	0	0	0	0	0	0	0	0	0	0	0
AC090505.5	ENSG00000234805	pseudogene	0	0	0	0.011759	0	0	0	0	0	0	0	0	0	0	0.013842	0.011393	0	0
AC090505.6	ENSG00000237222	lincRNA	0.016472	0.179281	0.144633	0.008236	0	0	0	0.034633	0	0.053622	0	0	0	0	0	0.063602	0.008748	0
AC090587.2	ENSG00000250404	sense_overlapping	1.097639	0.760173	0.041912	0.046286	0.027162	0.290378	1.698892	0.158535	0.011538	0.244781	0.105701	0.184526	0.103752	0.137804	0.209114	0.379898	0.062179	0.281760
AC090587.4	ENSG00000229368	sense_overlapping	1.184602	1.330354	0.220106	0.134759	1.509291	0	1.117765	0.101616	0	0.870512	0.712875	0.951203	1.549263	2.489727	2.725614	3.627075	4.121209	3.328185
AC090587.5	ENSG00000228661	antisense	0.282703	0.869439	0.284812	0.140916	0	0.121895	0	0.359744	0	0.237560	0.350484	0.250689	0.629106	0.247948	0.313952	0.207068	1.148828	0.647886
AC090602.2	ENSG00000242088	pseudogene	0.402388	0	0.750714	0	0	0.533601	0	0	0	0	0	0	0	0	0	0	0	0
AC090616.2	ENSG00000214708	protein_coding	0.382294	0.297155	0.308172	0.237441	0.031928	0.058313	0.188318	0.119215	0.651887	0.283883	1.021934	0.582828	1.761093	0.995521	1.167350	1.743844	0.924324	1.124377
AC090617.1	ENSG00000236838	antisense	0	0.089591	0	0	0	0.134809	0	0	0	0	0	0.057777	0.060770	0.177765	0	0.082186	0.081858	0
AC090627.1	ENSG00000235300	antisense	0.080021	0	0.046465	0.140401	0	0	0	0.291887	0	0	0	0	0	0	0	0	0	0
AC090804.1	ENSG00000230593	pseudogene	0.283366	0.255233	0	0.075878	0	0	0	0	0	0.036123	0	0	0	0.099977	0.312949	0.368395	0.081571	0.162139
AC090939.1	ENSG00000244030	processed_transcript	0	0	0	0	0	0	0	0	0	0	0	0	0	0	0	0	0	0
AC090945.1	ENSG00000224728	pseudogene	1.116832	0.489025	0.169855	0.234176	0	0.227637	0.020763	0.125649	0.011458	0.449896	0.298230	0.483101	0.228298	0.433577	0.521644	0.716169	0.097696	0.499033
AC090952.5	ENSG00000235629	antisense	0.593458	0	0	0.674784	0	0	0	0.052266	0	0	0	0	0	0	0	0	0	0
AC090953.1	ENSG00000255701	pseudogene	0	0	0.000019	0.032399	0	0	0	0	0	0.038273	0	0	0	0	0	0	0	0
AC090957.2	ENSG00000230172	antisense	0	0	0	0	0	0	0	0	0	0	0	0	0	0	0.054748	0	0	0
AC090960.1	ENSG00000231780	pseudogene	0	0	0	0	0	0	0	0	0	0	0	0	0	0.144602	0	0.199537	0	0
AC091132.1	ENSG00000236234	antisense	0.068285	0.032182	0.042752	0.038206	0	0.055097	0	0	0	0	0.058339	0	0.052327	0.025435	0.041030	0.069605	0	0
AC091133.1	ENSG00000230532	antisense	0.519779	1.280807	1.374813	0.533113	0	0.792738	0.331264	0.241589	0	0.135446	0.101576	0.079606	0.046582	0.088870	0.213775	0.060635	0.072002	0.072491
AC091150.1	ENSG00000268960	protein_coding	0	0	0	0	0	0	0	0	0	0.050082	0	0	0	0	0	0	0	0
AC091167.3	ENSG00000214433	pseudogene	0.382136	0.028477	0	0	0	0.024239	0	0.106208	0	0.015256	0	0	0	0.018875	0	0.050513	0.060682	0
AC091171.1	ENSG00000256586	pseudogene	0.000675	0	0.550459	0.479628	0	0.592079	0	0.265684	0	0.000051	0.001019	0.474645	0.337499	0.158236	0.450577	0.819252	0.359818	1.782935
AC091177.1	ENSG00000230113	antisense	1.471009	0.718196	1.073569	0.458445	1.111270	0.228025	2.656880	0.475722	0	0.754048	0.493591	0.259054	0.834387	0.309977	0.064646	0.242256	0.344010	0.129800
AC091492.2	ENSG00000225026	pseudogene	0	0	0	0	0	0	0	0	2.070334	0	0	0	0	0	0	0	0	0.467304
AC091633.2	ENSG00000236844	pseudogene	0	0	0	0	0	0	0	0	0	0	0	0	0	0	0	0	0	0
AC091633.3	ENSG00000223711	antisense	0.175846	0	0	0	0	0	0	0	0	0	0	0	0	0	0	0.223152	0	0
AC091729.7	ENSG00000224079	antisense	0.055707	0.158895	0	0	0	0.023707	0	0.069358	0	0.047829	0	0.018511	0.080093	0.059179	0.096732	0.026095	0.031306	0.127327
AC091729.8	ENSG00000226291	antisense	0	0	0	0.133022	0	0	0	0	0	0	0	0.108548	0	0.102709	0	0	0	0.322922
AC091729.9	ENSG00000229043	antisense	1.471347	1.722249	1.208271	0.765899	1.562492	0.703925	6.843127	1.487266	1.025635	3.151360	1.455435	1.329683	1.071456	1.350979	0.849315	0.825504	1.147403	0.332903
AC091801.1	ENSG00000217455	protein_coding	1.063691	0.214423	0.031603	0.406619	0	0	0	0	0	0	0	0.038803	0	0	0	0	0	0
AC091813.2	ENSG00000226285	pseudogene	0.070420	0	0	0	0	0.027035	0	0	0	0.018102	0	0	0	0	0	0	0	0.043615
AC091814.3	ENSG00000231560	lincRNA	0	0	0	0	0.016932	0.005541	0	0	0	0	0.007799	0	0.010520	0	0	0.007480	0	0
AC091878.1	ENSG00000215196	antisense	0	0	0	0.018447	0	0	0	0	0	0	0	0.010942	0	0	0	0	0	0
AC092143.1	ENSG00000256390	pseudogene	0	0	0	0	0.028521	0	0	0.032701	0	0	0	0	0	0	0	0	0	0.041749
AC092155.1	ENSG00000229503	pseudogene	0	0	0	0	0	0	0	0.039493	0	0.045196	0	0	0	0	0	0	0	0
AC092159.2	ENSG00000233296	antisense	0.859663	0.342676	1.167042	1.310902	0.063923	0.909682	0.044532	0.469507	0.496598	1.140579	1.259754	1.231613	1.085525	1.229422	0.749936	1.352963	0.767019	0.515975
AC092159.3	ENSG00000233970	antisense	0	0.109228	0	0.175689	0	0	0.720314	0	0	0	0	0	0	0	0	0	0	0.061175
AC092162.1	ENSG00000230552	lincRNA	0.103252	0	0	0.006867	0	0.013129	0	0	0	0	0	0.010194	0.007650	0.004369	0	0.006511	0	0.091847
AC092162.2	ENSG00000223777	pseudogene	0	0	0.081454	0.077791	0	0	0	0	0	0	0	0	0	0	0	0	0	0
AC092168.2	ENSG00000232034	sense_intronic	0.406984	0.263725	0	0.090645	0	0.133094	0.318978	0	0	0.021271	0.067241	0	0	0.058957	0.092790	0.523238	0.092379	0.186023
AC092171.2	ENSG00000188365	antisense	1.640034	0.376688	0.340321	0.220348	0	0.281365	0	0.181881	0	0.171110	0.206064	0	0.445325	0.066007	0.104835	0.376882	0.376647	0.346030
AC092171.4	ENSG00000230733	lincRNA	4.728343	5.959633	0.949511	0.757580	0.095506	0.629670	1.527939	0.540047	0.322505	0.707345	0.331404	0.821951	0.965455	1.530048	2.243040	3.618919	3.593962	8.424844
AC092192.1	ENSG00000267290	lincRNA	0.383505	0	0.041843	0.082682	0	0.050759	0.585174	0.077864	0.170182	0	0.017347	0.081141	0.168049	0.052693	0.506168	0.119098	0.046084	0.407310
AC092198.1	ENSG00000223486	lincRNA	0.063326	0.069364	0	0.041046	0	0.026373	0	0	0.102326	0.051420	0	0	0	0.007179	0	0	0	0.010995
AC092291.2	ENSG00000269049	protein_coding	0	0	0	0	0	0	0	0	0	0	0	0	0	0	0	0	0	1.097688
AC092295.4	ENSG00000228629	antisense	0.196379	0.095676	0.320114	0.201391	0	0	0	0.390532	0.468422	0	0.359479	0.128180	0.840623	0.134879	0	0	0.195231	0.101661
AC092295.7	ENSG00000233527	antisense	1.989602	1.440746	2.284436	3.928522	2.511163	2.135358	2.847793	1.306056	2.534335	0.752949	0.412685	0.976332	0.506428	0.538525	0	0.599151	0.115953	0.657279
AC092299.7	ENSG00000267029	pseudogene	3.522732	0.178447	0	0.585038	0.172207	0.756679	2.364028	0.748245	0.344950	0.813490	0	1.385156	0.697110	1.117598	1.656844	1.085730	0.563384	1.907242
AC092299.8	ENSG00000272098	pseudogene	0.354409	0.174623	0.014308	0.013171	0	0.041268	0	0.032297	0.028196	0.026017	0.019884	0.044501	0.047914	0.019468	0.033317	0.025993	0.171783	0.103757
AC092301.3	ENSG00000269148	antisense	1.316097	0.389522	0.341225	0.300389	0	0.185824	0	0	0	0.041402	0.138034	0.024379	0.160287	0	0.083526	0.035675	0	0.041681
AC092338.5	ENSG00000230872	pseudogene	0.192752	0.193324	0	0.070562	0	0	0	0	0	0	0.015399	0.019004	0.136891	0.021801	0.167134	0.131645	0	0.068531
AC092415.1	ENSG00000235493	lincRNA	0.268662	0.122886	0.070663	0.190665	0	0.038855	3.233069	0.149700	0	0.053789	0.055525	0	0.145415	0.082079	0	0.111392	0	0.041483
AC092431.2	ENSG00000229948	pseudogene	0.074413	0	0.042747	0.042385	0	0	2.159400	0	0	0	0.035120	0.084667	0.022646	0.052479	0.081380	0.121155	0.094216	0.175015
AC092535.3	ENSG00000227189	antisense	0	0.041096	0.026855	0	0	0	0	0	0	0	0	0	0	0	0.013494	0	0	0
AC092568.1	ENSG00000236596	pseudogene	0	0	0	0.022761	0	0	0	0	0	0	0	0	0	0	0	0	0	0
AC092569.2	ENSG00000230118	pseudogene	0	0	0	0	0	0	0	1.457377	0	0	0	0	0	0	0	0	0	0
AC092570.1	ENSG00000226058	pseudogene	0	0	0	0	0	0.068349	0	0	0	0	0	0	0	0	0	0	0	0
AC092570.3	ENSG00000237549	pseudogene	0	0	0.135441	0	0	0	0	0	0	0	0	0	0	0	0.247444	0	0	0
AC092570.4	ENSG00000232556	pseudogene	0	0	0	0.083537	0	0	0	0	0	0	0	0	0	0	0.110210	0	0	0
AC092573.2	ENSG00000236391	pseudogene	0.692425	0	0.422336	0.380161	0	0	0	0	0	0.193257	0	0	0	0	0	0	0	0
AC092578.1	ENSG00000228134	pseudogene	0	0	0	0	0.371361	0	0	0	0	0	0	0	0	0	0	0	0	0
AC092594.1	ENSG00000236204	lincRNA	0	0	0.107405	0.215144	0	0.145631	0	0	0	0.480519	0.055708	0.171935	0.011012	0.069774	0	0.020302	0	0.259098
AC092597.3	ENSG00000248254	antisense	2.418588	0.465092	0.225112	0.222267	0	0	0	0.094871	0	0.325336	0.457163	0.583765	0.321842	1.136629	0.824427	2.346970	1.998164	3.320112
AC092610.12	ENSG00000213935	pseudogene	0.168640	0.305972	0	0.102395	0	0	0	0	0	0	0.044965	0	0	0	0	0.091929	0	0.294660
AC092614.2	ENSG00000227542	lincRNA	0.295111	0.123489	0.063419	0.323579	0	0.093913	0.030605	0.287887	0.052393	0.120504	0.066419	0.090837	0	0.059415	0.065695	0.028347	0.031870	0.032805
AC092620.2	ENSG00000241772	3prime_overlapping_ncrna	0.218041	0	2.492106	0.117652	14.085881	0.927616	4.389334	0.553526	3.264525	0.944216	0.000003	0.359861	0.739185	0.006168	0.099614	0.113234	0.000003	0.455392
AC092620.3	ENSG00000237772	lincRNA	0	0	0	0	0	0.099801	0	0	0	0	0	0	0	0.030505	0	0	0	0.046735
AC092635.1	ENSG00000229370	lincRNA	0	0	0.114601	0.226582	0	0	0	0	0	0	0	0	0	0	0	0	0	0
AC092638.1	ENSG00000232658	pseudogene	0	0	0	0	0	0	0	0	0	0	0	0	0	0.020707	0.094409	0	0	0
AC092638.2	ENSG00000235218	pseudogene	0	0	0	0	0	0	0	0	0	0	0	0	0	0	0	0	0	0
AC092641.2	ENSG00000227176	pseudogene	0.432353	0	0.572234	0.807996	0	0.104683	0	0	0	0.072891	0.036901	0.060267	0.159673	0.134235	0.600634	0.299343	0.190590	0.255220
AC092642.1	ENSG00000213126	pseudogene	0.413860	0	0.110307	0	0	0	0	0	0	0	0	0	0	0	0	0	0	0
AC092646.1	ENSG00000235640	pseudogene	0	0	0	0.013407	0	0	0	0	0	0	0	0	0	0	0.051722	0	0	0
AC092653.5	ENSG00000204872	pseudogene	0.104595	0	0	0	0	0	0	0	0	0	0	0	0	0	0.103565	0	0	0
AC092661.1	ENSG00000236922	lincRNA	0	0	0	0	0	0	0	0	0	0	0	0	0	0	0.106830	0	0	0
AC092664.1	ENSG00000233370	pseudogene	0.090188	0.024692	0	0.097797	0	0	0	0	0.078789	0.024601	0.025499	0.014728	0.017360	0.032047	0	0.187256	0	0.076469
AC092667.2	ENSG00000230393	antisense	0.150793	0.118070	0.052930	0.149116	0.083111	0.029638	0	0.073879	0.061081	0.019821	0	0.055570	0.019348	0.026013	0.136750	0	0.013371	0.067003
AC092669.1	ENSG00000244522	antisense	0.412380	0.065751	0	0	0	0	0	0	0	0	0.057462	0.064772	0.037296	0.038128	0	0	0	0.060366
AC092669.2	ENSG00000241254	lincRNA	0.083493	0	0.092898	0.088148	0	0.319810	0	0	0	0	0	0	0.000002	0.029214	0	0.000057	0.047901	0.000001
AC092669.3	ENSG00000232164	lincRNA	0.126533	0	0.031511	0.041522	0	0.073365	0	0	0	0.006851	0.022877	0	0.072883	0	0	0	0.046734	0
AC092669.6	ENSG00000225815	lincRNA	0	0	0.000030	0.000009	0	0.000007	0	0.031271	0	0.049612	0.017183	0	0.121715	0.000014	0	0.134829	0.000098	0.372331
AC092687.5	ENSG00000234818	antisense	1.198629	0.062623	0	0.143831	0	0.241971	0.236674	0.195158	0.049560	0.030721	0.119370	0.233307	0.036162	0.043290	0.130479	0.393510	0.188115	1.316032
AC092798.2	ENSG00000213872	pseudogene	2.248155	0.069046	0.168398	0.408019	0.499244	0.530567	0.056111	0.350483	1.453399	1.029797	0.878087	0.615886	1.453865	1.419253	1.480500	2.978874	1.099168	1.097435
AC092811.1	ENSG00000203691	protein_coding	2.168401	0.195986	0.792210	1.294272	0.165642	0.206952	0.438457	0.318941	0.764383	0.897042	0.608032	0.695845	1.158665	0.661563	1.357441	1.480807	0.404739	0.839193
AC092835.2	ENSG00000233757	lincRNA	5.563282	0.816587	0.379923	0.388754	1.861167	1.445181	0.340804	0.833917	1.904674	1.648191	1.048586	2.228515	1.811400	1.991443	3.449687	3.577618	4.804255	5.167132
AC092839.3	ENSG00000228108	antisense	0	0	0	0	0	0	0	0	0	0	0	0	0	0	0	0.067309	0	0.138569
AC092839.4	ENSG00000234943	antisense	0	0	0	0	0	0	0	0.262284	0	0	0.264805	0	0	0.101351	0	0.301282	0	0.155835
AC092850.1	ENSG00000267819	protein_coding	0	0	0	0	0	0	0	0	0	0	0.010551	0	0	0	0.009573	0	0	0
AC092933.3	ENSG00000225770	pseudogene	0	0	0.615846	0.691187	0.590331	0	0	0	0	0	0.325190	0	0	0	0	0	0	0
AC092933.4	ENSG00000213358	pseudogene	0.052850	0	0	0.029420	0	0	0	0	0	0	0.015191	0	0	0	0	0	0	0.032052
AC093074.1	ENSG00000267238	lincRNA	0	0	0	0	0	0	0	0.067184	0	0	0	0	0	0	0	0	0	0
AC093106.4	ENSG00000236238	pseudogene	0	0	0	0.110740	0	0	0	0	0	0	0	0	0	0	0	0	0	0
AC093106.5	ENSG00000236281	pseudogene	0	0	0	0	0	0	0	0	0	0	0	0.041078	0	0	0.144689	0	0	0
AC093106.7	ENSG00000213261	pseudogene	0	0	0	0.044983	0	0	0	0	0	0	0.021394	0	0	0	0	0	0.045572	0
AC093107.7	ENSG00000223718	pseudogene	0.751077	0.505207	0.224286	0.274049	0	0.080232	0	0.190740	0	0	0.054101	0	0	0.110361	0.111210	0.265609	0.058539	0.116030
AC093110.3	ENSG00000238018	antisense	15.219266	1.735544	1.820476	4.413722	0.167828	2.177254	2.454918	1.806137	0.406189	3.840035	1.143638	2.171886	2.979040	1.350205	2.359985	2.605567	0.692653	2.439251
AC093142.2	ENSG00000230480	pseudogene	0	0	0	0	0	0	0	0	0	0	0	0	0	0	0	0.611789	0	0
AC093157.1	ENSG00000269175	protein_coding	1.449003	0.533967	0.249375	0.676278	0.180378	0.193247	0.248436	0.204299	0.568083	0.132030	0.254492	0.257034	0.285827	0.188346	0.858087	0.486305	0.185737	0.479238
AC093159.1	ENSG00000228541	lincRNA	0	0.077216	0	0	0	0	0	0	0	0	0	0	0	0	0	0	0	0
AC093162.5	ENSG00000246575	pseudogene	0.177444	0.054101	0.045789	0.042354	0	0.034435	0	0	0.028196	0	0	0	0	0.055764	0	0.077561	0	0.046011
AC093166.1	ENSG00000237583	pseudogene	0.263628	0	0	0	0	0	0	0	0	0.077442	0	0	0	0	0	0	0	0.148104
AC093166.2	ENSG00000227842	pseudogene	0	0	0	0	0	0	0	0	0	0	0	0	0	0	0	0.235143	0.115205	0.374890
AC093166.4	ENSG00000230958	pseudogene	0	0	0	0.142154	0	0	0	0	0	0	0	0	0	0	0	0	0	0
AC093323.1	ENSG00000268791	protein_coding	0	0.074064	0	0	0.141159	0	0	0	0	0	0	0	0	0	0	0.325920	0	0
AC093323.3	ENSG00000170846	lincRNA	52.829590	23.320933	9.660844	15.693925	22.343639	24.779228	54.589300	32.184766	35.382567	31.621986	19.259239	29.545154	14.872519	11.433332	10.149114	12.375799	7.179021	9.936351
AC093326.1	ENSG00000223985	lincRNA	0	0	0	0	0	0	0	0	0	0	0	0	0	0	0.230909	0	0	0
AC093375.1	ENSG00000226383	lincRNA	3.618145	0.596707	1.003367	1.371151	0.568683	0.719771	2.888746	1.206605	1.100064	0.955365	0.832813	0.682538	0.878303	0.522708	0.873105	1.127286	0.367775	0.831746
AC093382.1	ENSG00000226276	lincRNA	0	0	0	0	0	0	0.064296	0	0	0	0	0	0	0	0	0	0	0
AC093388.3	ENSG00000233654	antisense	0.492492	0.199165	0.193885	0.373672	1.467625	0.718973	0	0.274432	0.078210	0.182495	0.066956	0.310959	0	0.142201	0.114124	0	0	0.108404
AC093390.1	ENSG00000232057	antisense	0	0	0	0.007012	0.012247	0	0	0	0	0	0	0	0	0	0.016224	0	0	0
AC093391.2	ENSG00000231890	antisense	3.580625	0.665958	1.918453	1.928781	0.122111	2.324620	4.060247	0.631512	0	1.283323	0.493039	1.239963	1.387723	0.882353	1.136300	0.656616	1.811898	2.079884
AC093415.2	ENSG00000235257	processed_transcript	2.115170	1.098064	2.747093	3.008842	2.395031	4.072964	4.660108	2.324378	0.523563	1.733125	0.815997	0.838426	1.381406	0.646610	0.464835	1.049948	0.869342	0.410412
AC093484.4	ENSG00000239203	processed_transcript	0	0	0	0	0	0	0	0	0	0.150309	0.046912	0	0	0	0.410973	0	0.073298	0
AC093495.4	ENSG00000228242	antisense	0.393486	0.265016	0.109479	0.183854	0	0.117472	0.174283	0.030818	0	0	0.090208	0	0.265259	0.103124	0.224350	0.385000	0.104828	0.194171
AC093510.1	ENSG00000255647	pseudogene	0.714081	0	1.788666	1.530055	0	0.334792	1.104123	0.096895	0.921458	0	0.066001	0.161441	0	0.044333	0.135020	0.063536	0.067958	0.136838
AC093585.6	ENSG00000229996	antisense	0	0	0	0.069032	0	0	0	0	0	0	0	0	0	0.048740	0	0	0	0.148132
AC093590.1	ENSG00000238217	lincRNA	0	0	0	0	0	0	0	0	0	0	0	0.007700	0	0	0	0	0	0
AC093609.1	ENSG00000230587	lincRNA	0	0.050037	0	0	0	0	0	0	0	0	0.054704	0	0	0	0	0	0	0
AC093616.4	ENSG00000234231	pseudogene	0	0	0	0.045405	0	0	0.011539	0	0	0.007038	0.014682	0.025359	0.009856	0	0	0	0	0
AC093620.5	ENSG00000241269	antisense	0.685045	0.193246	0	0.059421	0.534937	0.059450	0	0	0.151631	0.669506	0.124048	0.099932	0.137222	0.375108	0.453500	0.226570	0.063451	0.360906
AC093627.10	ENSG00000240859	lincRNA	0.866461	0.314206	0.651909	0.431900	0.076870	0.613195	0.049364	0.130684	0.188329	0.114593	0.022130	0.102277	0	0.030334	0.035000	0.079330	0.069652	0.065217
AC093627.12	ENSG00000240093	antisense	0	0.234763	0	0.067104	0	0.524782	0	0	0	0	0	0.043068	0	0	0	0.066161	0	0
AC093627.7	ENSG00000232325	lincRNA	0.102562	0	0.186988	0	0	0	0	0	0	0	0	0	0	0	0.052297	0	0	0
AC093627.8	ENSG00000242611	lincRNA	0	0	0	0	0	0	0	0	0	0	0	0	0	0	0	0	0.055988	0
AC093627.9	ENSG00000242474	lincRNA	1.849059	1.838332	1.695401	4.082461	0	2.321840	0	0.671734	0	0.043977	0.082069	0.513148	0.054704	0.044485	0	0.271425	0.092906	0
AC093639.1	ENSG00000234172	lincRNA	0	0	0	0	0	0	0	0	0	0	0	0	0	0	0.490144	0	0	0
AC093642.3	ENSG00000237940	lincRNA	0.412585	0.070979	0.319296	0.075030	0	0	0	0	0	0.014217	0	0.099138	0	0	0	0	0	0.077025
AC093642.4	ENSG00000226423	lincRNA	0	0.050359	0	0	0	0	0	0	0	0	0	0	0	0	0.117125	0	0	0.110510
AC093642.5	ENSG00000220804	pseudogene	2.341889	1.404420	0.064635	0.489077	0.115643	0.803337	4.486590	1.095495	0.250839	0.179145	0.055114	0.266812	0.743804	0.077547	0.334579	0.217363	0.305992	0.120418
AC093668.2	ENSG00000256604	pseudogene	0	0.129707	0.091838	0.044656	0	0	0	0	0	0.044007	0	0	0	0	0.047086	0	0	0.187063
AC093673.5	ENSG00000232533	antisense	4.036697	3.823821	2.519043	3.485311	3.749076	4.219488	1.967341	4.532127	2.867482	3.515783	2.250016	3.524896	0.933948	1.888534	2.418889	1.834603	2.688214	0.993229
AC093677.1	ENSG00000269559	protein_coding	0.100258	0.081349	0.514489	0.661680	0	0.306426	0.229799	0.185180	0	0.242675	0.237836	0.198911	0.093723	0.087473	0.145549	0.471469	0.159648	0
AC093690.1	ENSG00000223522	antisense	0.190558	0.015634	0.015381	0	0	0.030479	0	0.039572	0.006823	0.052936	0.035550	0.015599	0.117009	0.054615	0.235798	0.135240	0	0.199540
AC093698.2	ENSG00000224839	pseudogene	0.108474	0.050154	0	0.060865	0	0.177021	0.048441	0	0.027066	0.056997	0	0.034194	0	0.039531	0.189838	0	0	0
AC093698.4	ENSG00000224529	pseudogene	0	0	0	0.023328	0	0	0	0	0	0.011246	0	0	0	0	0	0	0	0
AC093702.1	ENSG00000231156	lincRNA	0	0.160882	0	0.092281	0	0	0	0	0	0.113030	0	0	0	0	0.224911	0	0.268617	0.105834
AC093724.2	ENSG00000213222	pseudogene	2.317927	0.281636	0.173206	0.268367	0.251331	0.350965	0.254090	0.200349	1.649331	0.864257	0.611485	1.150472	0.501892	0.886845	1.090859	0.850879	0.855375	0.648262
AC093732.1	ENSG00000233845	antisense	0.119403	0.064934	0	0	0	0	0	0.267263	0	0	0	0.038910	0	0	0.279617	0.128649	0.072129	0
AC093734.1	ENSG00000256005	pseudogene	4.792336	0.000228	0.468943	0.128030	0	0.000046	0.108823	0.345511	0.310736	1.043574	0.933118	1.365036	0.830588	2.001108	1.688564	1.161031	0.757844	0.801663
AC093802.1	ENSG00000220256	protein_coding	0	0	0	0.007572	0	0	0	0	0	0	0	0	0	0	0.056902	0	0	0
AC093818.1	ENSG00000225205	antisense	0.534465	0	0.275769	0.697668	0	0.961023	1.755925	0.557600	0.066455	0.099118	0.294927	0.109863	0.278620	0.020437	0.048152	0.042275	0	0.097953
AC093838.4	ENSG00000152117	pseudogene	3.013579	2.578392	1.541185	1.528471	1.117768	1.252925	0.314277	0.826914	0.659822	0.771310	0.563677	0.430646	0.413348	0.655676	0.493140	0.913595	1.152683	1.303350
AC093850.2	ENSG00000230838	lincRNA	0	0	0	0	0	0	0	0	0	0	0	0	0	0	0	0	0.049508	0
AC093899.3	ENSG00000229827	pseudogene	0.151633	0.060084	0	0	0	0.486846	0	0	0	0.046086	0	0	0	0	0	0	0	0.099687
AC093901.1	ENSG00000226856	lincRNA	0.699220	0	1.423337	2.601824	1.511054	1.416214	1.500207	0.644003	0	0.332992	0.129472	0.143571	0.041418	0.198905	0	0.166061	0	0.218578
AC094019.4	ENSG00000236732	pseudogene	1.072574	0.350924	0.556721	0.440009	0	0.169901	0	0.224809	0	0.247072	0.038090	0.092263	0.136610	0.233553	0.416344	0.494872	0.096375	0.360397
AC095067.1	ENSG00000236078	lincRNA	0	0	0	0	0	0	0	0	0	0	0.005563	0	0	0	0	0	0	0
AC096554.1	ENSG00000228968	lincRNA	0	0	0	0	0	0	0	0	0	0	0	0.036204	0	0	0	0	0	0
AC096558.1	ENSG00000228655	antisense	0	0	0	0.239498	0	0	0	0	0	0	0	0	0	0	0	0	0	0
AC096559.1	ENSG00000224184	lincRNA	0	0	0	0	0	0.009748	0	0	0	0	0	0	0	0	0	0	0	0
AC096568.3	ENSG00000223893	pseudogene	0	0	0	0.026495	0	0	0	0	0	0	0	0	0	0.008356	0	0	0	0
AC096574.4	ENSG00000225057	processed_transcript	0	0.099370	0.022465	0.057247	0	0.024130	0	0	0	0.005138	0.005759	0.006139	0	0.019870	0	0.018567	0.010681	0.053239
AC096574.5	ENSG00000227107	lincRNA	0.158302	0.134637	0.087760	0.169287	0.019586	0.018421	0	0	0	0.005934	0.006578	0.014126	0	0	0.062983	0	0	0.012607
AC096579.7	ENSG00000231486	processed_transcript	0	0	0	0	0	0	0	0	0	0	0	0	0	0	0.040827	0	0	0
AC096582.7	ENSG00000234536	pseudogene	0	0	0	0	0	0.306466	0	0	0	0.102151	0	0.120851	0	0.071600	0	0	0	0.112528
AC096582.9	ENSG00000251378	pseudogene	0	0	0	0	0	0	0	0	0	0	0.039818	0	0	0	0	0.061765	0	0
AC096649.1	ENSG00000233131	pseudogene	0.395254	0.368993	0.213970	0.109745	0	0.075400	0	0	0	0	0.047195	0.306016	0.232563	0.220013	0	0.107055	0	0.228086
AC096649.2	ENSG00000229750	antisense	1.091553	0	0.091340	0.256594	0	0.646376	0	0.247239	1.844039	0.642563	0.336764	0.661409	0.334928	0.431809	0.206062	0.493178	0.081151	0.922094
AC096664.1	ENSG00000234488	pseudogene	0	0	0	0	0	0	0	0	0.420320	0	0	0	0	0	0	0	0	0
AC096664.2	ENSG00000228872	pseudogene	0	0	0	0	0	0	0	0	0	0	0	0	0	0	0	0	0	0.044510
AC096670.3	ENSG00000204581	antisense	0.038996	0	0.021666	0.010335	0	0.042951	0	0	0	0	0	0.005584	0.019951	0	0.052260	0	0	0
AC096677.1	ENSG00000269690	protein_coding	0.141321	0	0	0	0	0.216117	0	0	0.080071	0	0.022641	0	0	0.076856	0	0.183360	0.233068	0.393795
AC096772.6	ENSG00000244567	lincRNA	5.200437	2.976645	0.351249	0.517056	0.082814	2.180091	1.385644	0.496251	0.852862	0.970834	0.786096	1.300021	0.828514	1.235454	1.467167	3.438379	1.244453	6.625186
AC096775.2	ENSG00000237551	pseudogene	0.188808	0	0.338285	0.216058	0	0.070564	2.780850	0.738935	0	0.207438	0	0.114774	0.171809	0	0	0.100139	0	0.560468
AC096921.2	ENSG00000224618	pseudogene	0.463974	0	0	0	0	0	0	0	0	0.056393	0	0.345538	0	0.214777	0	0.506888	0	0.108569
AC097359.1	ENSG00000176354	pseudogene	2.875811	1.785789	1.713858	1.793093	0.014946	1.189310	0.233792	0.879140	0.837220	1.511412	0.859210	1.023596	0.700395	0.893949	0.207366	0.669241	0.647753	0.317454
AC097359.2	ENSG00000231449	pseudogene	0	0	0	0	0	0	0	0	0	0.043227	0	0	0	0	0	0	0	0
AC097374.2	ENSG00000259848	pseudogene	0.363882	0.124955	2.155453	2.163328	3.740409	3.329749	1.732340	1.051365	0.894480	0.315878	0.160021	0.221182	0.417480	0.155982	0.723622	0.533902	0.199446	0.465185
AC097374.3	ENSG00000237055	pseudogene	0	0	0	0	0	0	0	0	0	0	0	0	0	0	0.045826	0	0	0
AC097381.1	ENSG00000228919	protein_coding	0.234359	0.675781	0.048440	0.021512	0	0	0	0	0	0	0	0	0.064699	0.017642	0.302118	0.102018	0.622305	0.185555
AC097382.5	ENSG00000187904	sense_overlapping	0.186389	0.158651	0	0	0	0	0	0	0	0	0	0	0	0	0	0.082010	0	0.088886
AC097461.4	ENSG00000234193	antisense	0.114236	0	0.158068	0.153668	0	0.140244	0	0.202625	0.486660	0.063527	0.063453	0.036587	0.075254	0.097088	0.491896	0.145418	0.083973	0.150695
AC097463.1	ENSG00000226366	pseudogene	0	0	0	0	0	0	0	0	0	0.026953	0	0	0	0	0	0	0	0
AC097467.2	ENSG00000250910	antisense	0.249273	0.244754	0.134909	0.631610	0	0.519718	0	0.041616	0	0.300148	0.307375	0.513385	0.566055	0.108349	0.855751	0.732506	0.452048	0.460950
AC097495.2	ENSG00000237576	antisense	0	0	0	0	0	0	0	0	0	0	0	0	0	0	0.105154	0	0	0
AC097495.3	ENSG00000228329	lincRNA	0	0	0	0	0	0.091091	0	0	0	0	0	0	0	0	0	0	0	0
AC097499.1	ENSG00000235491	lincRNA	0	0	0	0.135132	0	0	0	0	0	0	0	0	0	0	0	0	0	0
AC097500.2	ENSG00000237877	lincRNA	0.963828	0.163820	0.677306	1.610708	1.962451	1.266738	0	0.163733	0	0.070044	0.234952	0.150218	0.412195	0.169045	0.266132	0.209921	0	0.389399
AC097523.1	ENSG00000233045	pseudogene	0	0	0.110688	0.053158	0.066555	0	0	0	0	0	0	0.033188	0	0	0	0.102393	0	0.056836
AC097523.3	ENSG00000237939	pseudogene	0.100003	0	0	0.125800	0	0	0	0	0	0	0	0	0	0	0	0	0	0
AC097635.4	ENSG00000230697	pseudogene	0	0	0	0	0	0.386287	0	0	0	0	0	0	0	0	0	0	0	0
AC097635.5	ENSG00000229468	pseudogene	0	0	0	0	0	0	0	0.832040	0	0	0	0	0	0	0	0	0	0
AC097639.8	ENSG00000237433	pseudogene	0	0	0	0	0	0	0	0	0	0	0.017285	0	0	0	0	0	0	0
AC097658.1	ENSG00000178972	pseudogene	0.380499	0.119769	0.119717	0.042269	0	0.020900	0	0.072087	0.010152	0.048447	0.016257	0.068025	0.085370	0.175967	0.198356	0.081616	0.233926	0.357074
AC097662.2	ENSG00000236432	antisense	0.802105	0.307644	0.540884	0.564802	1.014669	0.479183	0.126867	0.869694	0.201284	0.721088	0.809653	0.315545	0.386617	0.412755	1.251527	1.328013	0.103151	0.137167
AC097713.3	ENSG00000228162	lincRNA	0	0	0	0.058160	0	0	0	0	0	0	0	0	0	0	0	0	0	0
AC097713.4	ENSG00000231682	lincRNA	0	0	0	0.078839	0	0	0	0	0	0	0	0	0	0	0.231182	0	0	0
AC097721.1	ENSG00000232915	pseudogene	0.457428	0.032188	0	0	0	0	0	0	0	0	0	0.013288	0	0	0.047339	0.046193	0.078570	0.024895
AC097721.2	ENSG00000228043	lincRNA	0.367546	0.244484	0.823904	1.002364	0.052524	1.015251	0.147322	0.435882	0.064211	1.140127	0.663983	0.916698	0.322799	0.473059	0.708938	1.212717	0.950159	0.895375
AC097724.3	ENSG00000226833	antisense	0.123505	0.077945	0.329095	0.603335	0	0.033787	0	0.027598	0.047280	0.064277	0	0.114563	0.038582	0.030431	0	0	0	0.062223
AC098614.2	ENSG00000213846	pseudogene	0.305322	0.100794	0.042931	0.129834	0	0	0	0.018881	0.017605	0.037172	0	0.065057	0	0.025727	0	0.068094	0.039675	0.034070
AC098617.1	ENSG00000233766	antisense	0.181119	0	0	0	0	0	0	0	0	0	0	0	0	0	0	0	0	0
AC098817.5	ENSG00000168129	pseudogene	0	0	0	0	0	0	0	0	0	0	0	0	0	0.026683	0	0	0	0
AC098820.3	ENSG00000232485	processed_transcript	0.695657	0.841522	1.016826	2.328622	0.051064	1.494519	0	0.565867	0.239113	0.402493	0.059864	0.305829	0	0.052608	0.082854	0.136526	0	0.401607
AC098820.4	ENSG00000241520	antisense	0.078633	0	0.040678	0.156050	0	0.053821	0	0	0	0	0	0	0	0	0	0.036865	0	0
AC098823.3	ENSG00000226125	lincRNA	0	0	0	0	0	0	0	0	0	0.005792	0	0	0.033069	0	0	0.011280	0	0
AC098824.6	ENSG00000232202	pseudogene	0	0	0	0	0	0	0	0	0	0.012880	0	0	0.016439	0	0.142903	0	0	0.030877
AC098828.2	ENSG00000234378	lincRNA	0	0	0	0	0	0.053569	0	0	0	0	0	0	0	0	0	0	0	0
AC098831.4	ENSG00000240761	pseudogene	0	0	0	0	0	0	0	1.021046	0	0.454485	0	0	0	0.648777	0	0.448365	0.763786	0.410093
AC098973.1	ENSG00000229243	lincRNA	0.040895	0	0.013057	0	0	0.024526	0	0	0.014005	0.021791	0.016796	0.012870	0.014345	0.007939	0.036878	0.106925	0	0.102211
AC098973.2	ENSG00000225548	lincRNA	7.335087	4.568408	11.931995	16.342956	24.096424	15.183894	4.430648	6.832321	5.697655	3.293693	2.480816	2.116254	2.485276	1.340328	0.963800	1.029141	1.118976	1.692255
AC099048.1	ENSG00000203652	pseudogene	0	0	0.027982	0.055442	0	0	0	0	0	0	0	0	0	0	0	0	0	0
AC099522.1	ENSG00000183900	pseudogene	8.792525	12.909755	1.435348	1.409882	0.146948	0.797670	0.891548	1.003985	1.633633	4.078814	3.675101	4.658694	4.284162	5.139083	4.780969	5.101428	3.063585	3.182203
AC099522.2	ENSG00000255883	pseudogene	0	0	0	0	0	0	0	0	0.078030	0	0	0	0	0	0	0.049042	0	0
AC099535.4	ENSG00000230807	pseudogene	0	0	0	0	0	0	0	0	0	0	0	0	0	0.066791	0	0	0	0
AC099552.2	ENSG00000225612	lincRNA	0	0	0	0	0	0	0	0	0	0	0	0	0	0	0.176857	0	0.146147	0
AC099668.5	ENSG00000259970	processed_transcript	0.308109	0	0	0	0	0	0.099821	0	0	0.048448	0.150256	0	0	0	0	0.086320	0	0
AC099684.1	ENSG00000228133	antisense	0.130178	0.190413	0.061329	0	0	0	0	0	0	0	0	0.021829	0	0.039580	0	0.054273	0.054549	0.250662
AC099850.1	ENSG00000224738	antisense	2.954374	1.724051	1.673612	1.802409	1.900007	2.235887	1.143722	1.958076	1.322888	2.159410	1.417424	1.814037	1.469668	1.644323	1.166452	2.331131	2.769368	1.937353
AC100791.1	ENSG00000184247	pseudogene	0	0	0	0	0	0	0	0	0	0	0	0	0	0	0	0	0	0
AC100802.3	ENSG00000253775	antisense	0	0	0	0	0	0	0.126393	0	0	0	0	0	0	0	0	0	0	0
AC100830.3	ENSG00000259635	antisense	0.065730	0.183517	0.017891	0	0	0	0	0	0	0.008694	0	0.010376	0.013559	0.011038	0.035597	0.155395	0.017890	0.017984
AC100830.4	ENSG00000265967	antisense	1.484164	0.712806	0.080860	0.079452	0.292197	0.750413	0.560855	0.276278	0.778907	0.108944	0.108845	0.170727	0.279431	0.154209	0.921777	0.148204	0.083267	0.390264
AC100830.5	ENSG00000264937	antisense	2.191924	5.365581	0	1.509310	0	4.815280	8.552049	3.605366	0	2.876252	0.149615	0.654219	2.769283	0.972508	0.339016	1.056738	0	2.234154
AC102953.4	ENSG00000225981	antisense	0	0.079108	0	0	0	0.350820	0	0	0	0	0	0	0	0	0	0	0	0
AC103563.6	ENSG00000233447	pseudogene	0	0	0	0	0	0	0	0	2.204658	0	0	0	0	0	0	0	0	0
AC103563.9	ENSG00000231062	antisense	0	0	0	0.057534	0	0	0	0	0	0	0	0	0	0	0	0	0	0
AC103564.7	ENSG00000229203	lincRNA	0	0	0	0.056951	0	0	0	0	0	0	0	0	0	0	0	0	0.118471	0.067736
AC103564.9	ENSG00000223588	pseudogene	0	0	0	0	0	0	0	0	0	0	0	0	0	0	0.167523	0	0	0
AC103801.2	ENSG00000229387	protein_coding	0.153065	0.451212	0	0	0	0	0	0	0	0.081800	0.046524	0	0.073703	0.280730	0.154090	0.175284	0.198650	0.364258
AC103828.1	ENSG00000254879	antisense	0.353500	0	0	0	0	0	0.237021	0.097966	0	0	0.178361	0	0	0	0	0	0	0.195295
AC104024.1	ENSG00000230709	lincRNA	0	0	0	0	0	0	0	0	0	0	0	0	0	0	0.060695	0	0	0
AC104057.1	ENSG00000269558	protein_coding	0.382027	0.092958	0	0.036656	0	0	0	0	0	0.029064	0.099782	0	0	0.157125	0	0	0.041520	0.174254
AC104058.1	ENSG00000226410	pseudogene	1.962654	0	0	0.965262	0	0.134812	0	0	0	0	0.164512	0.441115	0	0.386313	0	0.715011	0	0.564135
AC104076.2	ENSG00000236667	pseudogene	0	0	0	0	0	0	0	0	0	0	0	0	0	0	0.075707	0	0	0
AC104076.3	ENSG00000236153	antisense	0	0	0.235398	0	0	0.182008	0	0	0	0	0	0	0	0	0	0	0	0
AC104088.1	ENSG00000232555	lincRNA	0.306779	0.132039	0	0	0	0.306942	0	0	0	0	0	0	0	0.048205	0	0	0	0
AC104113.3	ENSG00000233847	antisense	0.193978	0	0.113025	0.112378	0	0	0	0	0	0	0	0	0	0	0	0	0	0.118384
AC104131.1	ENSG00000213115	pseudogene	0	0	0	0	0	0	0	0	0	0	0.044839	0	0	0.014320	0	0.020041	0	0
AC104134.2	ENSG00000225420	antisense	0.036205	0	0	0.018847	0	0.054355	0	0	0	0	0	0	0.024801	0	0	0	0	0.018849
AC104135.2	ENSG00000236209	lincRNA	0.086521	0	0	0	0	0	0	0.026343	0	0	0	0	0	0	0.187692	0	0	0
AC104135.3	ENSG00000204792	lincRNA	0.367367	0.291120	0.299088	0.298059	0.461261	0.763143	1.322634	0.337962	0.068451	0.119284	0.038176	0.067449	0.035034	0.076438	0.039063	0.098257	0.026897	0.143093
AC104135.4	ENSG00000230836	lincRNA	0.280503	0	0	0	0.028760	0	0.078389	0.047757	0.153990	0.060892	0.076512	0	0.017153	0.034372	0.026929	0.201600	0	0.056090
AC104297.1	ENSG00000213383	pseudogene	0	0	0	0	0	0	0	0.016123	0	0	0	0	0	0	0	0.075294	0	0.083759
AC104306.1	ENSG00000213849	pseudogene	0.191335	0	0.103667	0	0	0.078714	0	0	0	0.054333	0.213149	0.066228	0	0	0	0.303572	0	0.106315
AC104308.2	ENSG00000226489	pseudogene	0	0	0	0	0	0.213301	0	0	0	0	0	0	0	0	0	0	0	0
AC104389.28	ENSG00000167355	processed_transcript	0.072760	0	0.202302	0.233660	0	0	0	0	0	0	0	0	0	0	0.110758	0	0	0
AC104389.31	ENSG00000230087	pseudogene	0	0	0	0	0	0	0	0	0	0	0	0	0	0.021392	0	0	0	0
AC104438.1	ENSG00000224503	pseudogene	0.122904	0	0	0	0	0	0	0	0	0	0	0.043452	0.049613	0	0	0.067856	0	0.218562
AC104472.1	ENSG00000214919	protein_coding	0.154986	0.169393	0	0.264819	0	0	0	0.112858	0	0.025032	0.050192	0.044216	0.194550	0.070412	0.106379	0.052079	0	0.028146
AC104532.2	ENSG00000267314	protein_coding	0	0.092697	0	0	0.089426	0	0	0	0	0	0	0	0	0	0	0	0	0
AC104532.3	ENSG00000266941	antisense	0.850260	0.816042	1.045871	2.753747	0	1.406669	0	0.251840	0	0.173908	0.178548	0.188227	0.260846	0.112182	0.185431	0.137804	0	0.342808
AC104532.4	ENSG00000267571	antisense	0	0.283640	0.054735	0.101362	0	0	0	0	0	0	0	0	0	0	0.054557	0.047487	0	0.391446
AC104534.2	ENSG00000268756	antisense	0.201008	0	0	0	0	0	0	0	0	0	0.030589	0	0	0	0.119205	0	0.114017	0.057749
AC104534.3	ENSG00000268083	protein_coding	0	0	0	0	0	0	0.196572	0	0.076758	0	0	0	0.000348	0	0	0	0	0.000005
AC104600.1	ENSG00000203435	pseudogene	0.061062	0	0	0.073480	0	0	0	0.052012	0	0	0	0	0	0.012114	0	0	0.019643	0.018751
AC104623.2	ENSG00000237633	antisense	0	0	0	0	4.176358	0	0	0	0	0	0	0	0	0	0	0	0	0
AC104651.1	ENSG00000236307	pseudogene	0.386175	0.809066	0.923847	1.555992	0	0.144785	0	0.474761	0.077110	0.204437	0.098828	0.175833	0	0	0	0.319610	0.128020	0.118818
AC104651.2	ENSG00000225496	pseudogene	0.083088	0	0.103651	0	0	0.221321	0.026173	0.020217	0	0.021662	0	0.026089	0.025891	0.165699	0.614474	0.192280	0.054641	0.150474
AC104651.3	ENSG00000232277	pseudogene	0.325265	0.258496	0.080118	0	0	0	0.293023	0.074805	0	0	0.144274	0	0.366122	0.106170	0.709574	0.240784	0	0.173914
AC104653.1	ENSG00000228857	lincRNA	0.444231	0.246478	0.343005	2.822584	0	2.184026	0.134230	1.484266	0.120720	0.287626	0.203948	0.282616	0.299436	0.214041	0	0.562272	0	0.100904
AC104654.1	ENSG00000214691	lincRNA	0	0	0	0.040959	0	0	0	0	0	0	0	0	0	0	0.129994	0	0	0
AC104655.2	ENSG00000231851	antisense	14.328000	9.176022	1.765782	4.395706	0	1.801581	0	0.638525	0.471546	0.785181	0.405257	1.161694	0.727500	1.072124	3.304994	4.043785	10.063898	8.911109
AC104655.3	ENSG00000226508	lincRNA	0.810205	0.257272	1.053620	1.055822	5.023111	1.122024	0.592281	1.165359	0.720750	0.303529	0.274241	0.395624	0.033327	0.101654	0	0.095450	0	0
AC104667.3	ENSG00000234949	protein_coding	0	0	0.062256	0	0.303509	0	0	0	0	0	0	0	0	0	0	0	0	0
AC104695.3	ENSG00000229951	antisense	0	0	0	0.009385	0	0	0	0	0.133691	0	0	0.004988	0	0	0	0	0	0
AC104695.4	ENSG00000227938	lincRNA	0	0	0	0	0	0	0	0	0.405466	0	0	0	0	0	0	0.036480	0	0
AC104698.1	ENSG00000256261	pseudogene	1.411213	0.403764	0.247235	0.147037	0	0.136117	1.401799	0.280515	0.610290	0.387553	0.242072	0.261131	0.000008	0.261982	0.199171	0.068706	0.064297	0.630658
AC104699.1	ENSG00000224220	antisense	0	0	0	0	0	0	0	0	0	0	0	0	0	0	0	0	0	0.094396
AC104772.1	ENSG00000233751	pseudogene	0	0	0	0	0	0	0	0	0	0	0.052118	0	0	0	0	0	0	0
AC104777.2	ENSG00000236049	lincRNA	0	0	0	0	0	0	0	0.029665	0	0	0	0	0	0	0	0	0	0
AC104777.3	ENSG00000237220	lincRNA	0	0	0	0	4.156279	0	0	0	0	0	0	0	0	0	0	0	0	0
AC104777.4	ENSG00000224048	lincRNA	0	0	0	0	0.250305	0	0	0	0	0	0	0	0	0	0.145101	0	0	0
AC104781.1	ENSG00000231334	antisense	0	0	0	0	0	0	0	0	0	0	0	0	0	0.164801	0.367574	0	0	0.249226
AC104794.4	ENSG00000233502	protein_coding	0	0	0	0	0	0	0	0	0	0.082177	0	0	0	0	0	0	0	0
AC104801.1	ENSG00000236651	lincRNA	0.709733	1.021118	0.603283	1.025102	0.149453	0.842824	0.277885	0.295048	0.040141	0.720684	0.476036	0.312687	0.231390	0.253021	0.600543	0.289725	0.243802	0.258023
AC104809.2	ENSG00000223991	antisense	0	0.027548	0	0.037191	0	0	0	0	0	0	0	0	0.062761	0.008690	0	0	0.012760	0
AC104809.4	ENSG00000233392	processed_transcript	0	0	0	0	0	0	0	0	0	0	0	0	0	0	0	0	0	0
AC104820.2	ENSG00000234663	lincRNA	0.267813	0	0	0	0	0	0	0	0	0	0	0	0	0	0	0	0	0
AC104841.2	ENSG00000268485	protein_coding	10.977172	8.080291	2.301305	2.283205	0.432306	1.970800	2.995911	0.745752	0.424341	1.674728	1.409786	1.960652	1.842665	3.913098	3.982690	6.273499	8.773370	12.339928
AC104843.3	ENSG00000225416	pseudogene	0.289957	0.336447	0	0.164839	0	0.115936	0	0.082231	0	0	0	0.095860	0	0.112193	0	0	0	0
AC104978.1	ENSG00000238149	pseudogene	0	0	0	0.101566	0	0.219644	0	0.148283	0	0	0	0.117283	0	0	0.917116	0.586502	0.550231	0.991060
AC104984.4	ENSG00000265289	antisense	0	0	0	0	0	0	0	0	0	0	0	0	0	0	0.159461	0	0	0
AC105020.1	ENSG00000203392	protein_coding	0.217438	0.231053	0	0.012283	0	0	0	0	0.209424	0.013432	0.007286	0.008209	0	0.025647	0	0.012197	0	0.026610
AC105030.1	ENSG00000264552	miRNA	0	0	0	0	0	0	0	0	0	0	0	0	0	0	0	0	0	0
AC105053.3	ENSG00000229498	antisense	0.036051	0	0	0.035159	0	0	0	0	0	0	0	0	0	0	0	0	0	0
AC105053.4	ENSG00000232504	lincRNA	0	0.131739	0	0.045249	0	0	0	0	0.110729	0.022935	0	0	0	0	0	0.041477	0.046445	0
AC105206.1	ENSG00000177725	pseudogene	0.098828	0.217266	0.087378	0.047567	0	0	0	0	0	0.024096	0.025727	0.014270	0	0.046827	0	0	0	0.012954
AC105253.1	ENSG00000227007	lincRNA	0	0	0	0	0	0	0	0	0	0	0	0	0	0	0.046204	0	0	0
AC105339.1	ENSG00000228141	lincRNA	0.044729	0.028883	0.022159	0.036827	0	0	0	0	0	0.022344	0	0	0	0.026224	0	0.064566	0	0.020467
AC105342.1	ENSG00000234429	pseudogene	0	0	0	0.006160	0	0.011898	0.011872	0	0	0.001525	0	0.001786	0.002402	0	0.033811	0	0	0
AC105393.1	ENSG00000236856	lincRNA	0	0	0	0	0.800106	0	0	0	0	0	0	0	0	0	0	0	0	0
AC105402.3	ENSG00000226340	pseudogene	0	0	0	0	0	0	0	0	0	0	0	0	0	0	0	0.050649	0	0
AC105402.4	ENSG00000231079	antisense	0.195832	0.204541	0.017750	0.097623	0	0.114573	0	0	0	0.113500	0.144519	0.072542	0.039600	0.144357	0.230419	0.497122	0.039777	0.351702
AC105461.1	ENSG00000227033	antisense	0.189227	0	0.237953	0	0	0	0	0	0	0.109168	0.159688	0.205076	0.200979	0.304691	0.774344	0.417284	0	0
AC105760.2	ENSG00000227252	antisense	0.238365	0.057742	0.013371	0.064821	0	0.030137	0	0.013470	0	0.013187	0.021101	0.039976	0.048019	0.043358	0.069166	0.037543	0.054894	0.055220
AC105760.3	ENSG00000124835	antisense	0	0	0	0	0	0	0	0	0	0	0.005424	0	0.036919	0	0	0.054333	0.026876	0.063000
AC105921.5	ENSG00000236007	pseudogene	0	0	0	0.203824	0	0	0	0	0	0.027166	0.013566	0	0	0	0.178026	0.112418	0	0
AC106782.20	ENSG00000262721	sense_overlapping	0.658007	0.624925	0.727278	0.571750	0.081761	0.354115	0.760596	0.080853	0.536914	0.081605	0.121008	0.145787	0.154817	0.053289	0	0.076221	0	0.080978
AC106786.1	ENSG00000223652	antisense	4.842010	9.814146	0.854382	0.726701	0	2.176085	0.653178	0.625006	1.655689	1.614693	1.078879	1.571392	0.777316	1.211556	1.542708	1.067186	0.668474	0.982938
AC106801.1	ENSG00000253519	antisense	0	0	0.046388	0.159052	0	0	0	0	0	0	0	0.023233	0.061980	0	0.066086	0.043352	0	0
AC106827.1	ENSG00000203647	pseudogene	0.777539	0.291545	0	0	0	0	0	0	0	0	0	0.063536	0	0	0.312810	0.200582	0.299262	0.496061
AC106869.2	ENSG00000226087	lincRNA	0	0	0	0	0	0.072178	0	0	0	0	0	0.112438	0	0	0	0	0	0
AC106870.1	ENSG00000230737	antisense	0	0	0	0	0.378786	0	0	0	0	0	0	0	0	0	0	0	0	0
AC106873.4	ENSG00000228368	protein_coding	0.341993	0	0	0	0	0.060568	0	0	0.558254	0.044116	0	0.307735	0.527545	0.062530	0.181869	0.256573	0.404567	0.100449
AC106875.1	ENSG00000228496	sense_intronic	0	0	0.291524	0.208051	0	0.084972	0	0	0	0	0	0	0.113399	0.023614	0.038483	0.033815	0	0.115083
AC106883.1	ENSG00000225394	pseudogene	0	0	0	0	0	0	0	0	0	0	0.064933	0	0	0	0	0	0	0
AC106900.6	ENSG00000224638	lincRNA	0	0.128995	0	0.087814	0	0	0	0	0	0	0	0	0	0	0	0.082935	0	0
AC107016.1	ENSG00000225410	pseudogene	0	0.493137	0	0.692003	0	0	0	0	0	0	0	0	0	0	0	0	0	0
AC107021.1	ENSG00000232013	protein_coding	0.530556	0.061410	0.081238	0.080235	0	0.153371	0.494080	0.017922	0.507724	0.086353	0.134121	0.173761	0.236124	0.134855	0.841817	0.231168	0.190222	0.636257
AC107057.2	ENSG00000224128	antisense	0	0	0	0	0	0	0	0.352391	0	0	0	0	0	0	0	0	0	0
AC107070.1	ENSG00000237401	lincRNA	0	0	0	0	0	0.049409	0	0	0	0	0.013350	0	0	0	0.084275	0	0	0
AC107072.2	ENSG00000231335	sense_intronic	0	0	0	0	0	0	0	0	0	0	0	0	0	0	0	0	0	0
AC107079.1	ENSG00000224844	lincRNA	0.250180	0	0	0	0	0	0	0	0	0.058927	0.059900	0	0.157096	0	0.064426	0	0	0.066052
AC107081.5	ENSG00000236498	antisense	1.483439	1.040913	1.340296	1.619182	0.108070	1.118596	0.121787	0.193325	0.663691	0.513238	0.466983	0.328214	0.534111	0.239299	0.588639	0.394423	0.125369	0.379469
AC107083.1	ENSG00000233702	pseudogene	0	0	0	0	0	0	0	0	0	0	0	0	0	0	0	0	0	0
AC107218.3	ENSG00000197585	antisense	0.420225	0	0.155004	0.377025	0	0.065349	0	0	0	0.085993	0	0.053509	0	0	0	0	0	0
AC107613.1	ENSG00000231315	pseudogene	0	0	0	0	0	0	0	0	0	0	0	0	0	0	0.107231	0	0	0
AC107622.1	ENSG00000231304	lincRNA	0	0	0	0	0.072845	0	0	0	0	0	0	0	0	0	0.032703	0	0	0
AC107983.4	ENSG00000227077	pseudogene	0	0	0.091659	0.283614	0	0.164183	0	0	0.073764	0.114415	0	0	0	0	0	0	0	0
AC108004.2	ENSG00000273172	lincRNA	0	0	0.079494	0	0	0.019112	0	0	0	0.012672	0	0	0	0.016649	0	0	0.026927	0
AC108004.3	ENSG00000241525	antisense	0.181993	0.199241	0.463557	0.288392	0	0.067964	0	0	0.023769	0.022479	0.023664	0.028268	0	0	0.226984	0	0	0
AC108025.2	ENSG00000230090	antisense	0	0	0	0	0	0.033281	0	0	0	0	0	0	0	0	0.123182	0	0	0.052625
AC108032.1	ENSG00000227004	pseudogene	0	0	0	0	0	0	0	0	0	0	0	0	0	0	0	0	0	0.349503
AC108051.2	ENSG00000227680	lincRNA	0	0	0	0	0	0	0	0	0	0	0	0	0	0	0	0.138361	0	0
AC108051.3	ENSG00000224850	lincRNA	0	0.084261	0	0.170944	0	0.054305	2.469157	0	0.494008	0	0	0	0	0	0	0	0	0
AC108059.2	ENSG00000232101	pseudogene	0	0.812299	0	0	0	0	0	0	0	0	0	0	0	0	0	0	0	0
AC108059.4	ENSG00000229173	pseudogene	0.358150	0.691178	0.772155	0.978860	0	0.239141	0	0.024140	0.160449	0	0	0	0	0	0	0.119085	0.087409	0.451252
AC108142.1	ENSG00000177822	antisense	2.981445	4.327544	1.683511	1.482668	0.988725	1.289917	1.315244	1.090689	0.485624	1.841797	1.159165	1.559560	0.619126	1.185293	1.182215	2.071527	0.984513	0.785990
AC108448.2	ENSG00000236710	pseudogene	0	0	0.044057	0	0	0	0	0	0	0	0	0	0	0	0.217735	0	0	0
AC108462.1	ENSG00000233553	antisense	0.058005	0	0	0	0	0	0	0	0	0	0	0.019224	0	0	0	0	0	0
AC108463.1	ENSG00000230499	lincRNA	0.581810	0.159481	0.297484	0	0	0	0	0.316799	0	0	0.095462	0.060239	0.263356	0.192321	0	0	0	0
AC108463.2	ENSG00000227992	pseudogene	1.086898	0	0	0	0	0	0	0.713241	0	0.379139	0	0	0	0	0	0.276554	0	0.165731
AC108488.4	ENSG00000242282	lincRNA	1.644780	1.065069	1.294121	1.729691	0.461350	0.235076	0	0.372336	0	0.096148	0.118121	0.043283	0.000183	0.022647	0.285111	0.003356	0	0.086592
AC108676.1	ENSG00000244675	sense_overlapping	0	0	0.010707	0.010487	0	0	0	0	0	0	0	0	0.022446	0	0	0	0	0
AC108868.3	ENSG00000237666	pseudogene	0	0	0	0.064989	0	0	0	0	0	0	0	0	0	0	0	0	0	0
AC108868.6	ENSG00000232001	lincRNA	0	0	0	0	0	0	0	0	0	0	0	0	0	0.052571	0	0	0	0
AC109309.4	ENSG00000224513	antisense	0	0	0	0	0	0	0	0	0	0	0	0	0	0	0.090782	0	0	0
AC109333.10	ENSG00000227495	antisense	0.287938	0.687180	0.480122	0.814878	0	0	0	0.273472	0	0.082506	0	0.066894	0	0.070791	0	0.251721	0.051678	0
AC109631.1	ENSG00000259192	pseudogene	0.198950	0	0.037761	0.071444	1.379488	0.169218	0	0	0.020838	0.053410	0.058972	0.087011	0	0.092962	0.186631	0.134485	0.216734	0.072858
AC109642.1	ENSG00000235997	lincRNA	0	0	0.009903	0	0	0	0	0	0	0	0	0	0	0.006212	0.048912	0	0	0
AC109828.1	ENSG00000234945	antisense	15.275294	18.652206	5.126920	5.263913	0.544317	3.702472	4.470308	2.709095	3.499823	7.754684	7.544520	9.586074	8.884115	15.619176	16.896922	20.508178	33.820940	26.712742
AC109829.1	ENSG00000233438	protein_coding	0.133471	0	0	0	0	0.079562	0	0	0	0	0	0.104410	0.022809	0	0.147480	0	0	0
AC110299.5	ENSG00000224232	pseudogene	0.243182	0.652223	0.046828	0.306209	0	0.095527	0	0	0	0.021454	0	0	0.090958	0	0.045788	0.041285	0.097459	0.145618
AC110615.1	ENSG00000268788	protein_coding	18.509048	2.472114	0.957899	2.847286	0	3.566055	23.457632	2.177842	0.210588	0.886136	1.234442	2.078268	5.049896	1.013668	4.414661	0.981102	2.559156	6.403184
AC110619.1	ENSG00000255735	pseudogene	0.139641	0.374507	0	0.013564	0	0	0	0	0	0.043601	0	0.010097	0.047300	0.029861	0.053597	0.013633	0	0.059442
AC110619.2	ENSG00000218416	protein_coding	0.220710	0.312209	0	0	0.989684	0.019654	0	0.030654	0.086378	0.023520	0.007197	0.015110	0	0.017234	0	0.047655	0.034591	0.079227
AC110620.1	ENSG00000228098	pseudogene	0	0	0	0	0	0	0	0	0	0	0	0	0	0	0	0	0	0.316655
AC110769.3	ENSG00000243179	lincRNA	0	0	0	0.071409	0	0.000013	0	0	0	0	0	0	0	0.071341	0	0.034041	0	0
AC110771.1	ENSG00000269302	protein_coding	0.307612	0.287918	0.090552	0.038893	0	0	0	0.203982	0	0.107856	0.062658	0.189709	0	0.303411	0	0.110931	0.130817	0.047248
AC110781.3	ENSG00000176349	protein_coding	0.111299	0.130523	0.005576	0	0	0.006464	0.055450	0.009629	0	0.012638	0.021083	0.023822	0.052677	0.050893	0.059385	0.078940	0.137352	0.237281
AC110792.1	ENSG00000269506	protein_coding	0	0	0	0	0	0	0	0	0	0	0	0.695898	1.928076	0	0	1.061244	0	0
AC110926.4	ENSG00000226789	pseudogene	0.036785	0.022988	0.010610	0.009762	0	0	0.326506	0	0	0	0	0	0	0.012730	0	0	0.020878	0
AC111186.1	ENSG00000232724	pseudogene	0	0.016334	0	0.026488	0	0	0	0	0	0	0	0	0	0	0.072361	0.016798	0	0.009819
AC112198.1	ENSG00000232517	pseudogene	0	0	0	0.008184	0	0.002762	0.011080	0	0	0	0.001905	0	0	0	0.024256	0	0	0
AC112229.1	ENSG00000230650	pseudogene	0.026818	0.007666	0.007900	0.015057	0	0	0	0	0	0.003610	0.003924	0.017330	0.027275	0	0	0.029414	0	0.008078
AC112229.4	ENSG00000230596	pseudogene	0	0	0	0	0	0	0	0	0	0	0.018788	0	0	0	0.036510	0	0	0
AC112693.2	ENSG00000269360	protein_coding	0	0	0	0.042135	0	0	0	0	0	0	0	0	0	0	0.074937	0	0	0
AC112715.2	ENSG00000224132	protein_coding	0	0	0.250778	0.120951	0	0.327085	0	0	0	0	0	0	0	0	0	0	0	0
AC112721.1	ENSG00000222022	protein_coding	0	0	0	0.137111	0	0	0	0	0	0.076775	0	0	0	0	0	0	0	0
AC113167.1	ENSG00000214942	lincRNA	0	0	0	0	0	0	0	0	0	0	0	0	0	0	0	0.074904	0	0
AC113189.5	ENSG00000233223	antisense	19.253131	9.525038	18.676627	28.557898	2.460240	13.481652	2.905007	4.947541	1.446583	3.814153	4.615102	8.239027	7.648916	10.922959	16.861920	19.718429	25.225819	26.410807
AC113331.9	ENSG00000236897	lincRNA	0	0	0	0.112169	0.813636	0	0	0	0	0	0	0	0	0	0	0	0	0
AC113617.1	ENSG00000228358	lincRNA	0	0	0	0.142976	0	0	0	0	0	0	0	0	0	0	0	0	0	0
AC114494.1	ENSG00000268950	protein_coding	1.223122	1.371245	0.256840	0.658756	0	0.136623	0	0.295711	0	0.296276	0.177754	0.383716	0.457797	0.807685	0.183908	0.404444	0.553233	0.708725
AC114546.1	ENSG00000212768	protein_coding	22.358647	1.520816	13.141622	15.267655	5.396010	7.240479	13.657911	4.124364	4.308816	4.274671	3.880601	6.138996	7.927658	7.273096	14.830904	19.778678	19.663391	37.605347
AC114730.11	ENSG00000235351	antisense	4.713795	4.183522	0.435092	0.744222	2.071618	0.050348	0	0.154812	0.080949	0.383822	0.623502	0.381733	1.583047	1.082367	2.305076	2.175549	3.842151	3.603261
AC114730.2	ENSG00000235151	antisense	0	0.355086	0	0.246372	0	0	0	0	0	0.116333	0	0.100344	0.060355	0.140390	0.377978	0.188385	0.248543	0
AC114730.3	ENSG00000224272	antisense	0.039040	0	0	0.045926	0	0	0	0	0	0	0	0	0	0	0	0	0	0
AC114730.5	ENSG00000215023	antisense	0	0	0	0	0	0	0	0	0	0	0	0	0	0	0.039205	0	0	0
AC114730.7	ENSG00000234793	antisense	0.231823	0	0.164989	0.066963	0	0.183193	0	0	0	0.040607	0.023189	0.165205	0.222541	0.073632	0	0.098487	0.081363	0.128316
AC114752.2	ENSG00000236148	pseudogene	0	0	0	0.061176	0	0	0	0	0	0.030516	0.030337	0.027563	0	0	0	0.059939	0	0
AC114755.5	ENSG00000229682	pseudogene	0	0	0.105893	0	0	0	0	0	0	0	0	0	0	0	0	0	0	0
AC114760.1	ENSG00000227878	pseudogene	0	0	0	0	0	0.201903	0	0	0	0	0	0.052429	0	0	0	0	0	0
AC114763.1	ENSG00000230569	lincRNA	0	0	0	0.037679	0	0	1.017440	0.037094	0	0	0	0.088270	0	0.150809	0.428900	0.438301	0.206930	0.040418
AC114765.1	ENSG00000239498	lincRNA	0	0	0	0	0	0	0	0	0	0	0	0	0	0	0.128052	0	0	0
AC114765.2	ENSG00000235337	lincRNA	0	0	0	0	0	0.125511	0	0	0	0	0	0	0	0	0	0	0	0
AC114776.1	ENSG00000216867	pseudogene	0	0	0	0	0	0	0	0	0	0	0.046470	0	0	0	0	0	0	0
AC114776.3	ENSG00000235881	lincRNA	0	0	0	0.006805	0	0	0	0	0	0	0	0	0	0	0	0	0	0
AC114788.2	ENSG00000227744	lincRNA	0.026629	0	0	0	0	0	0	0	0.013713	0	0	0	0	0.004562	0.015070	0.006464	0	0.014539
AC114808.2	ENSG00000236665	antisense	0	0.174403	0	0	0	0	0	0	0	0	0	0	0	0	0	0	0	0
AC114808.3	ENSG00000235403	antisense	0	0.112395	0	0	0	0	0	0	0	0	0	0	0	0	0	0	0	0
AC114812.5	ENSG00000178836	pseudogene	0	0	0	0	0	0.042535	0	0	0	0	0	0	0	0	0	0	0	0
AC114813.1	ENSG00000226813	lincRNA	0	0	0	0	0	0	0	0	0	0	0	0	0	0	0	0	0	0
AC114814.2	ENSG00000231032	pseudogene	0	0	0	0	0	0	0	0	0	0	0	0	0.045169	0	0	0	0	0
AC114814.3	ENSG00000235293	lincRNA	0	0	0	0.047165	0	0	0	0	0	0	0	0	0	0	0	0	0	0
AC114877.3	ENSG00000234165	lincRNA	0	0	0	0.059837	0	0	0	0	0	0	0	0	0	0	0	0	0	0
AC115115.2	ENSG00000248341	processed_transcript	0	0	0	0.163550	0	0.309633	5.201992	0	0	0.231289	0	0.452740	0.221075	0.008444	0.522513	0.519854	0.116661	0
AC115115.3	ENSG00000235258	pseudogene	0	0	0	0	0	0	0	0	0	0	0	0	0	0	0.227848	0	0	0
AC115115.4	ENSG00000236555	pseudogene	0	0	0	0	0	0	0	0	0	0	0	0	0	0.162690	0	0	0	0
[truncated: 36,211 more rows]
