# Supplementary material for: Tunable protein synthesis by transcript isoforms in human cells
Source: eLife. 2016 Jan 6;5:e10921. doi: 10.7554/eLife.10921 (PMC4764583; doi:10.7554/eLife.10921)
Supplement: Figure 1—source data 2. — DOI: http://dx.doi.org/10.7554/eLife.10921.005 [file elife-10921-fig1-data2.zip › figure 1source data 2.csv]

gene_name	gene_id	gene_biotype	isoform_id	isoform_biotype	cyto_1	cyto_2	80S_1	80S_2	poly2_1	poly2_2	poly3_1	poly3_2	poly4_1	poly4_2	poly5_1	poly5_2	poly6_1	poly6_2	poly7_1	poly7_2	poly8_1	poly8_2
5S_rRNA	ENSG00000201285	rRNA	ENST00000364415	rRNA	0	0	0	0	0	0	0	0	0	0	0	0	0	0	0	0	0	0
5S_rRNA	ENSG00000212595	rRNA	ENST00000391293	rRNA	0	0	0	0	0	0	0	0	0	0	0	0	0	0	0	0	0	0
5S_rRNA	ENSG00000238602	rRNA	ENST00000458901	rRNA	0	0	0	0	0	0	0	0	0	0	0	0	0	0	0	0	0	0
5S_rRNA	ENSG00000238762	rRNA	ENST00000458805	rRNA	0	0	0	0	0	0	0	0	0	0	0	0	0	0	0	0	0	0
5S_rRNA	ENSG00000239156	rRNA	ENST00000459052	rRNA	0	0	0	0	0	0	0	0	0	0	0	0	0	0	0	0	0	0
5S_rRNA	ENSG00000261122	lincRNA	ENST00000516136	rRNA	0	0	0	0	0	0	0	0	0	0	0	0	0	0	0	0	0	0
5S_rRNA	ENSG00000261122	lincRNA	ENST00000516234	rRNA	0	0	0	0	0	0	0	0	0	0	0	0	0	0	0	0	0	0
5S_rRNA	ENSG00000261122	lincRNA	ENST00000516580	rRNA	0	0	0	0	0	0	0	0	0	0	0	0	0	0	0	0	0	0
5S_rRNA	ENSG00000261122	lincRNA	ENST00000562769	lincRNA	0	0	0	0	0	0	0	0	0	0	0	0	0	0	0	0	0	0
5S_rRNA	ENSG00000261122	lincRNA	ENST00000565625	lincRNA	0	0	0	0	0	0	0	0	0	0	0	0	0	0	0	0	0	0
5S_rRNA	ENSG00000261122	lincRNA	ENST00000566900	lincRNA	0	0	0	0	0	0	0	0	0	0.01112	0	0	0	0	0	0	0	0
5S_rRNA	ENSG00000261954	rRNA	ENST00000572486	rRNA	0	0	0	0	0	0	0	0	0	0	0	0	0	0	0	0	0	0
5S_rRNA	ENSG00000262017	rRNA	ENST00000573481	rRNA	0	0	0	0	0	0	0	0	0	0	0	0	0	0	0	0	0	0
5S_rRNA	ENSG00000262132	rRNA	ENST00000576449	rRNA	0	0	0	0	0	0	0	0	0	0	0	0	0	0	0	0	0	0
5S_rRNA	ENSG00000262307	rRNA	ENST00000573170	rRNA	0	0	0	0	0	0	0	0	0	0	0	0	0	0	0	0	0	0
5S_rRNA	ENSG00000262639	rRNA	ENST00000572570	rRNA	0	0	0	0	0	0	0	0	0	0	0	0	0	0	0	0	0	0
5S_rRNA	ENSG00000263086	rRNA	ENST00000570707	rRNA	0	0	0	0	0	0	0	0	0	0	0	0	0	0	0	0	0	0
5S_rRNA	ENSG00000263172	rRNA	ENST00000573654	rRNA	0	0	0	0	0	0	0	0	0	0	0	0	0	0	0	0	0	0
5S_rRNA	ENSG00000263308	rRNA	ENST00000571009	rRNA	0	0	0	0	0	0	0	0	0	0	0	0	0	0	0	0	0	0
5S_rRNA	ENSG00000263418	rRNA	ENST00000577378	rRNA	0	0	0	0	0	0	0	0	0	0	0	0	0	0	0	0	0	0
5S_rRNA	ENSG00000265816	rRNA	ENST00000579807	rRNA	0	0	0	0	0	0	0	0	0	0	0	0	0	0	0	0	0	0
5S_rRNA	ENSG00000266035	rRNA	ENST00000579922	rRNA	0	0	0	0	0	0	0	0	0	0	0	0	0	0	0	0	0	0
5S_rRNA	ENSG00000266615	rRNA	ENST00000577302	rRNA	0	0	0	0	0	0	0	0	0	0	0	0	0	0	0	0	0	0
5S_rRNA	ENSG00000266653	rRNA	ENST00000581845	rRNA	0	0	0	0	0	0	0	0	0	0	0	0	0	0	0	0	0	0
5S_rRNA	ENSG00000266726	rRNA	ENST00000580910	rRNA	0	0	0	0	0	0	0	0	0	0	0	0	0	0	0	0	0	0
5S_rRNA	ENSG00000266791	rRNA	ENST00000579817	rRNA	0	0	0	0	0	0	0	0	0	0	0	0	0	0	0	0	0	0
5S_rRNA	ENSG00000268491	rRNA	ENST00000595929	rRNA	0	0	0	0	0	0	0	0	0	0	0	0	0	0	0	0	0	0
5S_rRNA	ENSG00000271924	rRNA	ENST00000605921	rRNA	0	0	0	0	0	0	0	0	0	0	0	0	0	0	0	0	0	0
5S_rRNA	ENSG00000272253	rRNA	ENST00000607639	rRNA	0	0	0	0	0	0	0	0	0	0	0	0	0	0	0	0	0	0
5S_rRNA	ENSG00000272351	rRNA	ENST00000606950	rRNA	0	0	0	0	0	0	0	0	0	0	0	0	0	0	0	0	0	0
5S_rRNA	ENSG00000272435	rRNA	ENST00000607318	rRNA	0	0	0	0	0	0	0	0	0	0	0	0	0	0	0	0	0	0
7SK	ENSG00000232512	lincRNA	ENST00000410635	misc_RNA	0	0	0	0	0	0	0	0	0	0	0	0	0	0	0	0	0	0
7SK	ENSG00000232512	lincRNA	ENST00000418942	lincRNA	0	0	0	0	0	0	0	0	0	0	0	0	0	0	0	0	0	0
7SK	ENSG00000232512	lincRNA	ENST00000453802	lincRNA	0	0	0	0	0	0	0	0	0	0	0	0	0	0	0	0	0	0
7SK	ENSG00000249352	lincRNA	ENST00000410830	misc_RNA	0	0	0	0	0	0	0	0	0	0	0	0	0	0	0	0	0	0
7SK	ENSG00000249352	lincRNA	ENST00000504280	lincRNA	0.07156	0	0	0.04631	0	0.05582	0	0	0	0	0	0.02205	0	0	0	0	0.05266	0
7SK	ENSG00000249352	lincRNA	ENST00000505371	lincRNA	0	0	0	0	0	0	0	0	0	0	0	0	0	0	0	0	0	0
7SK	ENSG00000254144	antisense	ENST00000408472	misc_RNA	0	0	0	0	0	0	0	0	0	0	0	0	0	0	0	0	0	0
7SK	ENSG00000254144	antisense	ENST00000517300	antisense	0	0	0	0	0	0	0	0	0	0	0	0	0	0	0	0	0	0
7SK	ENSG00000260682	lincRNA	ENST00000363673	misc_RNA	0	0	0	0.45881	0	0	0	0	0	0	0	0	0	0	0	0	0	0
7SK	ENSG00000260682	lincRNA	ENST00000564138	lincRNA	0.41267	0.01747	0.16294	0.09515	0	0.07183	0.36317	0.07259	0	0.10034	0.05056	0.05061	0.01582	0.0363	0.04101	0.03968	0.01621	0.10263
7SK	ENSG00000262776	misc_RNA	ENST00000576643	misc_RNA	0	0	0	0	0	0	0	0	0	0	0	0	0	0	0	0	0	0
7SK	ENSG00000264415	misc_RNA	ENST00000581358	misc_RNA	0	0	0	0	0	0	0	0	0	0	0	0	0	0	0	0	0	0
7SK	ENSG00000265255	misc_RNA	ENST00000581605	misc_RNA	0	0	0	0	0	0	0	0	0	0	0	0	0	0	0	0	0	0
7SK	ENSG00000265633	misc_RNA	ENST00000581402	misc_RNA	0	0	0	0	0	0	0	0	0	0	0	0	0	0	0	0	0	0
7SK	ENSG00000266263	misc_RNA	ENST00000583754	misc_RNA	0	0	0	0	0	0	0	0	0	0	0	0	0	0	0	0	0	0
7SK	ENSG00000271765	misc_RNA	ENST00000606679	misc_RNA	0	0	0	0	0	0	0	0	0	0	0	0	0	0	0	0	0	0
7SK	ENSG00000271814	misc_RNA	ENST00000606842	misc_RNA	0	0	0	0	0	0	0	0	0	0	0	0	0	0	0	0	0	0
7SK	ENSG00000271818	misc_RNA	ENST00000606815	misc_RNA	0.27861	0	0	0	0	0	0	0	0	0.07338	0	0	0	0	0	0.13934	0	0
A1BG	ENSG00000121410	protein_coding	ENST00000263100	protein_coding	0	0	0	0	0	0	0	0	0	0	0	0	0	0	0	0	0	0
A1BG	ENSG00000121410	protein_coding	ENST00000595014	retained_intron	0.22368	0.12718	0.08983	0.03784	0	0.07272	0	0	0.03223	0.05441	0	0.00881	0	0.03427	0.04294	0.06534	0.03069	0
A1BG	ENSG00000121410	protein_coding	ENST00000596924	processed_transcript	0.37406	0.7283	0.70582	1.21424	0	0.25869	0.02675	0.19599	0	0.21149	0.081	0.10599	0.04181	0.065	0	0.02423	0.07681	0
A1BG	ENSG00000121410	protein_coding	ENST00000598345	retained_intron	9.92489	11.62196	109.18284	153.56034	11.11458	48.81333	5.91014	22.80826	8.80968	10.96026	4.83397	6.14617	4.4286	3.61541	4.53111	4.43279	4.92561	4.32896
A1BG	ENSG00000121410	protein_coding	ENST00000600966	protein_coding	0	0	0	0	0	0	0	0	0	0	0.02274	0	0	0.00057	0	0	0	0
A1BG-AS1	ENSG00000268895	antisense	ENST00000593374	antisense	1.03664	1.11631	0.22406	1e-05	0.83429	0.65977	0.76181	0.02345	0.01198	0.09994	0.00236	0.78653	0.15472	0.43626	1.01529	3e-05	3e-05	0.93236
A1BG-AS1	ENSG00000268895	antisense	ENST00000593960	antisense	4.38724	4.70652	3.39881	2.16466	0.00188	3.96714	0.00023	3.38375	1.85126	4.22937	2.21081	3.67079	1.43803	2.83665	0.53824	2.96989	1.74832	1.05975
A1BG-AS1	ENSG00000268895	antisense	ENST00000594950	antisense	0	0	0	0	0	0	0	0	0	0	0	0	0	0	0	0	0	0
A1BG-AS1	ENSG00000268895	antisense	ENST00000595302	antisense	1.24815	1.35339	0.27472	0.25974	0.15544	0.47795	0.17098	0.24521	0.05866	0.21957	0.04443	0.10118	0.19232	0.12024	0	0.16359	0.09703	0.13484
A1BG-AS1	ENSG00000268895	antisense	ENST00000599728	antisense	0	0	0.12893	0	0	0	0	0	0	0	0	0.09199	0.47263	0	0	0	0	0
A1BG-AS1	ENSG00000268895	antisense	ENST00000600379	antisense	0	0	0	0	0	0.03331	0	0.01109	0	0.26532	0.18227	0.30233	0.02183	0.15595	0	0.51094	0	0
A1BG-AS1	ENSG00000268895	antisense	ENST00000600686	antisense	0.00049	0	0.177	0.27338	0	0.35102	0	0.4907	0	0.33237	0.14861	0.46306	0.25084	0.64451	0.56511	0.33727	0.28573	0.49742
A1CF	ENSG00000148584	protein_coding	ENST00000282641	protein_coding	0	0	0	0	0	0	0	0	0	0	0	0	0	0	0	0	0	0
A1CF	ENSG00000148584	protein_coding	ENST00000373993	protein_coding	0	0	0	0	0.00014	1e-05	0	0	0	0	0	0	0	0	0	0	0	0
A1CF	ENSG00000148584	protein_coding	ENST00000373995	protein_coding	0	0	0	0	0	0	0	0	0	0	0	0	0	0	0.01802	0	0	0
A1CF	ENSG00000148584	protein_coding	ENST00000373997	protein_coding	0	0	0	0	0	0	0	0	0	0	0	0	0	0	0	0	0	0
A1CF	ENSG00000148584	protein_coding	ENST00000374001	protein_coding	0.10889	0	0.00419	0.00397	0.00785	0.02251	0.00219	0.02432	0.01092	0.01027	0.00697	0.00769	0	0.0077	0.05274	0.04191	0.02319	0.1162
A1CF	ENSG00000148584	protein_coding	ENST00000395489	protein_coding	0	0	0	0	0	0	0	0	0	0	0	0	0	0	0	0	0	0
A1CF	ENSG00000148584	protein_coding	ENST00000395495	protein_coding	0	0	0	0	0.3248	0.03923	0	0	0	0	0	0.00089	0	0	0	0	0	0
A1CF	ENSG00000148584	protein_coding	ENST00000414883	protein_coding	0	0	0	0	0	0	0	0	0	0	0	0	0	0	0	0	0	0
A1CF	ENSG00000148584	protein_coding	ENST00000473480	processed_transcript	0	0	0	0	0	0	0	0	0	0	0	0	0	0	0	0	0	0
A1CF	ENSG00000148584	protein_coding	ENST00000493415	processed_transcript	4e-05	0	0	0	0	0	0	0	0	0	0	0	0	0	0	0	0	0
A2M	ENSG00000175899	protein_coding	ENST00000318602	protein_coding	0.07343	0.01236	0	0	0	0	0	0	0	0	0	0	0	0	0	0.02778	0.00574	0.01132
A2M	ENSG00000175899	protein_coding	ENST00000404455	protein_coding	0.00016	0	0	0	0	0	0	0	0	0	0	0	0	0	0	0	0	0
A2M	ENSG00000175899	protein_coding	ENST00000462568	retained_intron	0	0	0	0	0	0	0	0	0	0	0	0	0	0	0	0	0	0
A2M	ENSG00000175899	protein_coding	ENST00000467091	processed_transcript	0	0	0	0	0	0	0	0	0	0	0	0	0	0	0	0	0	0
A2M	ENSG00000175899	protein_coding	ENST00000472360	retained_intron	0	0	0	0	0	0	0	0	0.02817	0	0	0	0	0	0	0	0	0
A2M	ENSG00000175899	protein_coding	ENST00000495442	retained_intron	0.17856	0	0.22433	0.10755	0	0	0	0.14085	0.55586	0	0	0	0	0.06893	0.17134	0.20307	0	0.23323
A2M	ENSG00000175899	protein_coding	ENST00000495709	retained_intron	0	0	0	0	0	0	0	0	0	0.07724	0	0	0.22024	0	0.14192	0.08035	0	0.29778
A2M	ENSG00000175899	protein_coding	ENST00000497324	processed_transcript	0	0	0	0	0	0	0	0	0	0	0	0	0	0	0	0	0	0
A2M	ENSG00000175899	protein_coding	ENST00000539638	nonsense_mediated_decay	0.04199	0	0	0	0	0	0	0	0	0	0	0	0	0	0	0	0	0
A2M	ENSG00000175899	protein_coding	ENST00000542567	processed_transcript	0.02551	0	0	0	0	0	0	0	0	0	0	0	0	0.08888	0	0.03141	0	0
A2M	ENSG00000175899	protein_coding	ENST00000543436	protein_coding	0	0	0.11592	0.05525	0	0	0	0	0	0	0	0	0	0	0	0	0	0
A2M	ENSG00000175899	protein_coding	ENST00000545828	processed_transcript	0	0	0	0	0	0	0	0	0	0	0	0	0	0	0.38405	0	0	0
A2M	ENSG00000175899	protein_coding	ENST00000546069	nonsense_mediated_decay	0	0.10663	0	0	0	0	0	0	0	0	0	0	0	0	0	0	0	0
A2M-AS1	ENSG00000245105	antisense	ENST00000499762	antisense	0.10501	0	0.1579	0.08328	0	0	0	0	0.2472	0.03904	0.00686	0.06357	0.06441	0.00894	0	0.01329	0	0.02906
A2ML1	ENSG00000166535	protein_coding	ENST00000299698	protein_coding	0.01859	0	0	0	0	0	0	0	0	0	0	0	0	0.0085	0	0	0	0
A2ML1	ENSG00000166535	protein_coding	ENST00000536789	protein_coding	0	0	0	0	0	0	0	0	0	0.03754	0	0.10422	0	0	0	0	0	0
A2ML1	ENSG00000166535	protein_coding	ENST00000537475	nonsense_mediated_decay	0	0	0	0	0	0	0	0.0811	0	0	0	0.06133	0.05433	0	0	0.06975	0	0
A2ML1	ENSG00000166535	protein_coding	ENST00000537546	retained_intron	0	0	0	0	0	0	0	0	0	0	0	0	0	0	0	0	0	0
A2ML1	ENSG00000166535	protein_coding	ENST00000539547	protein_coding	0	0.07043	0	0	0	0	0	0	0	0.0041	0	0	0	0.00019	2e-05	0.001	0.00803	0
A2ML1	ENSG00000166535	protein_coding	ENST00000540049	processed_transcript	0	0	0	0	0	0	0	0	0	0	0	0	0	0	0	0	0	0
A2ML1	ENSG00000166535	protein_coding	ENST00000541459	protein_coding	0	0	0	0	0	0	0	0.0111	0	0	0	0	0	0.02575	0.03961	0.01636	0	0
A2ML1	ENSG00000166535	protein_coding	ENST00000545692	protein_coding	0	0	0	0	0	0	0	0	0	0	0	0	0	0	0	0	0	0
A2ML1	ENSG00000166535	protein_coding	ENST00000545850	retained_intron	0	0	0	0.1944	0	0	0	0	0	0	0	0	0.06566	0	0	0	0	0
A2ML1-AS1	ENSG00000256661	antisense	ENST00000537288	antisense	0.27822	0.21752	0.38653	0.26267	0	0.61888	0.05449	0.88956	0.57679	0	0.03975	0.27272	0.56567	0.05714	0.59019	0.22794	0.09617	0.53277
A2ML1-AS2	ENSG00000256904	antisense	ENST00000394240	antisense	0	0	0	0	0	0	0	0	0	0	0	0	0	0	0	0	0	0
A2MP1	ENSG00000256069	pseudogene	ENST00000543404	processed_transcript	0	0	0.07691	0	0	0	0	0	0	0	0	0	0	0	0	0	0	0.02522
A2MP1	ENSG00000256069	pseudogene	ENST00000544183	processed_transcript	0	0	0	0	0	0	0	0	0	0	0	0	0	0	0	0	0	0
A2MP1	ENSG00000256069	pseudogene	ENST00000545343	processed_transcript	0	0	0	0	0	0	0	0	0	0	0	0.05087	0	0	0	0	0	0
A2MP1	ENSG00000256069	pseudogene	ENST00000566278	transcribed_unprocessed_pseudogene	0.01168	0	0	0	0	0.01865	0	0	0	0	0	0	0	0	0.00663	0	0	0
A3GALT2	ENSG00000184389	protein_coding	ENST00000330379	protein_coding	0	0	0	0	0	0.04077	0	0	0	0	0	0	0	0	0	0	0	0
A3GALT2	ENSG00000184389	protein_coding	ENST00000442999	protein_coding	0	0.06209	0	0	1.20636	0	0	0	0	0	0.02377	0	0	0.02342	0	0	0	0
A4GALT	ENSG00000128274	protein_coding	ENST00000249005	protein_coding	1.31056	2.25919	5e-05	0.15115	9e-05	0.15366	0.00016	0.29661	0	0.41165	0.31495	0.4888	0.05848	0.474	0.51419	0.51004	0.42427	0.31086
A4GALT	ENSG00000128274	protein_coding	ENST00000381278	protein_coding	0.001	0.0321	0.1496	0.00845	0.29916	0.00012	0.59909	3e-05	0	0.25059	0.07785	0.14933	0.14226	0.31506	8e-05	1e-05	2e-05	0.09259
A4GALT	ENSG00000128274	protein_coding	ENST00000401850	protein_coding	0.15742	0	0.07803	0	0	0.10744	0	0	0	0.08167	0	0	0	0	0	0.03824	0	0.086
A4GALT	ENSG00000128274	protein_coding	ENST00000465765	processed_transcript	0	0	0	0	0	0	0	0	0	0	0.21812	1e-05	0	0	0.05534	0	0	1e-05
A4GALT	ENSG00000128274	protein_coding	ENST00000483026	processed_transcript	0.72827	1.34327	0.23543	0.47237	0	0.31544	0	0.26907	0	0.23894	0.09712	0.11111	0	0.25526	0	0.0769	0.22845	0.12449
A4GNT	ENSG00000118017	protein_coding	ENST00000236709	protein_coding	0	0	0	0.01645	0	0.03674	0	0	0	0	0	0	0	0.02133	0	0	0	0
AAAS	ENSG00000094914	protein_coding	ENST00000209873	protein_coding	60.6826	52.46617	6.13502	8.40001	1.77096	5.39169	1.96994	4.56215	0.00429	7.43585	6.6032	10.23762	5.87167	13.41429	11.29273	19.04039	73.57832	61.02447
AAAS	ENSG00000094914	protein_coding	ENST00000394384	protein_coding	8.69229	1.7575	1.21069	0.65933	0	1.46202	3.3377	1.63868	4.84018	2.08873	1.70593	1.9718	2.83855	1.11591	4.88969	1.55686	0.00032	0.00202
AAAS	ENSG00000094914	protein_coding	ENST00000546393	retained_intron	2.86731	2.71295	0.18661	0.6174	0.15749	0.19334	3.41905	0.13906	0	0	0	0.04471	0.05577	0.13112	0.15153	0	0.07062	0
AAAS	ENSG00000094914	protein_coding	ENST00000546562	retained_intron	1.43717	0.95427	0.56089	1.40834	0	0.49695	0	0.54643	0	0	0.1452	0	0	0.14968	0	0.57036	0	0.90729
AAAS	ENSG00000094914	protein_coding	ENST00000546572	retained_intron	0.14415	0.72615	0	0.09153	0	0.26399	0	0	0	0.0409	0	0	0	0	0	0.15212	0	0
AAAS	ENSG00000094914	protein_coding	ENST00000547238	retained_intron	1.48136	1.72131	0.05546	0.60164	0.26174	0.02366	0	0.00012	0	0	0	0	0.03118	0.05382	0	0.0407	0.27768	0
AAAS	ENSG00000094914	protein_coding	ENST00000547520	retained_intron	4.89295	4.83538	0.66863	1.09819	4.20863	0	0	0.37235	0	0.29236	0.04857	0	0.01877	0.19019	0.07198	0.44974	1.10108	0.75661
AAAS	ENSG00000094914	protein_coding	ENST00000547757	protein_coding	0.00153	0	0	0.74546	0	0.37295	0	0	0	1.72978	1.16684	0.96241	0.19965	2.64845	0	2.73367	24.82018	13.25101
AAAS	ENSG00000094914	protein_coding	ENST00000547761	processed_transcript	0	0	0.16627	0.19312	0	0	0	0	0	0.08362	0.273	0.09742	0	0.11397	0	0.14605	0	0
AAAS	ENSG00000094914	protein_coding	ENST00000548258	processed_transcript	0	0	0	0	2e-05	0.1516	0	0	0	0	0	0	0	0	0	0	0	0
AAAS	ENSG00000094914	protein_coding	ENST00000548880	retained_intron	0.41548	0	0.00052	0	0	0	0	0	0	0.28039	0.47888	0	1.05175	0	0	0.84659	0	0.04142
AAAS	ENSG00000094914	protein_coding	ENST00000548931	protein_coding	0.64068	5.70933	0.31763	0.00028	0	0.53229	0.0202	0.19323	0	0.78537	0.2654	0.31979	0	1.03514	0.59872	0.94368	2.78774	2.40161
AAAS	ENSG00000094914	protein_coding	ENST00000549450	processed_transcript	0.80703	0.42611	0	0.35416	0	0.60683	0	0.31806	0.03993	0.05591	0	0.33661	0	0.06812	0.22133	0	0	0
AAAS	ENSG00000094914	protein_coding	ENST00000549821	processed_transcript	0.98302	3.85951	0	0	5e-05	0	0	0	0	0	0	0	0.53667	0	0	0	0	0
AAAS	ENSG00000094914	protein_coding	ENST00000549983	processed_transcript	10.14824	14.00347	2.59934	2.39354	0	2.78936	0.92205	2.34315	3.335	9.20038	5.70728	6.45747	3.24641	5.68978	4.21244	5.94276	5.66018	3.98526
AAAS	ENSG00000094914	protein_coding	ENST00000550033	retained_intron	3.40365	4.75254	0.8601	1.10958	0	0.64604	0.56945	0.18897	0	0	0.17012	0.43901	0.226	0.12272	0	0	1.24234	0.39251
AAAS	ENSG00000094914	protein_coding	ENST00000550286	protein_coding	0	0.25984	6e-05	0	0	0	0	0	0	0	0	0	0	0	0	0	0	0
AAAS	ENSG00000094914	protein_coding	ENST00000551724	processed_transcript	0	0	0.20615	0.08772	5.73015	0.07386	0	0	0	0	0.06626	0	0	0	0	0	0	0
AAAS	ENSG00000094914	protein_coding	ENST00000552161	retained_intron	0.45725	0	1.61327	0.77569	1.158	0.40496	0.30329	0	0	0.00046	0.43278	0.54254	0.8506	1.04102	0.44905	1.38946	2.14284	3.48157
AAAS	ENSG00000094914	protein_coding	ENST00000552876	retained_intron	1.49819	1.0595	0	0	0	0.00144	0.51319	0.08957	0	0.03143	0	0	0	0	0	0	0	0.10763
AACS	ENSG00000081760	protein_coding	ENST00000261686	protein_coding	1.4066	1.54077	0.49315	0.36962	0	1e-04	1.46899	0.18018	0.26829	0.45127	0.01914	0.57327	0.56247	0.43004	2.14147	1.14084	3.44468	2.89935
AACS	ENSG00000081760	protein_coding	ENST00000316519	protein_coding	8.07351	10.77116	1.16107	1.93566	0	1.96047	3e-05	1.01081	0.47427	1.61467	1.14495	1.62219	1.0511	2.36769	0.94417	3.26261	5.27989	5.0094
AACS	ENSG00000081760	protein_coding	ENST00000316543	protein_coding	0.50472	0.81071	0.69324	0.63487	0.62674	0.23351	0	0.28248	0.11491	0.1416	0.02701	0	0.13381	0.08908	0.25764	0.28705	0.09924	0.55584
AACS	ENSG00000081760	protein_coding	ENST00000398953	processed_transcript	0	0	0.41543	0	0	0	0	0	0	0	0	0	0	0	0	0.08182	0	0
AACS	ENSG00000081760	protein_coding	ENST00000418937	nonsense_mediated_decay	0.29751	0.20658	0	0	0.0344	0	0	0	0	0.10504	0.01859	0	0	0.05144	0	0.11885	0	0
AACS	ENSG00000081760	protein_coding	ENST00000441247	protein_coding	0.30685	0.6693	0.06425	0.09242	0.39175	0.43888	0	0.08362	0	0.04742	0.0573	0.11108	0	0.26306	0.44831	0.16281	0.08506	0.22911
AACS	ENSG00000081760	protein_coding	ENST00000536118	protein_coding	0.84732	0.70803	0.07797	0.1972	0	0.05795	0.0104	0.04554	0.06007	0.10878	0.10193	0.08246	0.07075	0.05818	0.16462	0.15981	0.09681	0.20348
AACS	ENSG00000081760	protein_coding	ENST00000536752	protein_coding	0	0.05712	0	0	0	0	0	0	0	0	0	0	0	0	0	0	0	0
AACS	ENSG00000081760	protein_coding	ENST00000537477	protein_coding	0	0	0	0	0	0	0	7e-05	0	0	0	0	0	0	0	0	0	0
AACS	ENSG00000081760	protein_coding	ENST00000537564	protein_coding	0	0.51918	0	0.05665	0	0	0	0.08	0	0.06964	0.06824	0.12411	0.38261	0.10657	0	0.63659	0.13189	0
AACS	ENSG00000081760	protein_coding	ENST00000538851	protein_coding	0.08818	0.06073	0	0.01731	0	0.04043	0	0	0	0	0.02352	0	0	0.04296	0.06315	0.06223	0.02378	0.04934
AACS	ENSG00000081760	protein_coding	ENST00000539251	protein_coding	0.22155	0.38333	0	0	0.98406	0	0	0	0	0.10642	0	0.21894	0	0.12584	0.18944	0.41978	0.50293	0.19358
AACS	ENSG00000081760	protein_coding	ENST00000543665	protein_coding	0.26312	0.0917	0	0	0	0.03485	0	0	0	0	0.04253	0	0.0255	0.03876	0	0	0	0.04484
AACS	ENSG00000081760	protein_coding	ENST00000545511	protein_coding	1.78831	1.24021	0.3459	0.6918	0.33317	0.23553	0.32332	0.22998	0.36214	0.12622	0.0988	0.15095	0.0967	0.14352	0.16955	0.30677	0.06097	0.20483
AACSP1	ENSG00000250420	pseudogene	ENST00000503486	processed_transcript	0.03423	0.05307	0.09418	0.04451	0	0.02329	0	0	0	0.06199	0	0.05458	0.04675	0.05866	0	0.07347	0	0.0758
AACSP1	ENSG00000250420	pseudogene	ENST00000521412	transcribed_unprocessed_pseudogene	0	0.04766	0	0	0	0	0	0	0.03666	0	0	0	0	0.04922	0	0.0222	0	0
AACSP1	ENSG00000250420	pseudogene	ENST00000536654	transcribed_unprocessed_pseudogene	0.36492	0.05082	0.05687	0.0947	0	0	0	0	0.15088	0.05759	0.01068	0	0	0	0.07701	0	0.03553	0
AADAC	ENSG00000114771	protein_coding	ENST00000232892	protein_coding	0	0	0	0	0	0	0	0	0	0	0	0	0	0	0	0	0	0
AADAC	ENSG00000114771	protein_coding	ENST00000488869	protein_coding	0	0	0	0	0	0	0	0	0	0	0	0	0	0	0	0	0	0
AADACL2	ENSG00000197953	protein_coding	ENST00000356517	protein_coding	0	0	0	0	0	0	0	0.00975	0	0	0	0	0	0	0	0	0	0
AADACL2	ENSG00000197953	protein_coding	ENST00000445270	nonsense_mediated_decay	0	0	0	0.0087	0	0	0	0	0	0	0	0	0	0	0	0	0	0
AADACL2	ENSG00000261846	protein_coding	ENST00000570799	protein_coding	0	0	0	0	0	0	0	0	0	0	0	0	0	0	0	0	0	0
AADACL2	ENSG00000261846	protein_coding	ENST00000576369	nonsense_mediated_decay	0	0	0	0	0	0	0	0	0	0	0	0	0	0	0	0	0	0
AADACL3	ENSG00000188984	protein_coding	ENST00000332530	protein_coding	0	0	0	0	0	0	0	0	0	0	0	0	0	0	0	0	0	0
AADACL3	ENSG00000188984	protein_coding	ENST00000359318	protein_coding	0	0	0	0	0	0	0	0	0	0	0	0	0	0	0	0	0	0
AADACL4	ENSG00000204518	protein_coding	ENST00000376221	protein_coding	0	0	0	0	0	0	0	0	0	0	0	0	0	0	0.08684	0	0	0
AADAT	ENSG00000109576	protein_coding	ENST00000337664	protein_coding	10.40394	2.45634	0.37713	1.50873	3.01208	1.0365	2.01736	0	1.43384	0.1913	0.76899	0.41809	0.74296	0.38443	0.43464	1.35806	2.60638	2.3058
AADAT	ENSG00000109576	protein_coding	ENST00000353187	protein_coding	1.49201	1.50567	1.56653	1.47423	2.25036	5.25339	3e-05	3.77758	0.70668	2.38197	1.48162	3.09754	4.07953	2.37852	4.48468	6.12858	3.2175	5.38291
AADAT	ENSG00000109576	protein_coding	ENST00000502392	protein_coding	0	2e-05	0	0	0	0	0	0	0.0021	0	0	0	0	0.07153	0	0	0	0.20285
AADAT	ENSG00000109576	protein_coding	ENST00000505906	retained_intron	1.21356	0	0	0.31663	0	0	0	0.32296	0	0.11981	0.23905	0	0.28075	0.35924	0.15012	0	1e-05	1.10143
AADAT	ENSG00000109576	protein_coding	ENST00000507375	protein_coding	1.22543	1.21084	0.20604	0	0	0	0	0.94521	1.51827	0.75063	1.53196	2e-04	2.24739	0	0	0.4718	1.65439	0.56477
AADAT	ENSG00000109576	protein_coding	ENST00000509167	protein_coding	0.33119	0	2e-05	0.21736	0.00048	5e-05	3.36633	0	0	0.0684	1e-05	0.08118	0.14247	2e-05	0.8981	1e-05	1e-05	0
AADAT	ENSG00000109576	protein_coding	ENST00000510340	protein_coding	0	0	0	0	0	0	0	0	0	0	0.20745	0.69704	0	0.26446	0	0	0	0
AADAT	ENSG00000109576	protein_coding	ENST00000515480	protein_coding	2e-05	0.07949	0	1e-05	0	0	0	3e-05	0	0.11609	1e-05	0.21593	5e-05	0.10074	2e-05	0.12677	0	2e-05
AAED1	ENSG00000158122	protein_coding	ENST00000375234	protein_coding	7.24841	6.53855	4.66062	9.14573	3.45502	17.0793	20.64392	8.92206	7.22668	8.37001	4.88788	7.01232	3.50195	2.80312	3.40349	3.59363	2.46293	2.33231
AAED1	ENSG00000158122	protein_coding	ENST00000411939	protein_coding	2.68042	2.12579	1.26258	4.65765	3.60118	5.22001	2.74895	3.99594	1.87419	2.36278	1.52444	1.29248	0.8859	0.56355	0.48738	0.64056	0.38101	1.04753
AAED1	ENSG00000158122	protein_coding	ENST00000446045	protein_coding	2.25357	0.00154	0.40008	0.00026	3e-05	1e-04	0	0.0015	4e-05	0.36698	0.10232	7e-05	2e-05	2e-05	0.13327	0.35345	0.13133	0.00027
AAED1	ENSG00000158122	protein_coding	ENST00000464512	processed_transcript	1.64182	0.10417	2.93331	2.05377	36.50724	4.35446	0.51067	1.94763	6.75968	3.28613	8.76764	3.95116	5.23165	0.95397	0.12538	1.24765	1.18557	1.26325
AAGAB	ENSG00000103591	protein_coding	ENST00000261880	protein_coding	48.83604	22.89667	3.47173	6.41819	3.21236	8.9143	12.08469	4.41961	6.06826	5.80704	8.17055	17.78109	15.51162	23.83672	40.97546	57.26284	28.02308	44.00933
AAGAB	ENSG00000103591	protein_coding	ENST00000538028	processed_transcript	0	0	0	0	1.59638	0.12371	0	0	0	0	0	0	0.06655	0.07989	0	0	0	0
AAGAB	ENSG00000103591	protein_coding	ENST00000542650	protein_coding	10.58513	31.57054	1.52429	4.0847	11.18361	2.13813	0.62895	1.41209	0.001	5.8328	8.15482	16.21604	17.17886	32.43918	20.01317	56.52097	19.50404	18.03475
AAGAB	ENSG00000103591	protein_coding	ENST00000558725	processed_transcript	0	52.50817	18.05064	15.11183	4.45012	26.29338	1.96267	21.39833	13.80627	38.2219	47.71241	57.86408	75.75415	132.88384	125.69523	224.42014	141.22695	97.88876
AAGAB	ENSG00000103591	protein_coding	ENST00000560362	protein_coding	7e-05	0	4.10968	4.48829	0	5.03076	0	0	8.89809	0	0	0	0	0.00011	0	0	5.97713	3.04389
AAGAB	ENSG00000103591	protein_coding	ENST00000561229	processed_transcript	3.62921	1.27589	1.1403	1.45085	0	1.01235	0	0.51137	0	0.47257	0	0.21192	0	0	0	0.08578	0.44852	0.37701
AAGAB	ENSG00000103591	protein_coding	ENST00000561452	protein_coding	46.90476	10.71083	11.24267	22.63251	6.69442	14.00821	0.01474	7.07591	9.41364	5.94507	13.82133	16.97696	31.65256	19.97839	48.23686	48.03979	19.19629	33.17276
AAK1	ENSG00000115977	protein_coding	ENST00000406297	protein_coding	0.94732	0.07611	0.05335	0.09114	0	0.27441	0	0	0	0.06293	0.08814	0.27117	0.19642	0.43742	0.28445	0.68906	0.34826	1.02375
AAK1	ENSG00000115977	protein_coding	ENST00000409068	protein_coding	4.73683	5.77064	0.14929	0.2252	0.2084	0.22046	2.41061	0.41942	0.33353	0.58203	0.70463	0.32407	0.92891	0.6119	0.91313	0.39069	3.20884	3.27649
AAK1	ENSG00000115977	protein_coding	ENST00000409085	protein_coding	0.63891	0.15827	0.04203	0.0888	0.09935	0.08583	0.12538	0.05842	0.11396	0.08876	0.07546	0.15853	0.23651	0.23108	0.64629	0.75488	0.24053	0.99601
AAK1	ENSG00000115977	protein_coding	ENST00000461002	processed_transcript	0	0.17506	0	0	0	0	0	0	0	0	0	0	0	0	0	0	0	0
AAK1	ENSG00000115977	protein_coding	ENST00000470281	processed_transcript	1.47223	0.21781	0.42683	0.57193	0	0.94248	0	0.2492	0.99995	0.53461	0.56863	1.1315	0.15527	1.1472	1.76018	2.24768	2.73063	3.52645
AAK1	ENSG00000115977	protein_coding	ENST00000471775	processed_transcript	0.56116	0	2e-04	0	0	0	0	0.07697	0	0.11465	0	0	0.00014	0	0	0	0.31949	0
AAK1	ENSG00000115977	protein_coding	ENST00000489327	retained_intron	1.17032	0.37201	0.12113	0.00023	1.44543	0.79089	3.22255	0.39992	0.32855	0.23928	0.36605	0.22258	0.4199	0.08706	0.28276	0.72525	1.76176	2.16492
AAK1	ENSG00000115977	protein_coding	ENST00000492192	processed_transcript	0.11393	0	0.19484	0.20701	0	0.07108	0	0	1.37683	0	0.10526	0	0	0	0	6e-05	0.34203	0
AAK1	ENSG00000115977	protein_coding	ENST00000495239	processed_transcript	0.40774	0.38305	0.41448	0	0	0	0	0.18487	0	0.10484	0.31646	0	0.33956	0.17043	0.16566	0	0.17816	0
AAK1	ENSG00000115977	protein_coding	ENST00000495836	retained_intron	0.34163	1.0962	0.5208	0	0.17827	0	0	0	0.16377	0.02686	0.07666	0.52053	0	0	0.11048	0	1.07848	0
AAMDC	ENSG00000087884	protein_coding	ENST00000304716	protein_coding	0.30469	0.23388	0.10132	0	0	0	0	0.07967	0	0.33533	0	0	0.55772	0	0.45041	0.09863	0	0
AAMDC	ENSG00000087884	protein_coding	ENST00000393427	protein_coding	26.12845	29.54339	6.27823	9.47057	6.48088	12.77653	17.49642	32.0156	40.55982	50.74497	55.90999	90.10355	43.25262	44.10121	29.9824	44.15133	17.64233	13.94616
AAMDC	ENSG00000087884	protein_coding	ENST00000525034	protein_coding	0	0	0	0	0	2.12657	0.00025	0.13835	4.79575	0.49278	0.58051	0.15325	0	0	0	0	0.53235	0.25245
AAMDC	ENSG00000087884	protein_coding	ENST00000525409	protein_coding	1.88363	0.89453	0.28211	0.36219	0	1.20903	0	2.21085	2.04363	2.47573	2.12472	4.76132	3.95057	1.63872	0.36372	1.3132	0.79016	0.74682
AAMDC	ENSG00000087884	protein_coding	ENST00000526164	nonsense_mediated_decay	0.19765	1.22495	0.29596	0.24965	0	1.27123	0	3e-05	0	0.34766	0.75528	0.94191	0.17964	0.29694	0	0.0653	0	8e-05
AAMDC	ENSG00000087884	protein_coding	ENST00000526415	protein_coding	4.86165	1.24674	0.74071	0.30017	4.21328	2.12817	7.65164	2.9717	12.20367	12.61561	17.67981	25.12647	16.21197	21.30102	13.64333	17.2504	6.60497	3.91366
AAMDC	ENSG00000087884	protein_coding	ENST00000527134	protein_coding	0	0	0	0.27978	0	0	0	0	0.1316	0	0	0.1429	0	0.04821	0.14623	0.06784	0	0
AAMDC	ENSG00000087884	protein_coding	ENST00000529666	nonsense_mediated_decay	0	0	0	0	0	0	0	0.06252	0.04325	0	0	0.07595	0	0.08838	0	0	0	0.50229
AAMDC	ENSG00000087884	protein_coding	ENST00000531855	processed_transcript	0	0	0.07828	0	0	0.3099	0.3088	0.44981	0	0	0	0.20385	0.05815	0.05151	0	0	0	0
AAMDC	ENSG00000087884	protein_coding	ENST00000532481	protein_coding	0.09047	0.04947	0	0	0.06364	0.03644	0	0.04923	0.02533	0.14286	0.05221	0.18917	0.22239	0.06347	0	0	0	0
AAMDC	ENSG00000087884	protein_coding	ENST00000533193	protein_coding	0.44404	0.36506	0.15443	0.62578	0	0	0.20059	0.87039	1.24935	2.47697	2.17472	3.34701	2.17663	3.45029	1.55922	3.9157	0.66414	0.86329
AAMP	ENSG00000127837	protein_coding	ENST00000248450	protein_coding	84.03763	93.76991	12.04348	12.74993	0.00222	11.64535	13.3039	14.20444	23.30908	38.07679	82.04794	108.09988	138.67382	187.17089	267.37724	282.29992	144.95199	114.15582
AAMP	ENSG00000127837	protein_coding	ENST00000420660	protein_coding	4.46669	1.00582	7.70771	7.46715	7.9006	6.00591	1.70807	6.01275	5.55361	14.82532	13.5903	15.47005	14.90855	27.12081	18.04113	35.52302	26.31019	24.82671
AAMP	ENSG00000127837	protein_coding	ENST00000422731	protein_coding	15.43982	16.57587	11.64567	13.98041	0	4.17759	0	3.69951	6.17969	10.85977	0.91486	12.5278	0.00092	58.31605	48.95572	98.566	77.47115	71.73195
AAMP	ENSG00000127837	protein_coding	ENST00000444053	protein_coding	25.4695	28.7833	2.97023	7.62799	1.38071	3.09879	1.37131	2.12253	7.25323	6.80309	16.73761	21.1387	30.39741	47.69693	61.60756	80.28464	38.12127	32.11057
AAMP	ENSG00000127837	protein_coding	ENST00000447885	protein_coding	32.49721	1.33268	0	0.01126	0	3.57173	12.06251	4.28379	0	11.69074	19.02465	29.79378	31.47065	72.66206	97.4644	124.74104	54.34524	52.57657
AAMP	ENSG00000127837	protein_coding	ENST00000461911	retained_intron	3.60306	25.75897	0	0	0	0	5.40129	0	0.24385	0	0	0	0	0	0	0.11782	0	0
AAMP	ENSG00000127837	protein_coding	ENST00000465442	retained_intron	0.97835	0.43443	0.77784	0.77859	0.2505	0.79503	0	0.48834	0.11156	0.28277	0	0.15099	0	0.08768	0.1481	0.42595	0.39937	0.00225
AAMP	ENSG00000127837	protein_coding	ENST00000475678	retained_intron	5.70449	3.33324	0.99645	0.91641	2.01961	0.67902	0	0.52493	0	0.20032	0.25335	0.14667	0.19261	0.46247	0.15677	0.23443	0.24755	0.25591
AAMP	ENSG00000127837	protein_coding	ENST00000489767	retained_intron	1.98536	4e-05	2.8879	2.7823	0	0.00392	3e-05	0.00015	1.69489	2e-05	0.00071	0.30406	0.41334	0.24817	0.79866	0.00025	9e-05	0.47707
AAMP	ENSG00000127837	protein_coding	ENST00000494720	retained_intron	2.58838	0.54956	0.42024	0.19092	0	0.22182	0	0.05044	0.00093	0	0	0.09319	0	0.05641	0	0	0	0.22017
AANAT	ENSG00000129673	protein_coding	ENST00000250615	protein_coding	0	0.39315	0	0	0	0.01825	0	0	0	0.03844	0	0	0	0.03456	0	0.02428	0	0.01945
AANAT	ENSG00000129673	protein_coding	ENST00000392492	protein_coding	0.1581	2e-05	0	0.14469	0	1e-05	0	0.19469	0.11929	0.26683	0.0151	0.23693	0	0.11645	0.0368	0.10438	0.24463	0
AANAT	ENSG00000129673	protein_coding	ENST00000585649	protein_coding	0.85866	0.08517	0.08245	0	0	0	0	0.12433	0	0.0522	0.11096	2e-05	0.30047	3e-04	0	0.17099	0	0.06055
AANAT	ENSG00000129673	protein_coding	ENST00000587798	nonsense_mediated_decay	0	0.29195	0	0	0	0.05205	0	0	0	0.1225	0.08512	0	0	0	0	0	0	0
AAR2	ENSG00000131043	protein_coding	ENST00000320849	protein_coding	41.39358	29.03671	6.9797	7.54378	2.46579	7.07439	4.46241	2.75719	6.08237	4.85558	5.54651	8.23304	9.34943	14.22691	13.94992	21.58084	47.69676	71.56755
AAR2	ENSG00000131043	protein_coding	ENST00000373932	protein_coding	5.24882	2.21936	1.3705	1.6446	2e-05	0.89763	0.46666	1.86014	0.3309	4.83275	3.53255	4.04304	2.7127	5.92761	7.30431	9.19247	10.96239	8.64048
AAR2	ENSG00000131043	protein_coding	ENST00000397286	protein_coding	0.12611	0.35357	3e-05	2e-05	0.75156	1.45696	1.78044	1.84798	2e-05	2.66231	2.0509	3.22319	2.32251	10.83606	11.09909	23.19232	39.76884	7.87509
AARD	ENSG00000205002	protein_coding	ENST00000378279	protein_coding	0.14566	0.2049	0.32266	0.30386	0	0.22958	0.86548	0.18165	0.21134	0.14442	0.18242	0.22114	0.09842	0.17156	0.20205	0.17704	0.09946	0.04116
AARD	ENSG00000205002	protein_coding	ENST00000523536	processed_transcript	0	1e-05	0	0	0	0	0	0	0.39096	0	0	0	0	0	0	0.00063	0	0
AARS	ENSG00000090861	protein_coding	ENST00000261772	protein_coding	144.59617	147.04795	6.62867	9.04189	5.903	8.60405	6.75651	5.87932	3.6694	9.05163	4.80229	9.15711	7.9941	11.3539	9.11939	15.5285	21.33953	26.68799
AARS	ENSG00000090861	protein_coding	ENST00000564359	processed_transcript	1.28166	0.79979	0.09074	0.44829	0	0.16845	0.00022	1e-05	0	0.14487	0.07818	0.18533	0	0.19312	0	0.15783	0	0.34841
AARS	ENSG00000090861	protein_coding	ENST00000565361	protein_coding	0	0	0	1e-05	0	1e-05	0.87819	1.80045	0	1.13756	0.00052	3e-05	0	1.732	0.34064	5e-05	1e-05	3e-05
AARS	ENSG00000090861	protein_coding	ENST00000566969	retained_intron	0.65419	0.73636	0.1237	0.05824	2.45156	0.5287	0	0.29718	0	0.05999	0.06498	0	0.08993	0.0804	0.19542	0.11934	0	0
AARS	ENSG00000090861	protein_coding	ENST00000567490	retained_intron	0.79096	0.41009	0.15976	0.502	0	0	0	0.05767	0	0	0.14657	0	0.20551	0.09933	0	0	0	0.12675
AARS	ENSG00000090861	protein_coding	ENST00000569790	processed_transcript	0.35645	0	0	0	0	0	0	0	0	0	0	0	0	0	0	0	0	0
AARS	ENSG00000090861	protein_coding	ENST00000569825	retained_intron	4.18824	4.44048	1.33538	1.803	0.52632	3.89629	0.29643	3.12896	1.59475	1.61857	0.61484	1.98118	1.01269	1.86477	0.86016	2.442	2.03964	1.37339
AARS2	ENSG00000124608	protein_coding	ENST00000244571	protein_coding	39.29867	49.29087	4.04209	5.02868	2.3754	4.94653	2.56938	3.04292	1.86139	5.18699	3.64812	5.55941	4.61561	9.11851	7.37186	11.13788	27.20413	22.72674
AARS2	ENSG00000124608	protein_coding	ENST00000491573	processed_transcript	1.943	3.36102	0.68578	0.18974	0	0.19259	0	0.15873	0	0.2956	0.13039	0.05939	0	0.0934	0.05519	0.0444	0.14705	0.10476
AARSD1	ENSG00000266967	protein_coding	ENST00000416949	processed_transcript	9e-05	0.00046	4.00697	8.81444	2.31502	4.51782	5.07435	3.0504	0	2.9865	1.14138	2.7279	2.90869	5.12066	3.38797	8.80451	12.13459	11.35731
AARSD1	ENSG00000266967	protein_coding	ENST00000427569	protein_coding	13.39411	11.12886	3.92523	7.47709	1.68572	2.41324	0	0.68809	2.53535	1.75606	1.96961	2.16868	2.65306	4.26791	8.89837	9.05589	30.5654	27.84428
AARSD1	ENSG00000266967	protein_coding	ENST00000430739	protein_coding	0.28007	1.92896	0.60814	1e-04	0	0	0.00047	0	0	0.56413	0.67944	1.2168	0.72924	0.84269	5.91679	0.81932	1e-05	0.38071
AARSD1	ENSG00000266967	protein_coding	ENST00000436545	nonsense_mediated_decay	1.003	5.57026	1.88453	0.43291	1.51964	0.59592	1.94305	0.38931	0	0.57207	1.06798	0.33195	1.95852	0.6136	0	0	0	1.31255
AARSD1	ENSG00000266967	protein_coding	ENST00000441280	retained_intron	14.63907	7.74218	2.68344	3.74712	0	1.21969	0	1.10071	0	0.1551	0	0.18958	0	1.46945	0	1.0208	0.178	0
AARSD1	ENSG00000266967	protein_coding	ENST00000450475	nonsense_mediated_decay	3.83714	3.44252	0	0	0	0	0	0	0.24628	0.00033	3e-05	1.28091	0	7e-05	0.00406	0	0.00012	0.00728
AARSD1	ENSG00000266967	protein_coding	ENST00000474578	retained_intron	0.50326	0	0.00995	1.17596	0.04248	0.40655	0	0.08446	0	0.01138	0	0.00512	0	0	0.17282	0	0.08672	0
AARSD1	ENSG00000266967	protein_coding	ENST00000478040	retained_intron	2e-05	0.29475	0.56269	0.00818	0	0.18563	0.23036	0	0	0	0	0.03893	0	0	0	0	0	0
AARSD1	ENSG00000266967	protein_coding	ENST00000483535	retained_intron	8.13086	1.7581	3.50587	3.64803	0.22332	0.32713	0	0.63138	0	0.29773	0.18754	0.13826	1.18923	0.10075	0	0.7212	0.25114	0.5464
AARSD1	ENSG00000266967	protein_coding	ENST00000483774	retained_intron	1.35051	0.53915	0.07749	0.21593	0	0	0	0	0	0.04286	0	0	0	0	0.08713	0.08585	0.04539	0.0474
AARSD1	ENSG00000266967	protein_coding	ENST00000486493	retained_intron	0.5509	1.31462	0.41677	0.33664	0	0.58218	0	0.03782	0	0	0.25765	0.21864	0	0.4817	0.46909	0.27195	0.53471	1.42772
AARSD1	ENSG00000266967	protein_coding	ENST00000486664	retained_intron	1.96344	1.38146	0.30084	1.23453	0	0.29909	0.44655	0.04967	0	0.03256	0.09557	0.07995	0	0.24888	0	0.42403	0.10144	0.33335
AARSD1	ENSG00000266967	protein_coding	ENST00000491665	retained_intron	3.42409	1.32786	1.13247	0.97865	1.00335	0.29956	0.12983	0.14061	0.10668	0.06854	0.11623	0.05344	0.23253	0	0	0.04168	0	0.10134
AARSD1	ENSG00000266967	protein_coding	ENST00000492036	retained_intron	1.28944	1.56981	0	0.52653	0	0	0	0	0	0	0.20109	0	0	0	0	0	0	1.18849
AARSD1	ENSG00000266967	protein_coding	ENST00000587023	retained_intron	4.46002	1.25192	0	0.41819	0	0.42744	0.67895	0.05606	0	0.10057	0	0.07262	0.19441	0	0.10547	0	0	0.12165
AARSD1	ENSG00000266967	protein_coding	ENST00000591096	nonsense_mediated_decay	3.48425	0	0.97132	1.47886	0	0	6.37125	0	0.24644	0	0.68974	0.10141	0.08693	0.46681	1.23005	0	0.36396	0.52652
AARSD1	ENSG00000266967	protein_coding	ENST00000591910	nonsense_mediated_decay	0.67902	0.86978	0.37399	0.08663	0	0	1.30978	0	0	0.07289	0	0	0	0	0	0	0.07697	0
AARSD1	ENSG00000266967	protein_coding	ENST00000592136	retained_intron	1.69222	1.37258	0	0	0	0.28025	0	0	0	0	0	0.00014	0	0	0	0	0	0.61104
AARSD1	ENSG00000266967	protein_coding	ENST00000593123	retained_intron	2.73181	1.3739	0.52193	0.84982	1.47567	0.76819	4.49026	0.5078	0.18608	0.17085	0.31374	0.20823	0.1283	0.45735	0.46859	0.62743	0.3219	0.37376
AASDH	ENSG00000157426	protein_coding	ENST00000205214	protein_coding	8.15641	3.13523	1.03244	2.17047	0	3.67564	0.19648	2.17673	0.7073	2.47236	1.63071	3.51046	1.82871	2.24077	3.86461	3.34999	2.80736	5.27567
AASDH	ENSG00000157426	protein_coding	ENST00000451613	protein_coding	0.59553	0	0.12436	1.2904	4.3236	0.83078	0.52398	0.40935	0.4996	0.13586	0.25045	0.87676	1.99525	0.45371	0.47171	1.6432	0.54734	0.09902
AASDH	ENSG00000157426	protein_coding	ENST00000502617	protein_coding	2.76795	0	0.79093	0.77183	0.00126	1.56934	1.88296	0.79813	0.78872	0.78852	0.63254	0.96442	0.50682	0.72456	0.54968	0.67537	0.54336	2.0674
AASDH	ENSG00000157426	protein_coding	ENST00000503808	nonsense_mediated_decay	0.28206	0	0.17939	0.33972	0.0717	0.00487	0.25303	1e-05	0.00298	0.16644	0.00055	0.01626	0.04766	0.4816	1.12432	1.54551	0.52648	0.618
AASDH	ENSG00000157426	protein_coding	ENST00000510012	retained_intron	0.35023	0.09087	0.07127	0.53031	0	0	0	0	0	0	0.08387	0.03985	0.03735	0	0.2463	0.34104	0.20884	0.14231
AASDH	ENSG00000157426	protein_coding	ENST00000510762	processed_transcript	0.63037	0.75617	0.13962	0.31038	0.06984	0	0	0.56945	0.38931	0.06067	0.15855	0.20156	0.39143	0.37688	1.11885	0.10078	0.33387	0.43893
AASDH	ENSG00000157426	protein_coding	ENST00000513376	protein_coding	4.41755	0.00104	0.23596	0.53269	0	0.11827	4.32589	0.43974	2.48047	0.28452	0.27391	0.70474	0.50912	0.08762	1.21311	2.20098	0	0.4107
AASDH	ENSG00000157426	protein_coding	ENST00000514745	nonsense_mediated_decay	8e-05	0	0	2e-05	0.36222	0	0.36595	0	0	4e-05	0.07653	0	0	0.37808	0	0.1304	3e-05	0
AASDH	ENSG00000157426	protein_coding	ENST00000514796	retained_intron	0	0	0.02418	0	1.75954	1.2831	0	0.762	0.90687	0.36534	0	0	0	0.06343	0.5497	0	0.69715	0
AASDH	ENSG00000157426	protein_coding	ENST00000602986	protein_coding	0.25235	0	0.16511	0.35312	0.04862	0.11959	0.09402	1e-05	0.00145	0.16169	1.06176	0.69708	1.026	0.47867	0.20287	0.09003	0.58529	0.57335
AASDHPPT	ENSG00000149313	protein_coding	ENST00000278618	protein_coding	65.73231	6.99071	4.67176	9.98156	6.56972	13.39212	19.50665	8.17343	6.54588	6.87905	7.38617	13.65558	21.74185	17.21342	61.97448	70.08008	74.44938	163.34656
AASDHPPT	ENSG00000149313	protein_coding	ENST00000524411	protein_coding	9.91785	1.29993	0.0552	7e-04	9.24873	7.65241	3.74242	5.95361	4.26262	9.61051	20.06942	17.34099	49.5244	40.64834	75.49312	121.86992	95.6264	95.48309
AASDHPPT	ENSG00000149313	protein_coding	ENST00000525660	nonsense_mediated_decay	6.58297	5.38215	6.15463	9.03704	0.07753	5.1439	1e-05	2.1803	1.04039	9.83367	7.20387	8.98217	12.43105	30.49721	32.40597	59.97691	164.92617	94.7469
AASDHPPT	ENSG00000149313	protein_coding	ENST00000533423	protein_coding	0	0.15482	2.6319	0	0	1e-05	0	1e-05	0	0.00042	0.12521	4e-05	0.74161	0.0029	4e-05	0.67207	7.18062	0
AASDHPPT	ENSG00000149313	protein_coding	ENST00000534152	retained_intron	0.61788	0.09971	0.32597	0.46581	0	0.24881	0.3206	0.09887	0.9356	0.35204	0.22745	0.27776	0.23851	0.08009	0.1913	0.25231	0.05091	0.10399
AASS	ENSG00000008311	protein_coding	ENST00000358954	nonsense_mediated_decay	0.82246	0.54928	0.00635	0.00017	0	0.27405	0	2e-05	0	0.03612	0	0.22284	0	0	0.0029	0	2e-05	0.21144
AASS	ENSG00000008311	protein_coding	ENST00000393376	protein_coding	9.88869	0	0.29217	0.22446	0	0.31004	2e-05	0.21705	0.67383	0.02978	0.04153	0.01539	0.17838	0	0.09045	0.3458	0.59111	1.2415
AASS	ENSG00000008311	protein_coding	ENST00000417368	protein_coding	11.88703	8.76685	2.0674	4.63741	2.53936	2.79832	2.39426	2.9343	1.6014	3.93147	2.72952	4.21086	4.34459	4.64718	5.41426	7.1318	5.61696	5.94281
AASS	ENSG00000008311	protein_coding	ENST00000426162	nonsense_mediated_decay	0	0	0	0	1.97954	0	0	0	0	0	0	0	0.1435	0.11097	0	0	0	0
AASS	ENSG00000008311	protein_coding	ENST00000431170	nonsense_mediated_decay	0.93732	1.26854	0	0.13875	0.10852	0.10586	1.44591	0.13861	0	0.20924	0.09057	0.1549	0	0.0567	0.38446	0.21595	0.60903	0.30147
AASS	ENSG00000008311	protein_coding	ENST00000460376	retained_intron	2.51742	0.08081	0.19878	0.35103	0.10089	0.44101	1.40077	0.32636	0.14294	0.15203	0.08409	0.05403	0.43383	0.2058	0.24311	0.14765	0.1929	0.68216
AASS	ENSG00000008311	protein_coding	ENST00000473553	processed_transcript	0	0	0	0.09506	0	0	0	0	0	0.03772	0.03897	0.03596	0	0.04831	0	0.28213	0	0.17327
AATF	ENSG00000108270	protein_coding	ENST00000225402	protein_coding	34.01258	57.91834	2.00826	3.86256	3.82858	3.1564	2.48863	2.70746	2.47746	2.99964	2.71232	4.75113	4.92684	5.09251	10.75444	11.59037	31.84587	33.54069
AATF	ENSG00000108270	protein_coding	ENST00000586981	retained_intron	0.28212	0.12763	0	0.05903	0	0.07091	0	0.0094	0.05184	0.14208	0.08977	0.14978	0.16655	0.28566	0.32035	0.29548	0.10445	0.32303
AATF	ENSG00000108270	protein_coding	ENST00000587618	processed_transcript	0	6e-05	1.97179	0	0	0	0	0	0	0	0	0	0	0	0	0	0	0
AATF	ENSG00000108270	protein_coding	ENST00000588486	retained_intron	0	0	0	0	0	0	0	0	0	0	0	0	0	0	0	0	0	0
AATF	ENSG00000108270	protein_coding	ENST00000589579	protein_coding	0	0	1.5571	0.05692	0	1.20309	1.37651	0.00522	0	0.92036	1.29538	0.24497	0.46654	2.88168	1.59046	2.97333	11.5491	12.41539
AATF	ENSG00000108270	protein_coding	ENST00000590321	processed_transcript	0	0	0	0	0	0	0	0	0	0	0	0.2362	0	0.26672	0.99719	0	0	0
AATF	ENSG00000108270	protein_coding	ENST00000592219	retained_intron	0.24626	0.2365	0	0.43723	0	0.26633	0	0.06974	0	0	0	0	0	0.28269	0	0.1403	0	0.30873
AATF	ENSG00000108270	protein_coding	ENST00000592751	nonsense_mediated_decay	0	20.91933	1e-05	0	0	0	0	0.77237	0.00581	1e-05	0	0	0	1e-05	9e-05	0.00043	2.00853	0.00072
AATF	ENSG00000108270	protein_coding	ENST00000593084	protein_coding	0	0	0.00031	0.54464	0	0	0	0	0	0	0	0	0	0	0.21145	0	0.19205	0.30873
AATK	ENSG00000181409	protein_coding	ENST00000326724	protein_coding	1.01346	0.40313	0.07921	0.17971	0	8e-05	0	2e-05	0	0.22331	0.17477	0.23836	0.09403	0.48821	2e-05	0.66084	0.56003	0.81934
AATK	ENSG00000181409	protein_coding	ENST00000374792	nonsense_mediated_decay	0.21412	0	0.11936	0.03716	0.02833	0	0	0.00011	0.03222	0	1e-05	0	0.1627	0	0	0	0	0
AATK	ENSG00000181409	protein_coding	ENST00000417379	protein_coding	0.01566	2.19422	0	0.00015	8e-05	0.08456	0	0.07295	0	0.04169	7e-05	3e-05	0	0.00059	0.40953	0.00072	1e-05	2e-04
AATK	ENSG00000181409	protein_coding	ENST00000570932	nonsense_mediated_decay	0.46816	0	0.16626	0.32887	0.00469	0.36058	0.72247	0.16281	0.2431	0.17091	0.01143	0	0.01879	0	0	0	0	0
AATK	ENSG00000181409	protein_coding	ENST00000572339	processed_transcript	0	0.05315	0	0.09004	0	0	0	0	0	0	0.00022	0	0	0.04317	0.28239	0.03574	0.13762	0
AATK	ENSG00000181409	protein_coding	ENST00000572798	processed_transcript	0	0.46943	0.09069	0	0	0	0	0	0	0	0	0	0	0.12489	0	0.07992	0.09152	0.09296
AATK	ENSG00000181409	protein_coding	ENST00000573441	processed_transcript	0	0	0	0	0	0	0	0.01153	0	0.33553	0.03335	0	0	0.3218	0.24597	0.36959	0.35319	0
AATK	ENSG00000181409	protein_coding	ENST00000573469	retained_intron	0	0	0	0	0	0	0	0.02738	0	0	0	0	0	0.13263	0	0	0	0
AATK	ENSG00000181409	protein_coding	ENST00000575363	protein_coding	0	0	0.13567	0.02974	0	0	0	0	0	0.10477	0	0.03521	0.21963	0	0	0	0	0
AATK	ENSG00000181409	protein_coding	ENST00000576053	retained_intron	0	0	0	0	0	0	0	0	0	0	0	0	0	0	0	0	0	0
AATK-AS1	ENSG00000225180	antisense	ENST00000414089	antisense	0	0	0	0	0	0	0	0	0	0	0.03839	0.02725	0	0	0	0	0.07357	0
AATK-AS1	ENSG00000225180	antisense	ENST00000571031	antisense	0.07545	0.02544	0.01781	0.01553	0	0.02991	0	0	0	0	0	0.02702	0.01776	0.02222	0.11607	0.0145	0	0.22076
AB015752.3	ENSG00000254180	processed_transcript	ENST00000521975	processed_transcript	0	0	0	0	0	0	0	0	0	0	0	0	0	0	0	0	0.06618	0
AB019438.66	ENSG00000228757	pseudogene	ENST00000413798	unprocessed_pseudogene	0	0	0	0	0	0	0	0	0	0	0	0	0	0	0	0	0	0
AB019438.66	ENSG00000271004	pseudogene	ENST00000604205	unprocessed_pseudogene	0	0	0	0	0	0	0	0	0	0	0	0	0	0	0	0	0	0
AB019440.1	ENSG00000221180	miRNA	ENST00000408253	miRNA	0	0	0	0	0	0	0	0	0	0	0	0	0	0	0	0	0	0
AB019440.50	ENSG00000271191	lincRNA	ENST00000602996	lincRNA	0	0	0	0	0	0	0	0	0	0	0	0	0	0	0	0	0	0
AB019440.50	ENSG00000271201	lincRNA	ENST00000605005	lincRNA	0	0	0	0	0	0	0	0	0	0	0	0	0	0	0	0	0	0
AB019441.29	ENSG00000225200	pseudogene	ENST00000392301	processed_pseudogene	0.09094	0.16847	0.0515	0.14469	0	0.0366	0	0	0.02584	0	0.02627	0.02916	0.0357	0.09845	0.14915	0	0	0
AB019441.29	ENSG00000270224	pseudogene	ENST00000605436	processed_pseudogene	0	0	0	0	0	0	0	0	0	0	0	0	0	0	0	0	0	0
ABAT	ENSG00000183044	protein_coding	ENST00000268251	protein_coding	2.54895	1.81647	0.15835	0.36041	0.1497	0.23428	0.07543	0.23875	0.19414	0.33062	0.25827	0.34685	0.21915	0.43956	0.44446	0.77452	1.71827	2.96225
ABAT	ENSG00000183044	protein_coding	ENST00000396600	protein_coding	2e-04	0	0	0	0	0	0	0	0	0	0	0	0	0	0	0	0	0
ABAT	ENSG00000183044	protein_coding	ENST00000425191	protein_coding	0	0.00179	0	0	0	0	0	0	0	0	0.0015	0.0115	0	0.49478	0.04525	0.20042	1.8212	0
ABAT	ENSG00000183044	protein_coding	ENST00000561870	protein_coding	0	0	0	0	0	0	0	0	0	0	0	0	0	0	0	0	0	0
ABAT	ENSG00000183044	protein_coding	ENST00000562115	nonsense_mediated_decay	0.28852	0.74948	5e-05	0	0	0	0	0	0	0.18249	0	0.07145	0.01905	0	0	0	1.91417	0.63854
ABAT	ENSG00000183044	protein_coding	ENST00000563215	processed_transcript	0.2222	0.19075	0.06001	0.0748	0	0.01497	0.43386	0.02095	0	0.03899	0.03212	0.08363	0.06683	0.06329	0.22677	0.03617	0.03926	0.19679
ABAT	ENSG00000183044	protein_coding	ENST00000563992	retained_intron	0	0	0	0.03222	0	0	0	0	0	0.00889	0	0	0	0.05975	0.03769	0.01779	0	0
ABAT	ENSG00000183044	protein_coding	ENST00000564453	retained_intron	0	0	0	0	0	0	0	0	0	0	0	0	0	0	0	0	0	0
ABAT	ENSG00000183044	protein_coding	ENST00000564714	protein_coding	0	0	0.08695	0	0	0	0	0	0	0.16296	0	0.09142	0.18968	0.12083	0	0.59808	0.561	0
ABAT	ENSG00000183044	protein_coding	ENST00000565016	protein_coding	0	0	0	0	0	0	0	0.04317	0	0	0.04126	0	0	0.05663	0	0	0	0
ABAT	ENSG00000183044	protein_coding	ENST00000565671	processed_transcript	0	0	0	0.14082	0	0	0	0	0	0	0	0.06415	0	0	0	0	0	0
ABAT	ENSG00000183044	protein_coding	ENST00000566590	nonsense_mediated_decay	0	0	0	0	0	0	0	0	0	0	0	0	0.07784	0	0	0	0	0
ABAT	ENSG00000183044	protein_coding	ENST00000567812	protein_coding	0	0.20978	0	0	0.00411	0	0	0	0	0	0.23827	0.19434	0.00016	0	0.45281	0.00185	0.00035	0
ABAT	ENSG00000183044	protein_coding	ENST00000568847	protein_coding	0	0	0	0	0	0	0	0	0	0	0	0	0	0	0	0	0	0
ABAT	ENSG00000183044	protein_coding	ENST00000569156	protein_coding	0	0.16567	0	0	0.40583	0	0	0	0	0.05714	0	0	0.68573	0.00093	0	1e-05	7e-05	0.67523
ABAT	ENSG00000183044	protein_coding	ENST00000569695	processed_transcript	0	0	0	0	0	0	0	0	0	0	0	0	0	0	0	0	0	0
ABBA01057584.1	ENSG00000272014	protein_coding	ENST00000607773	protein_coding	0	0	0	0	0	0	0	0	0	0	0	0	0	0	0	0	0	0
ABC12-47043100G14.2	ENSG00000237215	pseudogene	ENST00000526803	unprocessed_pseudogene	0	0	0	0	0	0	0	0	0	0	0	0	0	0	0	0	0	0
ABC13-48559800H2.1	ENSG00000261905	pseudogene	ENST00000573136	unprocessed_pseudogene	0	0	0	0	0	0	0	0	0	0	0	0	0	0	0	0	0	0
ABC13-48559800H2.2	ENSG00000262734	pseudogene	ENST00000574204	unprocessed_pseudogene	0	0	0	0	0	0	0	0	0	0	0	0	0	0	0	0	0	0
ABC7-42389800N19.1	ENSG00000226210	pseudogene	ENST00000400706	unprocessed_pseudogene	0.02401	0.02721	0.0268	0.04704	0	0.01045	0	0.01542	0.0478	0.02672	0.01542	0.016	0	0.04067	0.01374	0.02198	0.07551	0.0527
ABC7-42389800N19.1	ENSG00000261605	pseudogene	ENST00000566608	unprocessed_pseudogene	0	0	0	0	0	0	0	0	0	0	0	0	0	0	0	0	0	0
ABC7-42389800N19.1	ENSG00000262435	pseudogene	ENST00000574122	unprocessed_pseudogene	0	0	0	0	0	0	0	0	0	0	0	0	0	0	0	0	0	0
ABC7-42391500H16.2	ENSG00000261914	pseudogene	ENST00000571193	processed_pseudogene	0	0	0	0	0	0	0	0	0	0	0	0	0	0	0	0	0	0
ABC7-43041300I9.1	ENSG00000271153	pseudogene	ENST00000605759	processed_pseudogene	0	0	0	0	0	0	0	0	0	0	0	0	0	0	0	0	0	0
ABC7-43041300I9.1	ENSG00000271453	pseudogene	ENST00000603113	processed_pseudogene	0	0	0	0	0	0	0	0	0	0	0	0	0	0	0	0	0	0
ABC9-43961700F1.1	ENSG00000267208	pseudogene	ENST00000593170	unprocessed_pseudogene	0	0	0	0	0	0	0	0	0	0	0	0	0	0	0	0	0	0
ABCA1	ENSG00000165029	protein_coding	ENST00000374733	protein_coding	0	0	0.12164	0	0	0	0	0	0.13897	0.0861	0	1e-05	0	0	0.01489	0	0.05652	0
ABCA1	ENSG00000165029	protein_coding	ENST00000374736	protein_coding	0.74721	0.14035	0.05466	0.04725	0.15612	0.11882	0.05781	0.07378	0.0669	0.15794	0.07866	0.19034	0.12955	0.19666	0.13311	0.21763	0.15464	0.23773
ABCA1	ENSG00000165029	protein_coding	ENST00000423487	protein_coding	0	0	0	0	0	0.08847	0	0	0	5e-05	8e-05	0.02344	0.00345	0.0171	0.09617	0.09217	0.14692	0.09632
ABCA1	ENSG00000165029	protein_coding	ENST00000494467	processed_transcript	0.16915	0.0204	0	0.09459	0	0	0	0.24403	0	0.14214	0	0	0	0.01996	0.04859	1e-05	0	0.04851
ABCA10	ENSG00000154263	protein_coding	ENST00000269081	protein_coding	0	0	0	0	0	0	0	0	0	0	0	0	0	0	0	0	0	0
ABCA10	ENSG00000154263	protein_coding	ENST00000416101	protein_coding	0.04467	0	0	0	0.00015	0.05652	0	0.00213	1e-05	0	4e-05	0	0.00027	0.01328	0.02427	0	0	0
ABCA10	ENSG00000154263	protein_coding	ENST00000423818	protein_coding	0	0	0	0	0	0	0	0	0	0	0	0	0	0	0.08806	0	0	0.21793
ABCA10	ENSG00000154263	protein_coding	ENST00000432313	protein_coding	0.04381	0	0	0	0	0	0	0	0	0	0	0	0	0	0	0.07252	0	0
ABCA10	ENSG00000154263	protein_coding	ENST00000518929	nonsense_mediated_decay	0.04358	0	0	0.02453	0	0	0	0	0	0	0	0	0	0	0	0	0.02827	0
ABCA10	ENSG00000154263	protein_coding	ENST00000519732	processed_transcript	0	0	0	0	0	0	0.07035	0	0	0	0	0	0	0	0	0.02892	0	0
ABCA10	ENSG00000154263	protein_coding	ENST00000521526	processed_transcript	0	0	0	0	0	0	0	0	0	0	0	0	0.02427	0	0	0	0	0
ABCA10	ENSG00000154263	protein_coding	ENST00000521538	protein_coding	0.1012	0.05707	0	0	0	0	0	0	0	0	0	0	0	0	0	0	0	0
ABCA10	ENSG00000154263	protein_coding	ENST00000522406	nonsense_mediated_decay	0.00062	0.00838	0.01349	0.01428	0.22042	0.00041	0.00964	2e-05	0.01803	0	0.00241	0	0.02089	4e-05	0	0	0	0.02558
ABCA10	ENSG00000154263	protein_coding	ENST00000522787	protein_coding	0	0	0	0	0	0	0	0	0	0	0	0	0	0	0.11469	0	0	0
ABCA10	ENSG00000154263	protein_coding	ENST00000523419	nonsense_mediated_decay	0	0	0	0	0	0	0	0	0	0.00585	0	0.00432	0	0	0	0	0	0
ABCA10	ENSG00000154263	protein_coding	ENST00000523512	nonsense_mediated_decay	0	0	0	0	0	0	0	0	0	0	0	0.01114	0	0.00645	0	0	0	0
ABCA10	ENSG00000154263	protein_coding	ENST00000524231	retained_intron	0.00519	0.02552	0.17322	0	0	0	0	0.01175	0.03456	0	0	0.01616	0	0	0	0	0	0
ABCA10	ENSG00000154263	protein_coding	ENST00000524273	nonsense_mediated_decay	0	0	0	0.13789	0	0	0	0	0	0	0	0	0.10757	0	0	0.16271	0	0
ABCA10	ENSG00000154263	protein_coding	ENST00000588514	retained_intron	0	0	0	0	0	0	0	0	0	0	0	0	0	0	0	0	0	0
ABCA11P	ENSG00000251595	pseudogene	ENST00000451020	processed_transcript	2.96018	0.07184	0.74455	1.06645	0.5883	3.55508	9.65108	1.66189	1.93535	1.82949	0.88956	1.3962	0.9527	0.78771	1.59522	0.88414	0.59869	1.39902
ABCA11P	ENSG00000251595	pseudogene	ENST00000504019	transcribed_processed_pseudogene	0.95138	0.0901	0.17328	0.09078	0	0.35883	0.18437	0.03623	0	0.15833	0.1403	0.21469	0	0.09306	0.35019	0.29454	0.14843	0.57889
ABCA11P	ENSG00000251595	pseudogene	ENST00000507854	processed_transcript	0	0	0	0	0	0	0.15304	0.10284	0.02073	0.02108	0.04921	0	0	0	0	0	0.06507	0
ABCA11P	ENSG00000251595	pseudogene	ENST00000514396	processed_transcript	0.50867	0.10024	3e-05	0.14574	0.00368	0.38533	1.91245	0.48676	0.72471	0.49039	0.21918	0.70924	0.11742	0.12673	1.01699	0.86987	0	0.54274
ABCA11P	ENSG00000273195	pseudogene	ENST00000608054	transcribed_processed_pseudogene	0	0	0	0	0	0	0	0	0	0	0	0	0	0	0	0	0	0
ABCA11P	ENSG00000273195	pseudogene	ENST00000608292	processed_transcript	0	0	0	0	0	0	0	0	0	0	0	0	0	0	0	0	0	0
ABCA11P	ENSG00000273195	pseudogene	ENST00000608687	processed_transcript	0	0	0	0	0	0	0	0	0	0	0	0	0	0	0	0	0	0
ABCA11P	ENSG00000273195	pseudogene	ENST00000608821	processed_transcript	0	0	0	0	0	0	0	0	0	0	0	0	0	0	0	0	0	0
ABCA12	ENSG00000144452	protein_coding	ENST00000272895	protein_coding	0.01691	0	0	0.00642	0.06538	0	0	0	0	0.00427	0	0	0	0.00608	0.01305	0	0.01062	0.01483
ABCA12	ENSG00000144452	protein_coding	ENST00000389661	protein_coding	0	0	0	0	0	0.01423	0.15986	0	0.00881	0	0.00588	0.00878	0	0	0.00771	0.01578	0	0.01518
ABCA12	ENSG00000144452	protein_coding	ENST00000412081	protein_coding	0	0	0	0	0	0	0	0	0	0	0	0	0	0	0	0	0	0
ABCA13	ENSG00000179869	protein_coding	ENST00000417403	nonsense_mediated_decay	0	0	0	0	0.10302	3e-05	0.30658	0	0.10468	0	0	0	0	0	0	0	0	0
ABCA13	ENSG00000179869	protein_coding	ENST00000435451	protein_coding	0	0	0	0	0	0	0	0	0	0	0	0	0	0	0	0	0	0
ABCA13	ENSG00000179869	protein_coding	ENST00000435803	protein_coding	0	0	0	0.01444	0	0.00613	0	0	0	0	0	0	0	0	0.00478	0	0	0.00233
ABCA13	ENSG00000179869	protein_coding	ENST00000453246	nonsense_mediated_decay	0	0	0	0	0	0	0	0	0	0	0	0	0	0	2e-05	0	0	0
ABCA13	ENSG00000179869	protein_coding	ENST00000484268	retained_intron	0	0	0	0	0	0	0	0	0	0	0	0	0	0	0	0.00849	0	0.01668
ABCA13	ENSG00000179869	protein_coding	ENST00000544596	protein_coding	0	0	0.01506	0.00785	0	0	0	0	0	0	0	0	0	0	0.01012	0	0	0
ABCA17P	ENSG00000238098	pseudogene	ENST00000466730	processed_transcript	0	0	0	0	0	0	0	0	0	0	0	0	0	0	0.22308	0	0	0
ABCA17P	ENSG00000238098	pseudogene	ENST00000469908	processed_transcript	0.19328	0.10985	0.04663	0.03095	0	0.06862	0	0.04266	0	0.01696	0.00985	0	0	0	0	0.02951	0	0.00797
ABCA17P	ENSG00000238098	pseudogene	ENST00000482286	retained_intron	0.00033	0.13641	0.21265	0.50458	0	0.51243	0.0967	0.57024	0.24865	0.41286	0.25427	0.21132	0.0655	0.10791	0.18216	0.33171	0.12174	0.18814
ABCA17P	ENSG00000238098	pseudogene	ENST00000494925	unitary_pseudogene	0.02395	0.03681	0	0.02147	0	0.02789	0	0	0	0	0.01813	0.01071	0.00772	0	0	0	0	0
ABCA17P	ENSG00000238098	pseudogene	ENST00000505660	processed_transcript	0.18443	0	0	0	0	0.07551	0	0	0	0	0	0	7e-05	0	0.05703	0	0.02938	0
ABCA17P	ENSG00000238098	pseudogene	ENST00000512848	processed_transcript	0	0	0.18646	0	0	0.44025	2.28113	0.33145	0.7002	1.04553	0	0.16642	0.08828	0.07203	0	0	0.06152	0
ABCA2	ENSG00000107331	protein_coding	ENST00000265662	protein_coding	2e-05	1e-05	0	3e-05	0	0	0	0	0	0	0	0	0	0	9e-05	0	0	0
ABCA2	ENSG00000107331	protein_coding	ENST00000341511	protein_coding	0.00258	4e-05	0.00021	0.09067	0	0.00211	0	0	0	0.00116	3e-05	0.00054	4e-05	0.11447	0.57827	0.00294	0.03268	0.00124
ABCA2	ENSG00000107331	protein_coding	ENST00000371605	protein_coding	4.23188	10.90322	0.40749	0.48171	0	0.46547	0	0.36577	0	1.02956	0.47452	1.12907	0.64213	1.5112	1.16217	2.50477	3.83935	4.6812
ABCA2	ENSG00000107331	protein_coding	ENST00000398207	processed_transcript	0	0	0.11239	0	0	0	0	0.06208	0.40509	0	0.04264	0.01927	0.26909	0.41227	0.46395	0	2.7741	0.27772
ABCA2	ENSG00000107331	protein_coding	ENST00000425423	retained_intron	0	0	0	0	0	0	0	0	0	0	0	0	0.50348	0	0	0	0	0
ABCA2	ENSG00000107331	protein_coding	ENST00000431584	retained_intron	1.71179	9.20949	0	0	0	0.08598	0	0	0	0	0	0	0	0	0	0	0	0
ABCA2	ENSG00000107331	protein_coding	ENST00000437791	processed_transcript	0	0	0	0.14389	0	0	0	0	0	0	0	0	0.12631	0	0	0	0	1e-05
ABCA2	ENSG00000107331	protein_coding	ENST00000448336	protein_coding	0	0	0	0	0	0	3e-05	0	0	0	0.06279	0	0	0	0.125	0	0	0
ABCA2	ENSG00000107331	protein_coding	ENST00000459850	nonsense_mediated_decay	0.12759	5e-05	0.04898	0	0	0	0.11453	0	0	0.03715	0	0	0	0.03737	0	0	0.07107	0
ABCA2	ENSG00000107331	protein_coding	ENST00000463603	processed_transcript	0	0.38009	0	0.14516	0	0.07543	0	0	0	0	0	0	0	0	0	0.013	0	0
ABCA2	ENSG00000107331	protein_coding	ENST00000464157	processed_transcript	0.83122	0.53648	0.23428	0.10032	0.01278	0.30745	0	0.16871	0	0	0	0	0	0	0	0	0.35546	0.26518
ABCA2	ENSG00000107331	protein_coding	ENST00000464520	retained_intron	0	0.10398	0	0.14366	0	0	0.17444	0	0	0	0	0	0	0	0	0	0	0
ABCA2	ENSG00000107331	protein_coding	ENST00000464876	nonsense_mediated_decay	0.22242	0.28856	0.10875	0.10955	0	0.02953	0.03278	0.0322	0.12293	0.09445	0.03069	0.06713	0	0.06495	0.2466	0.07854	0.10291	0.19628
ABCA2	ENSG00000107331	protein_coding	ENST00000466707	processed_transcript	0	0.32553	0	0	0	0	0	0	0	0	0	0	0.26916	0.17491	0	0.09245	0.07778	0
ABCA2	ENSG00000107331	protein_coding	ENST00000467624	processed_transcript	0	0	0	0	0	0	0	0	0.18471	0	0	0	0	0	0	3.77557	0.03712	1.43511
ABCA2	ENSG00000107331	protein_coding	ENST00000470535	protein_coding	0.06736	0.94985	0	0	3.10619	0.35697	1.85861	0	0	0.22443	0	0	0	0.63759	0.02873	0.53431	0	1.99157
ABCA2	ENSG00000107331	protein_coding	ENST00000476211	retained_intron	0	0	0	0	0	0	0.1189	0	0	0.01014	0	0	0	0.05197	0	0	0	0
ABCA2	ENSG00000107331	protein_coding	ENST00000479446	nonsense_mediated_decay	1.20904	0.57307	0.10997	0	0.17879	4e-05	0	0.12405	0.19284	0	0	0	0	0.04844	0	0	0	0
ABCA2	ENSG00000107331	protein_coding	ENST00000487109	nonsense_mediated_decay	1e-05	0.31319	0.04735	0	0	0	0	0.00087	0	0	0	0	0	0	0	0	0.00016	0
ABCA2	ENSG00000107331	protein_coding	ENST00000488535	nonsense_mediated_decay	0	1.6846	0	0	0.00845	0.42001	0.50439	0.10068	0.37329	0.20524	0.2169	0.3725	0.53586	1.22322	0.50221	1.74273	2.05804	2.26299
ABCA2	ENSG00000107331	protein_coding	ENST00000490486	protein_coding	0	0	0	0	0	0.00756	0	0	0	0	0	0	0	0	0	0	0	0
ABCA2	ENSG00000107331	protein_coding	ENST00000492260	processed_transcript	0.28071	0	0	0	0	0	0	0	0	0.52568	0.43823	0	0.0411	0.65014	0	0.24451	2.52402	0.70748
ABCA2	ENSG00000107331	protein_coding	ENST00000494046	retained_intron	0	0	0	0	0	0	0	0	0	0	0	0	0.01926	0	0	0	0.17151	0.97496
ABCA3	ENSG00000167972	protein_coding	ENST00000301732	protein_coding	9.58062	27.94957	0.91248	1.04887	0.11089	1.27241	6e-05	0.91207	0.25761	2.24685	1.7659	3.22759	2.90756	5.56999	6.36319	10.21312	12.9984	16.16492
ABCA3	ENSG00000167972	protein_coding	ENST00000382381	protein_coding	0.22145	0.76292	0.3725	0.15496	3e-05	5e-05	0.61919	0.07025	0.36971	0.09845	0.08436	0.35675	0.00095	0.95031	0.55913	0.62102	0.97697	1.45535
ABCA3	ENSG00000167972	protein_coding	ENST00000563623	retained_intron	0.21816	0.34669	0	0	0	0.0232	0	0	0	0.03245	0	0	0	0.06899	0.04539	0.14361	0.00038	1e-05
ABCA3	ENSG00000167972	protein_coding	ENST00000566200	retained_intron	0.54272	0.44332	0.34522	0.25402	0	0	1.22297	0.32768	0.01767	0.25149	0	0.15382	0	0.15461	0.29472	0.16958	0.04213	0.65248
ABCA3	ENSG00000167972	protein_coding	ENST00000567910	protein_coding	4.46241	18.8455	1.32923	1.18147	0.44673	1.13001	0.78924	0.69376	0.58582	1.73875	1.67289	0.92669	1.5742	1.02469	1.26393	1.4521	3.49424	0.13622
ABCA3	ENSG00000167972	protein_coding	ENST00000569062	retained_intron	0	0	0	0	0	0	0	0	0	0	0	0	0	0	0	0	0.05872	0
ABCA4	ENSG00000198691	protein_coding	ENST00000370225	protein_coding	0	0	0	0	0	0	0	0	0	0	0	0	0	0	0	0	0	0.00356
ABCA4	ENSG00000198691	protein_coding	ENST00000460514	processed_transcript	0	5e-05	0	0	0	0	0	0	0	0.04622	0	0	0	0	0	0	0	0
ABCA4	ENSG00000198691	protein_coding	ENST00000465352	processed_transcript	0.05884	0	0	0	0	0	0	0	0	0	0	0	0	0	0.02952	0	0	0
ABCA4	ENSG00000198691	protein_coding	ENST00000470771	processed_transcript	0	0.08836	0	0	0	0	0	0	0	0	0	0	0	0	0.3319	0	0	0
ABCA4	ENSG00000198691	protein_coding	ENST00000472033	processed_transcript	0	0	0	0	0	0.32816	0	0	0	0	0	0	0	0	0	0	0	0
ABCA4	ENSG00000198691	protein_coding	ENST00000484388	processed_transcript	0	0	0	0	0	0	0	0	0	0	0	0	0	0	0	0	0	0
ABCA4	ENSG00000198691	protein_coding	ENST00000535735	protein_coding	0	0	0	0.00826	0	0	0	0	0	0	0	0	0	0.00528	0	0	0	0
ABCA4	ENSG00000198691	protein_coding	ENST00000535881	protein_coding	0	0	0	0.03557	0	0	0	0	0	0	0	0	0.05916	0	0	0	0	0
ABCA4	ENSG00000198691	protein_coding	ENST00000536513	protein_coding	0	0	0	0	0	0	0	0	0	0	0.0087	0	0	0	0.06653	0	0	0
ABCA5	ENSG00000154265	protein_coding	ENST00000392676	protein_coding	1.16402	0.04777	3e-05	1e-04	0	0	0.00023	0.02691	8e-05	8e-05	0.19982	0.27517	0.34404	0	0.70963	0.08209	0	2e-04
ABCA5	ENSG00000154265	protein_coding	ENST00000392677	protein_coding	0	0.0011	0.23051	0.39058	0	0.281	0.19706	0.25596	0.50352	0.28944	0.00054	0.14152	0	0.13831	0.00037	0.39355	0.18223	0.50475
ABCA5	ENSG00000154265	protein_coding	ENST00000586601	retained_intron	0.23934	0.05391	0	0	0	0	0	0	0	0	0	0	0.01646	0	0	0	0.03859	0.04479
ABCA5	ENSG00000154265	protein_coding	ENST00000586811	protein_coding	0.0697	0	8e-05	0	0	0	0.60172	0	1.76602	0.39785	0	0.00308	0.07949	0.19454	0.38508	0.68991	0.03161	0
ABCA5	ENSG00000154265	protein_coding	ENST00000586995	nonsense_mediated_decay	1.07989	0.00018	0.05021	0.24442	0.0962	0.47174	0	0.03993	1.48767	0.31173	0.21315	0.16158	0.34133	0.17153	0.33156	0.43592	0	0.57863
ABCA5	ENSG00000154265	protein_coding	ENST00000587607	non_stop_decay	0	0	0.19678	0	0	0.41111	9.4953	0.25747	0	0.94401	0.28073	0.88874	0	0.43483	2.629	1.17043	0.16706	0.75628
ABCA5	ENSG00000154265	protein_coding	ENST00000588106	retained_intron	0.30324	0.01958	0	0.02363	0	0.01315	0	0.02251	0	0.01793	0.07007	0.02091	0.09932	0.03153	0	0.0648	0	0.09398
ABCA5	ENSG00000154265	protein_coding	ENST00000588665	protein_coding	0	0	0.13992	0	0	0.0607	3.74991	0	0.16857	0.07586	0.06848	0.17654	0.44285	0.18468	0	0.33714	0	0.06511
ABCA5	ENSG00000154265	protein_coding	ENST00000588877	protein_coding	0.65609	0	0	0	0	0	0	0	0	0	0	3e-05	0	0	0	0	0	0
ABCA5	ENSG00000154265	protein_coding	ENST00000589609	processed_transcript	0	0	0	0.10268	0	0	0	0.15956	0	0.21565	0.14581	0.09065	0	0.08352	0.28101	0.26747	0.18409	0.1763
ABCA5	ENSG00000154265	protein_coding	ENST00000589975	protein_coding	0	0	0	0	0.03161	0.04846	1.31343	0.19195	0.0184	0.04362	0.03061	0	0.10887	0	0.08667	0.10136	0.22895	0.40376
ABCA5	ENSG00000154265	protein_coding	ENST00000591234	nonsense_mediated_decay	1.6761	0.32731	0.12421	1.00444	0	0.55673	1.39361	0.8948	0.08822	0.87107	0.80057	1.44104	0.45235	0.54879	1.38451	1.02902	0.95524	1.63
ABCA5	ENSG00000154265	protein_coding	ENST00000592568	protein_coding	0.00223	0	0.35949	0	0	0.46886	0.56929	0.48825	1.03194	0.44821	0.93926	0.67624	0.6215	0.37338	0.2219	1.49309	0.6427	1.29905
ABCA5	ENSG00000154265	protein_coding	ENST00000593153	protein_coding	3.13934	0.29564	0.12602	0.71129	0.21052	0.12473	0.25515	0.59786	1.23919	0.66233	0.60766	0.97425	1.03718	0.60511	0.81715	1.30538	1.01343	1.63573
ABCA5	ENSG00000154265	protein_coding	ENST00000593253	non_stop_decay	0	0	0	0	0	0	0	0	0	0	0	0	0	0	0	0	0	0
ABCA6	ENSG00000154262	protein_coding	ENST00000284425	protein_coding	0	0	0	0.00611	0	0	0	0	0	0	0	0.00474	0	0	0.01152	0	0	0
ABCA6	ENSG00000154262	protein_coding	ENST00000446604	processed_transcript	0.02556	0.01617	0.01512	0	0	0	0	0	0	0	0	0.00326	0	0	0	0	0	0
ABCA6	ENSG00000154262	protein_coding	ENST00000589482	retained_intron	0	0	0	0	0	0	0	0	0	0	0	0	0	0	0	0	0	0
ABCA6	ENSG00000154262	protein_coding	ENST00000589803	retained_intron	0	0	0	0	0	0.01138	0	0	0	0	0	0	0	0	0.03404	0	0	0
ABCA6	ENSG00000154262	protein_coding	ENST00000590311	retained_intron	0	0	0	0.01355	0	0	0	0	0	0	0	0	0	0	0.00427	0	0	0
ABCA6	ENSG00000154262	protein_coding	ENST00000590645	protein_coding	0	0	0	0	0	0	0	0	0	0	0	0	0.01218	0	0	0	0	0
ABCA6	ENSG00000154262	protein_coding	ENST00000592493	processed_transcript	0	0	0	0	0	0	0	0	0	0	0	0	0	0	0	0	0	0
ABCA7	ENSG00000064687	protein_coding	ENST00000263094	protein_coding	0.12786	3.45395	7e-05	0.00012	0	2e-05	7e-05	0.11678	0	0.03578	0	0.00023	0.21581	0.59196	0.26429	0.40528	1.85305	1.42242
ABCA7	ENSG00000064687	protein_coding	ENST00000433129	protein_coding	1.51095	0.00052	0.22031	0.18095	0	0	0.01002	0.00346	4e-05	0.00031	0	0.33954	6e-05	0.00569	7e-04	0.08547	0.00027	0.2118
ABCA7	ENSG00000064687	protein_coding	ENST00000435683	protein_coding	2.54585	1.88879	0.08552	0.14206	0	0.24191	0	0.02219	0.03166	0.35489	0.23213	0.02919	0.0852	0	0.23563	0.50192	0.00039	0.27954
ABCA7	ENSG00000064687	protein_coding	ENST00000524383	processed_transcript	0	0	0	0	0	0	0	0	0.44298	0	0	0	0	0	0	0	0	0
ABCA7	ENSG00000064687	protein_coding	ENST00000524850	protein_coding	0	0	0	0	0	0	0	0	0	0	0	0	0	0	0	0	0	0.25769
ABCA7	ENSG00000064687	protein_coding	ENST00000525073	protein_coding	1.08688	0.27863	0	0.10096	0.47236	0.05339	0.01483	0.06644	0	0.00035	0.10627	0	0.03515	0	0	0.1134	0	0
ABCA7	ENSG00000064687	protein_coding	ENST00000525238	retained_intron	0.87068	0.80763	0.8575	1.34664	0.43928	0.54949	0	0.49299	0.19466	0.73743	0.14209	0.67474	0.2131	0.89092	0.53459	0.78253	0.08365	0.44637
ABCA7	ENSG00000064687	protein_coding	ENST00000525939	retained_intron	0.35625	0	0.01193	0	0	0	0	0.13183	0	0	0	0	0	0	0	0	0	0.28745
ABCA7	ENSG00000064687	protein_coding	ENST00000526885	retained_intron	2.12074	1.69387	0.10854	0.30237	0	0.25882	0	0.19439	0	0.19736	0.17259	0.03421	0	0.10557	0.18488	0.11445	0.22666	0
ABCA7	ENSG00000064687	protein_coding	ENST00000527496	retained_intron	0	0	0	0	0	0	0	0	0	0.13234	0	0	0	0	0	0	0	0
ABCA7	ENSG00000064687	protein_coding	ENST00000529442	retained_intron	0.72588	0	0	0	0	0.1751	0	0	0	0	0.11157	0	0	0	0	0	0.2376	0.11212
ABCA7	ENSG00000064687	protein_coding	ENST00000530092	nonsense_mediated_decay	1.04933	0	0	0	0	0	0	0	0	0	0	0	0	0	0.94852	0	0.27006	0.10855
ABCA7	ENSG00000064687	protein_coding	ENST00000530703	retained_intron	0.24213	0.23415	0.09661	0.2497	0	0.39319	0	0	0	0	0	0	0.17342	0	0	0	0	0
ABCA7	ENSG00000064687	protein_coding	ENST00000531467	protein_coding	0	0	0	0	0	0.30888	0	0	0	0	0	0.01064	0	0	0	0	0.32784	0
ABCA7	ENSG00000064687	protein_coding	ENST00000531478	retained_intron	0.22638	0.12172	0.07643	0.09607	0	0.40463	0	0	0	0	0	0	0	0.04176	0.21316	0	0.05451	0
ABCA7	ENSG00000064687	protein_coding	ENST00000532194	retained_intron	0	0.36595	0.19599	0.23264	0	0.05878	0	0	0.07551	0	3e-05	0	0	0	0	0	0	0
ABCA7	ENSG00000064687	protein_coding	ENST00000533574	processed_transcript	0.45099	0.36268	0	0	0	0.1282	0	0	0.03622	0.10555	0.06261	0	0.15439	0	0.1348	0.06967	0.38701	0.41104
ABCA8	ENSG00000141338	protein_coding	ENST00000269080	protein_coding	0	0	0	0.0059	0	0	0	0	0	0	0	0	0	0	0.03485	0.0089	0.00649	0
ABCA8	ENSG00000141338	protein_coding	ENST00000428549	retained_intron	3e-05	0	0	0	0	0	0	0	0	0	0	3e-05	0	0	0	0.04116	0	0
ABCA8	ENSG00000141338	protein_coding	ENST00000430352	protein_coding	0	0	0	0	0	0	0	0	0	0	0	0	0	0	0.02156	0	0	0
ABCA8	ENSG00000141338	protein_coding	ENST00000541225	retained_intron	0.04785	0	0.02597	0	0	0	0	0	0	0	0	0	0.02717	0	0	0	0	0
ABCA8	ENSG00000141338	protein_coding	ENST00000585531	protein_coding	0	0	0	0	0	0	0	0	0	0	0	0	0	0	0	0	0	0
ABCA8	ENSG00000141338	protein_coding	ENST00000585850	retained_intron	0.03469	0	3e-05	0	0	0	0	0	0	0	0	0.01228	0	0	0	0	0	0
ABCA8	ENSG00000141338	protein_coding	ENST00000586292	retained_intron	0	0	0	0	0	0	0	0	0	0	0.01814	0	0	0.0255	0	0	0	0
ABCA8	ENSG00000141338	protein_coding	ENST00000586539	protein_coding	0	0	0	0	0	0	0	0	0	0	0	0	0	0	1e-04	0	0	0
ABCA8	ENSG00000141338	protein_coding	ENST00000587206	retained_intron	0.01599	0	0	0.03944	0	0	0	0	0	0	0	0	0	0	0	0	0.04203	0
ABCA8	ENSG00000141338	protein_coding	ENST00000588458	retained_intron	0	0	0	0	0	0	0	0	0	0	0	0	0	0	0	0	0	0
ABCA8	ENSG00000141338	protein_coding	ENST00000589533	non_stop_decay	0	0	0.00626	0	0	0	0	0	0	0	0	0	0	0.00978	0.00689	0.00539	0	0.03107
ABCA8	ENSG00000141338	protein_coding	ENST00000589980	retained_intron	0	0	0	0	0	0	0	0	0	0	0	0	0	0	0	0	0	0
ABCA8	ENSG00000141338	protein_coding	ENST00000590359	retained_intron	0	0	0	0	0	0	0	0	0	0	0	0	0	0	0	0	0	0
ABCA8	ENSG00000141338	protein_coding	ENST00000591459	retained_intron	0	0	0	0.01906	0	0	0	0	0	0	0	0	0	0	0	0.02748	0	0
ABCA9	ENSG00000154258	protein_coding	ENST00000340001	protein_coding	0	0	0	0	0	0	0	0	0	0	0	0	1e-05	0	0	0	0	0
ABCA9	ENSG00000154258	protein_coding	ENST00000370732	protein_coding	0	0	0	0	0	0	0	0	0	0	0.00019	0.00038	0.00138	0	0	0	0	0
ABCA9	ENSG00000154258	protein_coding	ENST00000453985	protein_coding	0	0	0	0	0	0	0	0	0	0	0.00216	0.00488	0.00167	0	0	0	0	0
ABCA9	ENSG00000154258	protein_coding	ENST00000460872	retained_intron	0	0	0	0	0	0	0	0	1.03232	0	0	0	0	0	0	0	0	0
ABCA9	ENSG00000154258	protein_coding	ENST00000461623	retained_intron	0	0.05125	0	0.03915	0	0	0	0	0	0	0	0.01027	0	0	0	0	0	0
ABCA9	ENSG00000154258	protein_coding	ENST00000482072	processed_transcript	0	0	0	0	0	0	0	0	0	0	0	0	0	0	0	0	0	0
ABCA9	ENSG00000154258	protein_coding	ENST00000492580	retained_intron	0	0	0	0	0	0	0	0	0	0	0	0	0	0	0	0	0	0
ABCA9	ENSG00000154258	protein_coding	ENST00000495634	protein_coding	0	0.00092	0	0.07431	0	0	0	0	0	0	0	0	0	0	0	0.02345	0	0
ABCA9	ENSG00000154258	protein_coding	ENST00000585714	protein_coding	0	0	0	0	0	0	0	0	0	0	0	0	0	0	0	0	0	0
ABCA9-AS1	ENSG00000231749	antisense	ENST00000458677	antisense	0	0	0	0.2175	0	0	0	0	0	0	0	0	0	0	0	0	0	0
ABCB1	ENSG00000085563	protein_coding	ENST00000265724	protein_coding	3.34906	2.01621	0.178	0.12413	0.42046	0.54718	0.17031	0.34308	0.22127	0.55715	0.30938	0.64299	0.41908	0.5998	0.63792	0.80359	0.62179	0.72388
ABCB1	ENSG00000085563	protein_coding	ENST00000416177	protein_coding	0	0	0	0	0.85192	0	0	0	0.07031	0.04184	0	0	0	0	0	0.09847	0	0
ABCB1	ENSG00000085563	protein_coding	ENST00000475929	processed_transcript	0	0.02354	0.07821	0	0	0	0	0.10681	0	0	0.07777	0	0.16059	0.02521	0.06414	0	0	0
ABCB1	ENSG00000085563	protein_coding	ENST00000476862	processed_transcript	0	0	0	0	0	0	0	0	0	0	0	0	0	0	0	0	0	0
ABCB1	ENSG00000085563	protein_coding	ENST00000482527	retained_intron	0	0	0	0	0	0	0	0	0.08252	0	0	0	0	0	0	0	0	0
ABCB1	ENSG00000085563	protein_coding	ENST00000483831	retained_intron	0.15424	0	0.08094	0.16569	0	0	0	0	0.14478	0	0	0	0	0	0.50164	0	0.1378	0.28724
ABCB1	ENSG00000085563	protein_coding	ENST00000488737	processed_transcript	0	0	0	0.08679	0	0	0	0	0.17676	0	0	0	0	0	0	0	0	0.02248
ABCB1	ENSG00000085563	protein_coding	ENST00000491360	retained_intron	0	0	0	0	0	0	0	0	0	0	0	0	0	0	0	0	0	0
ABCB1	ENSG00000085563	protein_coding	ENST00000496821	processed_transcript	0.50836	0	0	0	0	0	0	0.20534	0	0.52434	0	0.17107	0.10094	0.2237	0	0.54125	0.40639	0.67099
ABCB1	ENSG00000085563	protein_coding	ENST00000543898	protein_coding	0.66767	0	0	0.28764	0	0	0.07899	0	0	1e-05	0	0	0	0	0.00103	0.0546	0	0
ABCB10	ENSG00000135776	protein_coding	ENST00000344517	protein_coding	51.86586	9.92459	6.6248	10.37848	13.37666	15.24836	25.08387	14.81492	16.30899	13.72906	16.54185	30.59888	29.19766	30.64991	51.39242	52.19601	34.68099	47.35389
ABCB10	ENSG00000135776	protein_coding	ENST00000486755	processed_transcript	0.58771	0.42899	0	0.36846	0	0	0	0.10179	0	0.05806	0.07011	0.07663	0.35536	0	0	0	3e-05	0.27279
ABCB10	ENSG00000135776	protein_coding	ENST00000498158	processed_transcript	0	0	0	0	0	0.14035	0	0	0	0	0	0	0.10365	0	0	0	0	0.3689
ABCB10P1	ENSG00000259689	pseudogene	ENST00000558695	processed_pseudogene	0	0	0	0	0	0	0	0	0	0	0	0	0	0	0	0	0	0
ABCB10P3	ENSG00000261524	pseudogene	ENST00000561950	processed_pseudogene	0	0	0	0	0	0	0	0	0	0	0	0	0	0	0	0	0	0
ABCB10P4	ENSG00000260053	pseudogene	ENST00000566803	processed_pseudogene	0	0	0	0	0	0	0	0	0	0	0	0	0	0	0	0	0	0
ABCB10P4	ENSG00000262250	pseudogene	ENST00000572620	processed_pseudogene	0	0	0	0	0	0	0	0	0	0	0	0	0	0	0	0	0	0
ABCB11	ENSG00000073734	protein_coding	ENST00000263817	protein_coding	0	0	0	0	0	0	0	0	0	0	0	0	0	0.011	0	0	0	0
ABCB11	ENSG00000073734	protein_coding	ENST00000439188	nonsense_mediated_decay	0	0	0	0	0	0	0	0	0	0	0	0	0	0	0	0	0	0.00989
ABCB11	ENSG00000073734	protein_coding	ENST00000478354	retained_intron	0	0	0	0	0	0	0	0	0	0	0	0	0	0	0	0	0	0
ABCB11	ENSG00000263298	protein_coding	ENST00000572076	nonsense_mediated_decay	0	0	0	0	0	0	0	0	0	0	0	0	0	0	0	0	0	0
ABCB11	ENSG00000263298	protein_coding	ENST00000574862	retained_intron	0	0	0	0	0	0	0	0	0	0	0	0	0	0	0	0	0	0
ABCB11	ENSG00000263298	protein_coding	ENST00000576612	protein_coding	0	0	0	0	0	0	0	0	0	0	0	0	0	0	0	0	0	0
ABCB4	ENSG00000005471	protein_coding	ENST00000265723	protein_coding	0.09132	0	0	0.04781	0	0.04771	0	0.03142	0	0.01197	0.01868	0	0	0	0	0	0.04974	0
ABCB4	ENSG00000005471	protein_coding	ENST00000358400	protein_coding	0	0.19789	1e-05	0	0	0	0	0.01909	1e-05	0.01328	0	0.06531	0.04185	3e-05	0.11644	0	0	0
ABCB4	ENSG00000005471	protein_coding	ENST00000359206	protein_coding	0.00024	0.00232	0	1e-05	0	0	0	0	0	0	0	0	0.00013	0	9e-05	9e-05	1e-04	0
ABCB4	ENSG00000005471	protein_coding	ENST00000417608	protein_coding	0	0	0	0	0	0	0	0	0	0	0	0	0	0.00874	0	0	0	0
ABCB4	ENSG00000005471	protein_coding	ENST00000440025	protein_coding	0	0	0	0	0	0	0	0	0	0	0	0	0	0	0	0.06439	0.07265	0
ABCB4	ENSG00000005471	protein_coding	ENST00000453593	protein_coding	0	0	0.00852	0	0	0	0	0	0.07201	0	0.03121	6e-05	0	0.05672	0	0.04816	0	0.10102
ABCB4	ENSG00000005471	protein_coding	ENST00000467079	retained_intron	0	0	0	0	0	0	0	0	0	0.07563	0.02636	0	0	0	0	0.01751	0	0
ABCB4	ENSG00000005471	protein_coding	ENST00000467983	retained_intron	0	0	0.08949	0.1987	0	0	0	0	0	0	0.02942	0	0	0	0	0	0	0
ABCB4	ENSG00000005471	protein_coding	ENST00000469770	retained_intron	0	0	0	0.0468	0	0	0	0	0.55713	0	0	0	0	0	0.18436	0	0	0.00558
ABCB4	ENSG00000005471	protein_coding	ENST00000473795	retained_intron	0	0	0	0.13401	0	0	0	0	0	0.03618	0	0	0	0	0.18175	0.10521	0	0
ABCB4	ENSG00000005471	protein_coding	ENST00000545634	protein_coding	0.39874	0	5e-05	0	0	0	0	0.00012	2e-05	0	6e-05	0	0	0	0	0.12107	0.07708	8e-05
ABCB5	ENSG00000004846	protein_coding	ENST00000258738	protein_coding	0	0	0	0	0	0.00824	0	0	0	0	0	0	0	0	0	0	0.00863	0
ABCB5	ENSG00000004846	protein_coding	ENST00000404938	protein_coding	0.00913	0	0	0.02673	0	0.04833	0.02057	0.02862	0.01897	0.00933	0	0.01094	0	0.00672	0.04605	0	0.01297	0.00544
ABCB5	ENSG00000004846	protein_coding	ENST00000406935	protein_coding	0	0	0	0	0	0	0	0	0	0	0.02113	0	0.02643	0	0	0	0	0
ABCB5	ENSG00000004846	protein_coding	ENST00000441315	nonsense_mediated_decay	0.04851	0	0	0.01354	0.01548	0.01009	0	0	0	0.00649	0	0	0	0	0.03999	0.0252	0	0
ABCB5	ENSG00000004846	protein_coding	ENST00000443026	protein_coding	0	0	0	0.01553	0	0	0	0	0	0	0	0	0	0	0	0	0	0
ABCB5	ENSG00000004846	protein_coding	ENST00000477094	processed_transcript	0	0	0	0	0	0	0	0	0	0	0	0	0	0	0.06067	0	0	0
ABCB6	ENSG00000115657	protein_coding	ENST00000265316	protein_coding	4.35016	3.27313	0.74402	0.69624	0.01289	0.47974	0.1431	0.73762	0.37202	1.33896	0.98467	1.84997	1.69914	3.99869	4.33028	6.61246	16.01408	13.76949
ABCB6	ENSG00000115657	protein_coding	ENST00000295750	protein_coding	0	10.50725	0.40034	0.6511	0	0.65511	1.05488	0.31703	0	0.00328	0.1363	0.01211	2e-05	0.17524	0	0	0	0
ABCB6	ENSG00000115657	protein_coding	ENST00000417678	nonsense_mediated_decay	0.38216	0.14726	0.82537	1.19056	0.20814	0	0	0	0.25956	0.46684	0.36985	0.35207	0	1.5505	0.36968	1.11789	1.27563	0.69088
ABCB6	ENSG00000115657	protein_coding	ENST00000439002	protein_coding	0	0.00011	0.00373	7e-05	0.01125	1e-05	0	0	0	0	0	0	0	1e-05	0	0	0.26543	0
ABCB6	ENSG00000115657	protein_coding	ENST00000443805	nonsense_mediated_decay	0	0.42065	0	0	0	0	0	0	0.06191	0	0	0	0.20935	0	0	0.06863	0	0
ABCB6	ENSG00000115657	protein_coding	ENST00000448398	nonsense_mediated_decay	0	0	0.07626	0	0	0	2.86686	0	0	0	0.39525	0	0	0	0	0	0	0
ABCB6	ENSG00000115657	protein_coding	ENST00000452545	nonsense_mediated_decay	0.54668	0	0.20569	0	2.84535	0.32141	0	0.4567	0	0.24115	0.43084	0	0	0.41225	0	0.86679	0.47883	0
ABCB6	ENSG00000115657	protein_coding	ENST00000485773	retained_intron	3.0994	2.64921	0.15993	0.60941	0	0.55744	0.082	0.23183	0.8584	0.18394	0.2361	0.09706	0	0.30899	0.20333	0.22091	0.23597	0.1798
ABCB6	ENSG00000115657	protein_coding	ENST00000487380	retained_intron	1.20724	0.29806	0	0.08442	0	0	0	0	0	0	0	0	0	0	0	0.06032	0	0
ABCB6	ENSG00000115657	protein_coding	ENST00000492543	retained_intron	1.90317	1.83286	0.10745	0.34385	0	0.47146	0.38172	0	0.02735	0.16137	0.03663	0.18522	0.13587	0.25623	0	0	0.20999	0.05601
ABCB6	ENSG00000115657	protein_coding	ENST00000492953	retained_intron	0.37265	1.34013	0	0.1811	0	0	0	0	0	0	0.28014	0	0.36162	0	1.00424	0	4e-05	1.10388
ABCB6	ENSG00000115657	protein_coding	ENST00000494639	retained_intron	0	0	0.01398	0.01518	0	0.77166	0	0.13012	1.24908	0	0.55584	0.10965	0.84081	0	0.43494	0.83549	0.25352	0.45953
ABCB6	ENSG00000115657	protein_coding	ENST00000496984	retained_intron	0.45409	0	0.05945	0.47243	0.05417	0	0	0	0	0	0	0	0	0	0	0.03545	0	0.26003
ABCB6	ENSG00000115657	protein_coding	ENST00000497882	retained_intron	1.09126	1.76072	0.17336	0.03904	1.32965	0.12915	0.14849	0.08492	0.01566	0.06375	0.05121	0.06614	0.07439	0.04781	0.12543	0.12464	0.08914	0.13919
ABCB7	ENSG00000131269	protein_coding	ENST00000253577	protein_coding	32.16141	3.56411	2.93526	6.48814	1.43116	4.85392	1.47074	2.83222	3.79924	4.28001	1.06182	3.64118	2.97365	4.61704	6.27409	9.85817	10.17506	13.40898
ABCB7	ENSG00000131269	protein_coding	ENST00000339447	protein_coding	0.74038	9e-05	1.33024	5e-05	6.09519	0.34594	5.33374	2e-05	0.00203	3e-05	0.07583	7e-05	1e-05	1e-05	0	6e-05	0.25742	9e-05
ABCB7	ENSG00000131269	protein_coding	ENST00000373394	protein_coding	20.64675	15.21247	1.3605	4.5948	0.00034	3.67562	0.00453	2.67977	1.25787	3.0142	5.04394	6.00255	6.3628	5.18306	9.46935	7.76888	12.02419	11.80311
ABCB7	ENSG00000131269	protein_coding	ENST00000469368	retained_intron	1.65507	0.84318	0	0	0	0	0	0	0	0.06048	0.32471	0	1.02833	0	0.31368	0	0	0.81521
ABCB7	ENSG00000131269	protein_coding	ENST00000490858	processed_transcript	0	0	0	0	0	0	0	0	0	0	0.04673	0	0	0	0.25081	0	0	0.10755
ABCB7	ENSG00000131269	protein_coding	ENST00000526404	protein_coding	0	22.73307	2e-05	0	0	0	0	1.57607	0	0.6758	2.85646	1.85739	3.65428	0.84669	1e-05	1.15614	0.17504	0
ABCB7	ENSG00000131269	protein_coding	ENST00000529949	protein_coding	1.00415	0.84136	0.44318	0.58579	0	0.18213	0	0	0	0.15981	0.1574	0.2992	0.40422	0.12231	0.00016	0	0.3086	0
ABCB7	ENSG00000131269	protein_coding	ENST00000534524	protein_coding	0.62608	0	0	0	0	0	0	0	0	0	0	0.13991	0	0.11467	0.51606	0.14853	0.14851	0
ABCB7	ENSG00000131269	protein_coding	ENST00000534570	processed_transcript	1.22049	0	6e-05	0	0	0	0	0	0.03771	0	0	0	0	0	0	0	0	0
ABCB8	ENSG00000197150	protein_coding	ENST00000297504	protein_coding	3.23695	1.41093	0.07939	0.88903	0	0.30299	0	0.20634	0	1.5821	0.77757	1.8776	1.35307	5.41418	5.96027	9.12965	9.95762	17.13795
ABCB8	ENSG00000197150	protein_coding	ENST00000356058	protein_coding	0.43775	0	0	0.09221	0	0	0	0.72147	0	0	0	0	0	0	0	0	0	0.17
ABCB8	ENSG00000197150	protein_coding	ENST00000358849	protein_coding	7.64658	9.12162	0.9178	1.14838	0.62464	1.00632	0.38326	0.5024	0.36505	0.55192	0.29208	0.77192	0.23573	1.1186	1.37629	1.88783	2.04186	3.36379
ABCB8	ENSG00000197150	protein_coding	ENST00000461373	protein_coding	0	0	0	0	0	0	0	0	0	0	0	0	0	0	0	0	0	0
ABCB8	ENSG00000197150	protein_coding	ENST00000462605	retained_intron	0.57552	0.25347	0.38449	0.79425	0	0.06475	0	0	0.06184	0.07306	0	0	0	0.1703	0	0.15537	0.33363	0.52599
ABCB8	ENSG00000197150	protein_coding	ENST00000466514	nonsense_mediated_decay	2.84034	1.23642	0.88227	0.22875	0	0	0	0.23716	0	0.24868	0.08677	0.25234	0.32339	0	0	0.27454	0	0.36193
ABCB8	ENSG00000197150	protein_coding	ENST00000466956	processed_transcript	0.57415	0.45216	0.15668	0.25664	4.85296	0	0	0.2171	0.13302	0.12751	0	0	0.29625	0.15032	0.33707	0.69617	0	0.5727
ABCB8	ENSG00000197150	protein_coding	ENST00000469410	processed_transcript	0	0	0	0	0	0	0	0	0	0	0	0.1384	0	0	0	0	0	0
ABCB8	ENSG00000197150	protein_coding	ENST00000470645	nonsense_mediated_decay	0.67461	1.14825	0.05796	0.17059	0	0.18391	0.08596	0	0.29748	0.04018	0.13143	0.19015	0	0.11943	0.18882	0.05483	0.21776	0.39694
ABCB8	ENSG00000197150	protein_coding	ENST00000471796	processed_transcript	0	0	0	0	0	0	0	0	0	0	0.0541	0	0	0	0	0	0	0
ABCB8	ENSG00000197150	protein_coding	ENST00000472698	processed_transcript	3.56023	1.27098	0.57764	0.85518	0	0.47104	0.06361	0	0.09158	0.22681	0.10963	0.15351	0	0.27714	0.20883	0.06273	0	0.3558
ABCB8	ENSG00000197150	protein_coding	ENST00000477092	protein_coding	17.62386	20.25614	2.60872	1.93665	0	1.08915	0.00033	1.17773	2.5787	4.52544	5.56262	5.39057	5.4863	10.48572	9.38803	13.07183	10.8856	8.10568
ABCB8	ENSG00000197150	protein_coding	ENST00000477719	protein_coding	0	0	0	0	0	0.20106	0.77761	0	0	0	0	0	0	0	0	0	0	0
ABCB8	ENSG00000197150	protein_coding	ENST00000482309	nonsense_mediated_decay	0.00106	0.00728	0.73527	0.17592	0	0.00985	0	0.11126	0.00052	1.54482	1.48129	1.2778	3.31913	3.75037	2.80509	2.34306	0.36285	0.00098
ABCB8	ENSG00000197150	protein_coding	ENST00000482899	retained_intron	3.13123	3.38277	0.81317	0.75827	0.56724	0.57043	0.07656	0.1864	0.13124	0.29709	0.08933	0.20842	0.21728	0.36022	0.32801	0.33878	0.14218	0.57728
ABCB8	ENSG00000197150	protein_coding	ENST00000488370	processed_transcript	0	0	0	0	0	0	0	0	0	0	0	0	0	0	0	0	0	0
ABCB8	ENSG00000197150	protein_coding	ENST00000488551	nonsense_mediated_decay	0	0	0	0	0	0	0.08904	0	0	0	0	0	0.16016	0	0	0	0	0
ABCB8	ENSG00000197150	protein_coding	ENST00000488826	processed_transcript	2.30664	0.59794	0.79455	0.41704	0	0.76521	0	0.15355	0	0.10941	0.51246	0.7244	0.40877	0.60699	0.1883	0.53721	0.5087	0.24217
ABCB8	ENSG00000197150	protein_coding	ENST00000489192	nonsense_mediated_decay	0	0	0	0	2.95289	0	0	3e-05	0.24264	0	0.83567	1.46875	1.73945	0.27725	0	0	0	0
ABCB8	ENSG00000197150	protein_coding	ENST00000491920	protein_coding	2.17789	3.51194	0.83583	0.36597	0	0.07583	0	0.16853	0.22429	0.78633	0.9357	0.57439	1.43234	2.03207	0.68434	1.89343	1.28799	1.02435
ABCB8	ENSG00000197150	protein_coding	ENST00000493338	processed_transcript	0	0.69505	0	0	0.00014	0.6586	0	3e-05	0	0.98375	0	0.47661	0	0.04356	0	1.8013	5.82176	2.08488
ABCB8	ENSG00000197150	protein_coding	ENST00000498578	protein_coding	0.01031	0	0.00014	0	0	0.06188	0	0.00041	0.84406	0.69538	1.16646	2.24523	0.69869	3.84826	2.20645	1.43364	5.89885	7e-05
ABCB8	ENSG00000197150	protein_coding	ENST00000542328	protein_coding	0.4071	3.39462	0.22325	0.00045	0	0.8123	0	0	0.49676	0.00024	0.00064	0.82424	0.01169	0.00366	2.66988	4.1283	11.58521	5.70999
ABCB9	ENSG00000150967	protein_coding	ENST00000280560	protein_coding	2.27064	0.03469	0.00019	0.49049	0.00034	0.00057	0	0.15285	0.27545	0.47564	0.31838	0.55787	0.82453	1.51455	1.66181	2.34818	1.01322	1.5334
ABCB9	ENSG00000150967	protein_coding	ENST00000344275	protein_coding	1.25111	0.81273	0.96426	0.68225	0.86253	0.28685	0.09663	0.71271	0.58332	1.61932	1.53569	1.72732	0.80113	4.05892	3.4267	3.4339	3.20021	1.80136
ABCB9	ENSG00000150967	protein_coding	ENST00000346530	protein_coding	1.18614	2.67725	0.13685	2e-05	0.00111	0.49457	0	0	0	0.11679	0.33251	0.39939	0.00011	0.74064	1.00712	0.62959	0.00022	1.10966
ABCB9	ENSG00000150967	protein_coding	ENST00000392439	protein_coding	0	0	0	0	0	0	0	0	0	0.02718	0	0	0	0	0.05304	0	0.04372	0.10539
ABCB9	ENSG00000150967	protein_coding	ENST00000426173	nonsense_mediated_decay	0	0	0	0	0	0	0	0	0	0	0	0	0	0	0	0	0	0
ABCB9	ENSG00000150967	protein_coding	ENST00000442028	protein_coding	0	0	0	0	0	0	0	0	0	0	0	0	0	0	0	0	0	0
ABCB9	ENSG00000150967	protein_coding	ENST00000442833	protein_coding	0.16041	0.18375	0	0.08625	0	0	0	0	0	0	0	0.0581	0	0	0	0.24985	0.10687	0.10669
ABCB9	ENSG00000150967	protein_coding	ENST00000536976	protein_coding	0.46498	0.18741	0.03458	0.14901	0	0.07283	0	0.06145	0	0.02355	0	0.04168	0	0.03332	0	0.08037	0.03697	0.27999
ABCB9	ENSG00000150967	protein_coding	ENST00000537276	nonsense_mediated_decay	0.09629	0.44026	0.07162	0.08652	0	0	0	0	0	0.02254	0.02418	0.08427	0.11443	0.08199	0	0.03545	0	0
ABCB9	ENSG00000150967	protein_coding	ENST00000538895	retained_intron	0.29061	0.23532	0.02828	0.1529	0	0.10791	0	0	0	0.13111	0.12413	0.27849	0.10915	0.13023	0.33706	0.20702	0.0699	0.09293
ABCB9	ENSG00000150967	protein_coding	ENST00000540285	protein_coding	1.94171	4.77768	0.52474	0.20024	0.11344	0	0	4e-05	0	0.45247	0.40836	0.56321	0.78398	1.00886	0.001	0.36291	1.07147	0.67835
ABCB9	ENSG00000150967	protein_coding	ENST00000540971	protein_coding	1.06035	0.26716	0.15065	0	0	0	0	0	0.03037	0	0.16815	0	0	0	0	0.04866	0	0
ABCB9	ENSG00000150967	protein_coding	ENST00000541424	protein_coding	0.26324	0.46819	0.1444	0.28313	0	0.1655	0	0.08573	0.07598	0.05434	0.01757	0.08289	0.07371	0.06165	0.01597	0.13312	0.03267	0.16865
ABCB9	ENSG00000150967	protein_coding	ENST00000541983	processed_transcript	0	0	0	0	0	0.08639	0.16577	0	0	0	0	0	0	0	0	0	0	0
ABCB9	ENSG00000150967	protein_coding	ENST00000542448	protein_coding	0.34065	0.34414	0.20146	0	0	0	0	0	0	0	0	0	0.10004	0	0.07349	0	0	0
ABCB9	ENSG00000150967	protein_coding	ENST00000542678	protein_coding	0	0	0	0	0	0	0	0	0	0	0	0	0	0	0	0	0	0
ABCB9	ENSG00000150967	protein_coding	ENST00000543935	protein_coding	0	0	0.18306	0.1646	0	0.16437	0.17939	0	0	0.14304	0.20152	0.06525	9e-05	0	0	0	0	0.14311
ABCB9	ENSG00000150967	protein_coding	ENST00000545373	protein_coding	0	0	0	0	0	0.27001	0	0.49235	0	0	0	0	0	0	0	0	0	0
ABCB9	ENSG00000150967	protein_coding	ENST00000546077	protein_coding	0.17615	0.52181	0	0.10299	0	0	0	0.01346	0	0.02293	0	0	0	0	0	0.01973	0	0
ABCB9	ENSG00000150967	protein_coding	ENST00000546289	protein_coding	0	0.30158	0	0.02174	0	0	0.07361	0	0	0.01328	0	0	0	0	0	0.41571	0	0
ABCC1	ENSG00000103222	protein_coding	ENST00000345148	protein_coding	3.15793	0.65307	0.00344	8e-05	1.62242	0.40517	3.81107	4e-05	0.88544	0.63933	0.9412	0.18035	0.82197	0.00645	0.04552	1.19472	1.99382	0.6283
ABCC1	ENSG00000103222	protein_coding	ENST00000346370	protein_coding	0.04192	1.97893	0.2136	0	2e-05	0.34526	0	0.00016	0	0.18131	0	0.09462	0	0.11229	0	0.19789	0	0.44485
ABCC1	ENSG00000103222	protein_coding	ENST00000349029	protein_coding	0.00217	2.39053	0.00036	1e-05	4e-04	1e-05	0.00281	0.48145	0	0.08603	0.84659	0	0.00086	0.07139	0	3e-05	0	0.26527
ABCC1	ENSG00000103222	protein_coding	ENST00000351154	protein_coding	1.48887	6.43424	0.00011	0.51857	2e-05	0.56136	0.48614	1e-05	2e-04	0.31417	0	0.27045	1e-05	0.1925	0.22129	0.14079	0.43594	0.28133
ABCC1	ENSG00000103222	protein_coding	ENST00000399408	protein_coding	0	0.00014	0.10575	0	0	0	0	0	0	0.05848	0	0	0	0	0	0	0	0
ABCC1	ENSG00000103222	protein_coding	ENST00000399410	protein_coding	9.78116	18.65494	4.31363	4.25378	0	2.50612	0	1.80263	0.25437	2.53918	0.0031	3.16031	1.76012	4.58045	3.72824	5.81336	5.19566	8.6159
ABCC1	ENSG00000103222	protein_coding	ENST00000572053	nonsense_mediated_decay	1.80312	12.20305	0.30908	0	5.49482	0	0	0	0	1.24738	0.40013	0.74137	0.7168	1.59258	0.28753	1.61225	1.22056	1.7426
ABCC1	ENSG00000103222	protein_coding	ENST00000572882	protein_coding	0	0.17691	0	0	0	0	0	0	0	0.00029	0	0	0	0.26891	0	1e-05	0.95553	0
ABCC1	ENSG00000103222	protein_coding	ENST00000574224	retained_intron	1.76596	0.3559	0	0.17195	0	0	0	0	0	0.40882	0.04942	0	0	1.65721	0	1.23229	4.93581	1.78144
ABCC1	ENSG00000103222	protein_coding	ENST00000574761	retained_intron	1.00236	12.08916	0.21032	0	0	0.12055	0	0.25113	0	0.22132	0	0.15113	0	0	0	0.76767	0	0
ABCC1	ENSG00000103222	protein_coding	ENST00000575422	retained_intron	0	0.88629	0	0	0	0	0	0	0	0	0	0	0	0.29673	0	0	1.23545	0.32532
ABCC1	ENSG00000103222	protein_coding	ENST00000576557	processed_transcript	0	0.14192	0	0.07318	0.17331	0.11388	0	0	0	0	0	0	0	0	0	0	0	0
ABCC10	ENSG00000124574	protein_coding	ENST00000244533	protein_coding	2.34492	3.44544	0.48816	0.36048	0	0.4052	0	0.10336	1e-05	0.0676	0.02561	0.12989	0	0.29937	1e-05	0.27412	0.27852	0.47833
ABCC10	ENSG00000124574	protein_coding	ENST00000372512	retained_intron	0	0.47325	0	0	0	0	0	0.43556	0	0	0	0	0	0	0	0	0	0
ABCC10	ENSG00000124574	protein_coding	ENST00000372515	protein_coding	1.77236	0.62056	0.00018	0.0917	0	0.36482	0.00025	0.29927	0	0.23889	0	1.07412	0.50167	0.58911	0.849	2.07343	0.99792	0.21924
ABCC10	ENSG00000124574	protein_coding	ENST00000372530	protein_coding	4.75476	7.74821	0.64126	0.81295	0.2312	0.76322	0.97098	0.66461	0.70852	1.58356	1.41903	1.92912	1.63469	4.268	3.58941	5.2757	8.03145	8.16633
ABCC10	ENSG00000124574	protein_coding	ENST00000437104	retained_intron	0.17048	0	0	0	0	0	0	0	0	0	0	0	0	0	0	0	0.09193	0
ABCC10	ENSG00000124574	protein_coding	ENST00000443426	processed_transcript	1.51981	1.84207	0.47183	0.59705	0.7056	0.68386	0	0.56708	0.30468	0.33578	0.54845	0.57273	0.16813	0.57414	0.83911	0.48971	0.85463	0.56834
ABCC10	ENSG00000124574	protein_coding	ENST00000463024	retained_intron	1.30342	1.02741	0.13946	0.2265	0	0.27578	0.06113	0.21067	0.06653	0.06627	0.02807	0.03725	0.03184	0.02938	0.11253	0.01208	0.05366	0.05987
ABCC10	ENSG00000124574	protein_coding	ENST00000469856	retained_intron	0	0.25104	0	0	0	0	0	0	0	0.08758	0	0	0	0	0	0	0	0
ABCC10	ENSG00000124574	protein_coding	ENST00000502549	processed_transcript	0.99543	0.44181	0	0.11355	0	0.14492	0	0.18406	0	0.12732	0.34067	0.47674	0.1571	0.62169	0.76037	0.87119	1.13766	0.21267
ABCC10	ENSG00000124574	protein_coding	ENST00000505344	protein_coding	0	0	0.00016	1e-04	0	0	0	1e-05	0.36955	0	3e-05	0	0.04794	0	0	0	0	0
ABCC11	ENSG00000121270	protein_coding	ENST00000353782	protein_coding	0	0	0.02982	0	0	0	0	0	0	0	1e-05	0.03869	0	0.0627	0	0.0664	0.05777	0
ABCC11	ENSG00000121270	protein_coding	ENST00000356608	protein_coding	9e-05	0.00051	0	0	0	0	0	0.00015	0	0	0	0	6e-05	0	0.00032	0	0	0
ABCC11	ENSG00000121270	protein_coding	ENST00000394747	protein_coding	0	0	0	0	0	0	0	0	0.01842	0	0	0	0	0	0	0	0	0
ABCC11	ENSG00000121270	protein_coding	ENST00000394748	protein_coding	0.1158	0.1314	0	0	0	0	0	0.08029	0	0	0	2e-05	0.0361	2e-05	0.05677	4e-05	2e-05	0
ABCC11	ENSG00000121270	protein_coding	ENST00000537808	protein_coding	0.06962	0.02812	0.00028	0.06149	0.02662	0	0	0.00713	0	0	0.08253	0.04222	3e-04	0	0	0.0756	0	0
ABCC11	ENSG00000121270	protein_coding	ENST00000565329	processed_transcript	0	0	0.00068	0.01812	0	0	0	0	0	0.02866	0.03351	0	0.00951	0.00098	0	0	0	0.01466
ABCC11	ENSG00000121270	protein_coding	ENST00000565487	processed_transcript	0	0	0.02524	0.00983	0	0.0436	0	0	0	0.05168	0	0.09571	0	8e-05	0	0	0	0
ABCC11	ENSG00000121270	protein_coding	ENST00000567385	retained_intron	0.08777	0	0	0.0942	1e-05	0.0983	0	0.05031	0.05228	0.0512	0.00963	0.04497	0.04968	0.06481	0	0.04836	0.0624	0.16428
ABCC11	ENSG00000121270	protein_coding	ENST00000569172	processed_transcript	0	0	0	0	0	0	0	0	0	0.02735	0	0	0	0	0.05729	0	0	0
ABCC11	ENSG00000121270	protein_coding	ENST00000569991	protein_coding	0	0	0.28547	0.06457	0	0.19265	0	0	0	0.0633	0.05662	0	0	0	0	0	0	0.08651
ABCC12	ENSG00000140798	protein_coding	ENST00000311303	protein_coding	0	0	0	0.00497	0	0	0	0	0	0	0	0	0	0	0.01041	0	0	0
ABCC12	ENSG00000140798	protein_coding	ENST00000416054	protein_coding	0	0	0	0	0	2e-05	0	0	0	0	0	0	0	0	0	0	0	0
ABCC12	ENSG00000140798	protein_coding	ENST00000448542	protein_coding	0	0	0	0	0	0.00573	0	0	0	0	0	0	0	0	0	0	0	0
ABCC12	ENSG00000140798	protein_coding	ENST00000497206	nonsense_mediated_decay	0	0	0	0	0	0	0	0	0	0	0	0	0	0	0	0	0	0
ABCC12	ENSG00000140798	protein_coding	ENST00000526251	retained_intron	0.04775	0	0	0	0	0	0	0	0	0	0	0	0	0	0	0	0	0
ABCC12	ENSG00000140798	protein_coding	ENST00000527640	protein_coding	0	0	0	0	0	0	0	0	0	0	0	0	0	0	0	0	0	0
ABCC12	ENSG00000140798	protein_coding	ENST00000528693	retained_intron	0	0	0	0	0	0	0	0	0	0	0	0	0	0	0	0	0	0
ABCC12	ENSG00000140798	protein_coding	ENST00000529084	nonsense_mediated_decay	0	0	0	0	0	0	0	0	0	0	0	0	0	0.00341	0	0	0	0
ABCC12	ENSG00000140798	protein_coding	ENST00000529504	nonsense_mediated_decay	0	0	0	0	0	0.00408	0	0	0	0	0	0	0	0	0	0	0	0
ABCC12	ENSG00000140798	protein_coding	ENST00000532355	processed_transcript	0	0	0	0	0	0	0	0	0	0	0	0	0	0	0	0	0	0
ABCC12	ENSG00000140798	protein_coding	ENST00000532494	nonsense_mediated_decay	0	0	0	0	0	7e-05	0	0	0	0	0	0	0	0	0	0	0	0
ABCC12	ENSG00000140798	protein_coding	ENST00000533185	retained_intron	0	0	0	0	0	0	0	0	0	0	0	0	0	0	0	0	0	0
ABCC12	ENSG00000140798	protein_coding	ENST00000533639	nonsense_mediated_decay	0	0	0	0	0	0	0	0	0	0	0	0	0	0	0	0	0	0
ABCC12	ENSG00000140798	protein_coding	ENST00000534418	nonsense_mediated_decay	0	0	0	0	0	0	0	0	0	0	0	0	0	0	0	0	0	0
ABCC13	ENSG00000243064	pseudogene	ENST00000400571	transcribed_unprocessed_pseudogene	0	0	0	0	0	0	0	0	0	0	0	0	0	0	0	0	0	0
ABCC13	ENSG00000243064	pseudogene	ENST00000400574	transcribed_unprocessed_pseudogene	0	0	0	0	0	0	0	0	0	0	0	0	0	0	0	0	0	0
ABCC13	ENSG00000243064	pseudogene	ENST00000429114	processed_transcript	0	0	0	0	0	0	0	0	0	0	0	0	0	0	0	0	0	0
ABCC13	ENSG00000243064	pseudogene	ENST00000463099	transcribed_unprocessed_pseudogene	0	0	0	0	0	0	0	0	0	0	0	0	0	0	0	0	0	0
ABCC13	ENSG00000243064	pseudogene	ENST00000467409	retained_intron	0	0	0	0	0	0	0	0	0	0	0	0	0	0	0	0	0	0
ABCC13	ENSG00000243064	pseudogene	ENST00000471902	processed_transcript	0	0	0	0	0	0	0	0	0	0	0	0	0	0	0	0	0	0
ABCC13	ENSG00000243064	pseudogene	ENST00000481582	retained_intron	0	0	0	0	0	0	0	0.01295	0	0	0	0	0	0	0.04122	0	0	0
ABCC13	ENSG00000243064	pseudogene	ENST00000482980	processed_transcript	0	0	0	0	0	0	0	0	0	0	0	0	0	0	0.03073	0	0	0
ABCC2	ENSG00000023839	protein_coding	ENST00000370434	protein_coding	0	0.09476	0	0	0	2e-05	0.12568	0.00909	0	0	0	0	0	0	0.01131	0	0	2e-05
ABCC2	ENSG00000023839	protein_coding	ENST00000370449	protein_coding	0.65881	0.20452	0.0444	0.17902	0.38769	0.11336	0.06901	0.06245	0.07128	0.08627	0.03777	0.06206	0.0411	0.05117	0.05681	0.12776	0.08459	0.13951
ABCC2	ENSG00000023839	protein_coding	ENST00000496621	processed_transcript	0.30773	0	0.03707	0	0	0	0	0	0	0	0.04511	0	0	0.11451	0.20397	0	0	0
ABCC3	ENSG00000108846	protein_coding	ENST00000285238	protein_coding	0.02019	0.01446	0	0.02406	0	0.01324	0	0	0	0.00493	0	0.006	0	0	0.00997	0.00418	0	0.00981
ABCC3	ENSG00000108846	protein_coding	ENST00000427699	protein_coding	0	0	0	0	0	0	0	0	0	0	0	0	0	0	0	0	0	0
ABCC3	ENSG00000108846	protein_coding	ENST00000502426	nonsense_mediated_decay	0	0	0	0	0	0	0	0	0	0	0	0	0	0	0	0	0	0
ABCC3	ENSG00000108846	protein_coding	ENST00000503304	processed_transcript	0	0	0	0.08297	0	0	0	0	0	0	0	0	0	0	0	0	0	0
ABCC3	ENSG00000108846	protein_coding	ENST00000503337	retained_intron	0	0.00455	0	1e-05	0	0.01414	0	0	0	0	0	0	0.02802	0	0	0	0	0
ABCC3	ENSG00000108846	protein_coding	ENST00000504586	retained_intron	0	0	0	0	0	0	0	0	0	0	0	0	0	0	0	0	0	0
ABCC3	ENSG00000108846	protein_coding	ENST00000505699	nonsense_mediated_decay	0	0	0	0	0	0	0	0	0	0	0	0	0	0	0	0	0	0
ABCC3	ENSG00000108846	protein_coding	ENST00000506464	processed_transcript	0	0.05163	0	0	0	0	0	0	0	0	0	0	0	0	0	0	0	0
ABCC3	ENSG00000108846	protein_coding	ENST00000508929	retained_intron	0	0	0	0	0	0	0	0	0	0	0	0	0	0	0	0	0	0
ABCC3	ENSG00000108846	protein_coding	ENST00000510633	nonsense_mediated_decay	0	0	0	0	0	0	0	0	0	0	0	0	0	0	0	0	0	0
ABCC3	ENSG00000108846	protein_coding	ENST00000510891	processed_transcript	0	0	0	0	0	0	0	0	0	0	0	0	0	0	0	0	0	0
ABCC3	ENSG00000108846	protein_coding	ENST00000513511	nonsense_mediated_decay	0	0	0	0	0	0	0	0	0	0	0	0	0	0	0	0	0	0
ABCC3	ENSG00000108846	protein_coding	ENST00000513589	processed_transcript	0	0	0	0	0	0	0	0	0	0	0	0	0	0	0	0	0	0
ABCC3	ENSG00000108846	protein_coding	ENST00000513745	protein_coding	0	0	0	0	0	0	0	0	0	0	0	0	0	0	0	0	0	0
ABCC3	ENSG00000108846	protein_coding	ENST00000515070	retained_intron	0	0	0	0	0	0	0	0	0	0	0	0	0	0	0	0	0	0
ABCC3	ENSG00000108846	protein_coding	ENST00000515585	nonsense_mediated_decay	0	0	0	0	0	0	0	0	0	0	0	0	0	0	0	0	0	0
ABCC3	ENSG00000108846	protein_coding	ENST00000515707	protein_coding	0	0	0	0	0	0	0	0	0	0	0	0	0	0	0	0	0	0
ABCC3	ENSG00000108846	protein_coding	ENST00000571855	retained_intron	0	0	0	0	0	0	0	0	0	0	0.00949	0	0.02718	0.011	0	0	0	0
ABCC4	ENSG00000125257	protein_coding	ENST00000376887	protein_coding	25.14866	8.47325	2.88589	4.28901	1.98164	3.21215	4.17949	2.77389	2.69598	3.28781	2.1671	4.7552	3.38757	3.47116	6.65193	7.07827	4.09606	9.98846
ABCC4	ENSG00000125257	protein_coding	ENST00000412704	protein_coding	0.27856	0.03791	0	0.20344	6e-05	0.08535	7e-05	0	0	3e-05	1e-05	0.04498	0	0.15471	0	3e-05	4e-05	1e-05
ABCC4	ENSG00000125257	protein_coding	ENST00000431522	protein_coding	1.96126	0	0.00208	0.30934	0	0.42977	1e-05	0.2012	0	0.57761	1.07375	0.30542	1.47929	1.88569	0.00109	2.33187	3.86655	1.71124
ABCC4	ENSG00000125257	protein_coding	ENST00000467685	processed_transcript	0.89688	0.17017	0.18116	0.18596	0	0.0431	0	0.08714	0.55142	0	0	0	0	0.04016	0.11991	0	0	0.07165
ABCC4	ENSG00000125257	protein_coding	ENST00000471041	processed_transcript	0	0	0	0	0	0	0	0	0	0	0	0	0	0	0	0	0	0
ABCC4	ENSG00000125257	protein_coding	ENST00000474158	processed_transcript	0	0	0	0	0	0	0.07207	0	0	0	0	0	0	0	0	0	0	0.21783
ABCC4	ENSG00000125257	protein_coding	ENST00000484109	processed_transcript	1.04889	0	0.11051	0	0	0	0	0	0	0	0	0.06124	0	0	0	0	0	0.45299
ABCC4	ENSG00000125257	protein_coding	ENST00000536256	protein_coding	7e-05	0	0	0.27665	0	3e-05	0.02466	1e-05	0	0.05266	0	1e-05	1e-05	1e-05	0	0	0	0.25472
ABCC4	ENSG00000125257	protein_coding	ENST00000538287	protein_coding	1.61948	10.0639	0	0	0	0.17098	0	0.32144	0	0.35351	0.21125	0.17747	0.18005	0.0621	0.40423	0.28181	0.77829	0.18777
ABCC5	ENSG00000114770	protein_coding	ENST00000265586	protein_coding	0.79187	6.602	1e-05	0	0	0.19432	0	0.30772	0	0.25705	0.43754	0.49845	0.081	0.45782	0.1835	0.84555	1.28085	0.78448
ABCC5	ENSG00000114770	protein_coding	ENST00000334444	protein_coding	11.65162	10.80476	1.05213	2.07031	0.00146	1.84492	2.23951	1.10453	0.82097	1.42486	0.68479	1.50996	1.38051	2.07183	2.63592	3.24056	3.63128	5.45567
ABCC5	ENSG00000114770	protein_coding	ENST00000382494	protein_coding	1.58023	0.17091	0.91918	1.10658	0.46421	2.27432	0.73737	2.39139	0.47817	1.92241	1.22038	2.62997	1.58592	1.48081	1.37229	1.48639	0.48733	0.87131
ABCC5	ENSG00000114770	protein_coding	ENST00000392579	protein_coding	0.67738	0.7608	0.35692	0.56391	3.94389	0.3078	4.16064	1.87278	3.65733	2.19046	2.375	2.25488	1.84506	1.56871	0.27656	1.63131	0.97391	0.8601
ABCC5	ENSG00000114770	protein_coding	ENST00000427120	protein_coding	7.70776	3.12225	5.61938	7.12177	1.00912	2.15237	1.22204	0.8759	0.7572	1.01393	0.53449	0.84259	1.14388	0.67196	0.87966	1.32878	0.65586	1.39092
ABCC5	ENSG00000114770	protein_coding	ENST00000437205	nonsense_mediated_decay	1.37068	7e-04	0.35552	5e-05	0.88058	5e-05	0.00013	1e-05	0.18024	3e-05	6e-05	3e-05	1e-05	4e-05	7e-05	6e-05	5e-05	0.28083
ABCC5	ENSG00000114770	protein_coding	ENST00000437341	protein_coding	0	0.42828	0	0	0	0	0	0	0	0.56848	1.26929	0.56644	0	1.65372	1.37787	1.54477	2.18811	0.78097
ABCC5	ENSG00000114770	protein_coding	ENST00000438979	nonsense_mediated_decay	0	0.86204	0	0.23182	0.92582	0.2648	1.23061	0.09477	0	1.213	0.72412	0.41179	0	0.55572	0.26802	0	0.96164	0
ABCC5	ENSG00000114770	protein_coding	ENST00000443376	nonsense_mediated_decay	0.13653	0	0	0	0	0	0	0	0	0.12165	0.08064	0.47711	0	0.07077	0.16638	0	0	0.17579
ABCC5	ENSG00000114770	protein_coding	ENST00000443497	nonsense_mediated_decay	0	0	0	0.33494	0	0.14011	1.6122	0.21313	0	0	0	0	0	0	0	0	0	0
ABCC5	ENSG00000114770	protein_coding	ENST00000446941	protein_coding	0.4214	0	1.7213	2.65295	3.91887	2.92815	0	1.41101	0.19783	0.35702	0.22519	0.57177	0.14935	0.29437	0	0.05249	0.05891	0.19036
ABCC5	ENSG00000114770	protein_coding	ENST00000476402	retained_intron	0.63746	1.52936	0	0.11359	0	0.04696	1.99308	0	0	0	0	0	0.32881	0	0	0	0	0
ABCC5	ENSG00000114770	protein_coding	ENST00000492216	processed_transcript	0.17603	0	0	0	0	0	0	0	0	0.12373	0.12791	0.42034	0.46736	0	0	0	0	0
ABCC5-AS1	ENSG00000223882	antisense	ENST00000422946	antisense	0.14882	0	0	0	0	0	0	0.31346	0	0	0.04637	0.05053	0	0	0.17852	0	0	0.16936
ABCC6	ENSG00000091262	protein_coding	ENST00000205557	protein_coding	0.35752	0.44896	0.00013	0.15566	0	0.17155	0.07712	0.13149	0.00981	0.04693	0.0083	0.05204	0.05187	0.05771	0.03806	0.09016	0.06301	1e-05
ABCC6	ENSG00000091262	protein_coding	ENST00000456970	nonsense_mediated_decay	0.28728	0.0467	0.07951	0.04841	0	0	0	0	0.00555	0.0261	2e-05	1e-05	0	0	0	1e-05	0.01527	0.08526
ABCC6	ENSG00000091262	protein_coding	ENST00000574094	processed_transcript	0	0	0	0	0	0	0	0	0	0	0.02342	0	0	0	0.08686	0.02469	0	0
ABCC6	ENSG00000091262	protein_coding	ENST00000575728	protein_coding	0.08889	0	0.08661	0.08067	0.05999	0.0989	0	0.04549	0.02422	0	0.02336	0	0	0	0	0	0	0
ABCC6	ENSG00000091262	protein_coding	ENST00000576204	retained_intron	0.30758	0.15183	0.07143	1e-05	0.03573	0	0.02834	0	0	0	0	0.02819	0.04024	0	0.08311	0	0	0.04786
ABCC6	ENSG00000091262	protein_coding	ENST00000576683	retained_intron	0	0.06799	0	0	0	1e-05	0	0	0	0.00154	0	0	0	0	0	0	0.07838	0
ABCC6	ENSG00000091262	protein_coding	ENST00000577103	nonsense_mediated_decay	0	0	0	0	0	0	0	0	0	0	0	0	0	0	0	0	0	0
ABCC6P1	ENSG00000256340	pseudogene	ENST00000546162	processed_transcript	0.24063	0.04384	0.0211	0.1273	0.48415	0.12857	0	0.03712	0	0.03299	0	0.03374	0.0342	0	0.09451	0.03796	0.02222	0.02149
ABCC6P1	ENSG00000256340	pseudogene	ENST00000565118	processed_transcript	0	0	0	0	0	0.02995	0	0	0	0	0	0	0	0	0	0	0	0
ABCC6P1	ENSG00000256340	pseudogene	ENST00000565566	transcribed_unprocessed_pseudogene	0	0	0	0	0	0	0	0	0	0	0	0	0	0	0	0	0	0
ABCC6P1	ENSG00000256340	pseudogene	ENST00000565647	processed_transcript	0	0	0	0	0	0	0	0	0	1e-05	0	0	0	0	0	0	0	0
ABCC6P1	ENSG00000256340	pseudogene	ENST00000600761	transcribed_unprocessed_pseudogene	0	0	0	0	0	0	0	0	0	0	0	0	0	0	0	0	0	0
ABCC6P2	ENSG00000255277	pseudogene	ENST00000526069	unprocessed_pseudogene	0	0	0.06054	0	0	0.04553	0	0	0	0	0	0	0	0	0	0	0	0
ABCC6P2	ENSG00000255277	pseudogene	ENST00000542005	unprocessed_pseudogene	0	0	1e-05	0	0	0	0	0.04546	0	0	0	0	0	0	0	0	0	0
ABCC8	ENSG00000006071	protein_coding	ENST00000302539	protein_coding	0.0017	0.10417	0.00083	0	0	0.00048	0	0	0	8e-05	0	0.00072	0.01	0	0	0.00019	2e-05	0
ABCC8	ENSG00000006071	protein_coding	ENST00000389817	protein_coding	0.15663	0.00012	0.03344	0	0	0.02964	0	0	0	0.02126	0	0.02332	0	0.03786	0	0.02342	0.12092	0
ABCC8	ENSG00000006071	protein_coding	ENST00000524561	retained_intron	0.34907	0.74952	0	0	0	0	0	0	0	0.04377	0.02654	0.00458	0	0.06353	0	0.01366	0	0
ABCC8	ENSG00000006071	protein_coding	ENST00000525022	retained_intron	0.0918	0.08574	0	0	0	0	0	0	0	0	0	0	0	0	0	0	0	0
ABCC8	ENSG00000006071	protein_coding	ENST00000526002	retained_intron	0	0.30727	0	0	0	0	0	0	0	0	0	0	0	0	0	0	0	0
ABCC8	ENSG00000006071	protein_coding	ENST00000526037	retained_intron	0	0	0	0	0	0	0	0	0	0	0.02962	0	0	0	0.08384	0	0.02061	0
ABCC8	ENSG00000006071	protein_coding	ENST00000526168	nonsense_mediated_decay	0	0.08078	0	0.10518	0	0	0	0.03289	0	0	0	0	0	0	0	0	0	0
ABCC8	ENSG00000006071	protein_coding	ENST00000526921	retained_intron	0.13437	0	0	0	0	0	0	5e-05	0	0	1e-05	0	0	0	0	0.00121	0	0
ABCC8	ENSG00000006071	protein_coding	ENST00000527905	nonsense_mediated_decay	0.07753	0.09695	0.0337	0.04787	0.02145	0.041	0	0	0	0.00432	0	0.00035	0	0	0	0	0	0.0234
ABCC8	ENSG00000006071	protein_coding	ENST00000528202	processed_transcript	0.38975	0	0	0	0	0.15315	0	0	0	0	0	0	0	0	0.22058	0.08333	0	0
ABCC8	ENSG00000006071	protein_coding	ENST00000528374	protein_coding	0	0	0	0	0	0	0	0	0	0	0	0	0	0	0	0	0	0
ABCC8	ENSG00000006071	protein_coding	ENST00000529967	retained_intron	0	0.1203	0	0.00578	0	0	0	0.10562	0	0.00382	0.03553	0	0	0	0	0	0	0.23422
ABCC8	ENSG00000006071	protein_coding	ENST00000530147	retained_intron	0	0	0	0.13353	0	0.45245	0	0	0	0	0	0	0	0	0.07084	0	0	0
ABCC8	ENSG00000006071	protein_coding	ENST00000531137	retained_intron	0	0	0	0	0	0	0	0	0	0	0	0	0	0	0	0	0	0
ABCC8	ENSG00000006071	protein_coding	ENST00000531642	nonsense_mediated_decay	0.08732	0	0	0	0	0	0	0	0	0	0	0	0	0	0.08587	0	0	0
ABCC8	ENSG00000006071	protein_coding	ENST00000531891	nonsense_mediated_decay	0	0	0.439	0.02972	0	0	0	0	0	0	0	0	0	0	0	0	0.04657	0
ABCC8	ENSG00000006071	protein_coding	ENST00000531911	retained_intron	0	0.08679	0	1e-05	0	0.05001	0	0.05957	0	0	0	0	0.01742	0.02221	0.07236	0	0	0.03896
ABCC8	ENSG00000006071	protein_coding	ENST00000532220	retained_intron	0	0	0	0	0	0	0	0	0	0	0	0	0	0	0	0	0	0
ABCC8	ENSG00000006071	protein_coding	ENST00000532728	retained_intron	0.98372	0.88338	0.26628	0.28231	0.14594	0.13541	0.38551	0.18152	0.05634	0.27582	0.25092	0.41369	0.40712	0.48986	0.71536	1.01165	0.75712	1.04403
ABCC9	ENSG00000069431	protein_coding	ENST00000261200	protein_coding	0.07409	0	0	0.02099	0	0.03904	0	0	0.08694	0.02663	0.02584	0.02751	0.00438	0.00733	0.04421	0	0	0.03604
ABCC9	ENSG00000069431	protein_coding	ENST00000261201	protein_coding	0	0.02998	0	0	0	3e-05	7e-05	0	0	0	1e-05	0.02103	0	0.02371	0.06092	0.02528	0.00012	0.02831
ABCC9	ENSG00000069431	protein_coding	ENST00000326684	protein_coding	0.07321	0.04174	0.18822	0.03578	0	0	0	0.02664	0	0.10997	0.02124	0.01836	0.14162	0	0	0.02737	0.03028	0
ABCC9	ENSG00000069431	protein_coding	ENST00000345162	protein_coding	8e-05	0	0	0	0	0.0242	0.00434	0.01835	0	0	0.01738	3e-05	0	0	1e-05	0	0.01375	1e-05
ABCC9	ENSG00000069431	protein_coding	ENST00000538350	protein_coding	0.06492	0	0	0.22605	0	0.02548	0	0	0	0.01464	0.03521	0.01782	0.02494	0	0.07139	0	0	0.0347
ABCC9	ENSG00000069431	protein_coding	ENST00000544039	protein_coding	2e-05	0.00686	0.05932	0	0	0	0	4e-05	0	0	0	0.00694	0.0156	0	0	0.088	0	0
ABCD1	ENSG00000101986	protein_coding	ENST00000218104	protein_coding	2.57749	3.20101	0.15189	0.13709	0	0.22044	0	0.15157	0.13545	0.29028	0.29756	0.45266	0.33514	1.02059	1.18266	1.73065	3.3448	3.06428
ABCD1	ENSG00000101986	protein_coding	ENST00000370129	protein_coding	2.11353	1.50123	0.39873	0.15518	0	0.19259	0	0.09946	0	0.167	0.28835	0.31902	0.3129	0.24902	0.92489	0.96588	1.91291	1.48545
ABCD1	ENSG00000101986	protein_coding	ENST00000443684	protein_coding	0	1e-05	0.00051	0.13181	0.26043	0	0	0	0	0	0	0.01714	0	0	0	0	0.17597	0.56812
ABCD1	ENSG00000268757	protein_coding	ENST00000594539	protein_coding	0	0	0	0	0	0	0	0	0	0	0	0	0	0	0	0	0	0
ABCD1	ENSG00000268757	protein_coding	ENST00000600049	protein_coding	0	0	0	0	0	0	0	0	0	0	0	0	0	0	0	0	0	0
ABCD1	ENSG00000268757	protein_coding	ENST00000601366	protein_coding	0	0	0	0	0	0	0	0	0	0	0	0	0	0	0	0	0	0
ABCD1P2	ENSG00000215151	pseudogene	ENST00000429313	unprocessed_pseudogene	0	0	0	0	0	0	0	0	0	0	0	0	0	0	0.07542	0	0	0
ABCD1P3	ENSG00000261233	pseudogene	ENST00000562927	unprocessed_pseudogene	0	0	0	0	0	0	0	0	0	0	0	0	0	0	0	0	0	0
ABCD1P4	ENSG00000225293	pseudogene	ENST00000399687	unprocessed_pseudogene	0	0	0	0	0	0	0	0	0	0	0	0	0	0	0	0	0	0
ABCD1P4	ENSG00000268183	pseudogene	ENST00000601254	unprocessed_pseudogene	0	0	0	0	0	0	0	0	0	0	0	0	0	0	0	0	0	0
ABCD1P5	ENSG00000214330	pseudogene	ENST00000445663	unprocessed_pseudogene	0	0	0	0	0	0	0	0	0	0	0	0	0	0	0	0	0	0
ABCD2	ENSG00000173208	protein_coding	ENST00000308666	protein_coding	0.24312	0.03632	0.04558	0.12697	0.00426	0.24394	0.00587	0.03279	0.00932	0.03861	0.07394	0.08534	0.05596	0.09443	0.26077	0.25458	0.2424	0.31508
ABCD3	ENSG00000117528	protein_coding	ENST00000315713	protein_coding	1.21173	4.2881	0.18479	0.77975	0	0.63862	0.15927	0.97699	0.92294	2.41364	6.79828	6.42265	12.71291	4.87357	9.40333	8.43155	4.6912	3.05905
ABCD3	ENSG00000117528	protein_coding	ENST00000370214	protein_coding	60.78019	9.43657	12.26563	18.38126	2.10145	20.56557	14.00487	10.66994	12.13325	11.43476	7.59089	16.5897	14.06946	13.33917	23.08803	33.09137	42.5008	68.52208
ABCD3	ENSG00000117528	protein_coding	ENST00000394233	protein_coding	2.92959	0.72786	0.66447	0.70955	17.45823	0.12111	6.11745	0.17295	0.17588	0.06549	0	0	0	0.29956	0.32109	0.74887	1.90156	2.47549
ABCD3	ENSG00000117528	protein_coding	ENST00000454898	protein_coding	2.7415	0.64388	0.19123	0.27868	0	0.36087	0	0	0.08818	1.66337	3.35872	1.6089	3.78467	0.99623	1.91111	2.64835	5.86416	2.50043
ABCD3	ENSG00000117528	protein_coding	ENST00000464165	processed_transcript	0.50035	0	0	0.06629	1.91372	0.62902	0	0.15756	0	0.05433	0.0887	0.03603	0.06627	0.09079	0.24741	0.14618	0.08382	0.31059
ABCD3	ENSG00000117528	protein_coding	ENST00000468860	processed_transcript	0	0	0	0	0	0	7.41995	0.09385	0	0	0.3648	0	0.63273	0	0	0.5889	3.5367	0
ABCD3	ENSG00000117528	protein_coding	ENST00000484213	processed_transcript	1.18771	0.27717	0.20084	0.29939	0.08622	0.46453	0.04993	0.24136	0.53845	0.07832	0.04375	0.14837	0.07367	0.09883	0.23827	0.27476	0.15101	0.4796
ABCD3	ENSG00000117528	protein_coding	ENST00000493416	processed_transcript	1.6599	1.39925	0	0.16104	0.22933	0.82721	8.43635	0.96126	0.71108	0	0	0.15183	0	0	0	0.20419	0	2.3098
ABCD3	ENSG00000117528	protein_coding	ENST00000536817	protein_coding	1.40454	0.13518	0.18285	0.68422	0	0.51889	0	0.07409	1e-05	0.64352	0.00067	0.00019	2.39221	4.53205	1.45086	4.19772	13.03233	10.60268
ABCD4	ENSG00000119688	protein_coding	ENST00000298816	protein_coding	0.19933	0	0	0.09648	0	0.1262	0	0.12902	0	0	3e-05	0	0	0	0.0205	0.28928	0.83343	6e-05
ABCD4	ENSG00000119688	protein_coding	ENST00000356924	protein_coding	1.00778	0.46	1.75771	1.69806	5.74352	3.57957	5.32885	1.26919	0.33137	1.25808	0.45098	0.78235	1.25718	1.01728	1.95046	2.21255	4.80235	3.58803
ABCD4	ENSG00000119688	protein_coding	ENST00000460308	nonsense_mediated_decay	0.33167	0	0	0	0	0	1.09048	0	0	0.07294	0	0	0.03465	0	0	0	0	0.03717
ABCD4	ENSG00000119688	protein_coding	ENST00000465085	retained_intron	3.44996	1.89335	0.46621	1.37527	0.28164	0.21559	0.50525	0.47486	0.10738	0.23541	0.30387	0.26525	0.58159	0.58651	0.32938	0.46264	0.35031	0.66594
ABCD4	ENSG00000119688	protein_coding	ENST00000466822	retained_intron	0	2.24229	0	0.15804	0	0	0	0.12102	0	0.20731	0	0	0	0	0	0	0	0
ABCD4	ENSG00000119688	protein_coding	ENST00000469672	nonsense_mediated_decay	0	0.31757	1.80819	1.79715	0	0.56196	0	0.74622	0	0.13835	0.48109	0.58366	0	0.74714	0	0.2955	0.10902	0.33833
ABCD4	ENSG00000119688	protein_coding	ENST00000470637	nonsense_mediated_decay	0	0	0	0	0	0	0	0	0	0	0	0.03464	0	0	0	0	0	0
ABCD4	ENSG00000119688	protein_coding	ENST00000474270	nonsense_mediated_decay	0.52225	0.1466	3.34278	4.95717	3.00672	1.41868	0.11373	1.18046	0	1.13395	0.42269	0.8231	0	1.55297	2.20889	0.82166	0.52082	0.92416
ABCD4	ENSG00000119688	protein_coding	ENST00000475240	retained_intron	0.41485	0.54116	0.2009	0.22052	0	0.17993	0	0.17218	0	0.26118	0	0	0.09051	0	0	0.52474	0.4198	0.24911
ABCD4	ENSG00000119688	protein_coding	ENST00000477803	retained_intron	5.05516	2.90674	0.55136	1.15719	0	0	0	0.34977	0	0.67307	0.8619	0	0.03629	1.35164	1.15885	1.60118	12.32182	6.86974
ABCD4	ENSG00000119688	protein_coding	ENST00000481348	nonsense_mediated_decay	3.50386	4.05256	4.66951	6.84441	10.31455	3.26929	1.28477	0.98402	0.90327	0.35229	0.26734	1.31122	0.24244	0.50928	0.54432	1.10048	0	0.911
ABCD4	ENSG00000119688	protein_coding	ENST00000481935	nonsense_mediated_decay	9.44818	8.09504	10.097	11.70529	1e-05	5.04204	5e-05	1.27877	1.59027	1.70115	0.99334	1.85698	0.85603	2.21308	1.73051	2.09199	2.83537	3.88099
ABCD4	ENSG00000119688	protein_coding	ENST00000484380	retained_intron	3.00867	4.05099	0.53879	0.81501	0.13354	0.56829	0.151	0.40021	0.51953	0.28495	0.28404	0.3482	0.32127	0.21282	0.23213	0.521	0.2601	0.46744
ABCD4	ENSG00000119688	protein_coding	ENST00000489207	processed_transcript	0	0	0	0	0	0	0	0	0	0	0	0	0	0	0	0.33008	0	0
ABCD4	ENSG00000119688	protein_coding	ENST00000489678	retained_intron	4.06198	4.4213	0.90519	1.59582	0.54137	0.93972	1.11924	0.40704	0.27438	0.34695	0.27062	0.29384	0.2316	0.41827	0.39681	0.50484	0.36142	1.28115
ABCD4	ENSG00000119688	protein_coding	ENST00000493427	retained_intron	2.96789	2.38395	0.59603	0.69157	0.07118	0.34116	0	0.09511	0	0.23902	0.0013	0.2276	0	0.01893	0.39354	0.32975	0.08709	0.23997
ABCD4	ENSG00000119688	protein_coding	ENST00000493752	retained_intron	0.89123	0.62288	0	0.30282	0	0.16369	0	0	0	0	0.21814	0.21864	0.08759	0.38111	0	0.0709	0.62561	0.49385
ABCD4	ENSG00000119688	protein_coding	ENST00000496015	retained_intron	4.87513	4.10112	0.83704	0.28462	0.13932	0.442	0	0.48307	0.25281	0.14498	0.1481	0.07417	0.15834	0.15669	0	0.19585	0.44692	0.47534
ABCD4	ENSG00000119688	protein_coding	ENST00000553486	nonsense_mediated_decay	0	7.38546	0	0	0	0	0	0	0.39784	0.64623	0.72338	0.38969	0.67562	1.37897	0.44056	2.48267	0.83175	2.37455
ABCD4	ENSG00000119688	protein_coding	ENST00000553998	nonsense_mediated_decay	0	0.08347	0	0	0	0	0	0	0	0	0	0	0	0.09438	0	0	0	0
ABCD4	ENSG00000119688	protein_coding	ENST00000554453	nonsense_mediated_decay	0.35714	0.2848	0	0.18989	0	0	0.07149	0	0	0.06043	0	0.05263	0.36082	0	0	0	0	0
ABCD4	ENSG00000119688	protein_coding	ENST00000555617	nonsense_mediated_decay	0.31141	0	0	0	0	0.52562	0	0	0	0.13273	0	0	0	0	0.36029	0	0	0
ABCD4	ENSG00000119688	protein_coding	ENST00000555904	protein_coding	0	0	0	0.00033	0	0	0	0.08393	0	0	0	0	0	0	0	0	0	0.24119
ABCD4	ENSG00000119688	protein_coding	ENST00000556119	nonsense_mediated_decay	0	0	0.00015	0	0	5e-05	0	0	0	0.35591	0.30079	0.32184	0.0993	0.24279	0.26813	0.00351	2.40554	1.49581
ABCD4	ENSG00000119688	protein_coding	ENST00000556517	protein_coding	0.00176	1.3302	0.25036	7e-05	0.29323	0	0	1e-05	0	0	0	0.00052	0.03825	0	0	0	0	0
ABCD4	ENSG00000119688	protein_coding	ENST00000556971	protein_coding	0	0.44885	0.17998	0.22386	0	0	0	0	0	0	0.31061	0	0	0	0.44505	0	0.99021	0
ABCD4	ENSG00000119688	protein_coding	ENST00000557554	processed_transcript	0	0	0	0.50546	0	0	0	0	1.30289	2e-05	0	0	0	0	0.88581	1e-05	0.74482	1.36942
ABCD4	ENSG00000119688	protein_coding	ENST00000557588	protein_coding	0	0.52749	1.35814	0.25743	0	0	0	0.01798	0.00014	0	0	0.22744	0	4e-05	9e-04	0.21605	0.00281	0.52853
ABCE1	ENSG00000164163	protein_coding	ENST00000296577	protein_coding	40.0048	2.75748	5.39742	10.90796	10.66693	10.51595	16.15533	7.13364	6.96477	5.62956	4.27786	10.02751	9.49319	7.00934	19.67918	21.27859	38.90251	74.39545
ABCE1	ENSG00000164163	protein_coding	ENST00000502586	protein_coding	5.86853	7.59311	3.99922	6.23796	0	8.65572	8.14048	8.22143	9.71878	17.40836	18.28638	18.71545	24.02674	29.05283	30.02557	47.69431	100.94151	89.02209
ABCE1	ENSG00000164163	protein_coding	ENST00000502803	processed_transcript	0	3.242	2.48951	0	0	0	0	1.99747	0	3.8431	6.31164	0.25483	4.91064	8.1852	2.24554	6.33719	42.80867	0.00048
ABCE1	ENSG00000164163	protein_coding	ENST00000504292	nonsense_mediated_decay	0.15019	0	0.28851	0	0	1.1016	0.11706	0.33009	0	0.21295	0.26225	0.15232	0.15305	0.0752	0	0.22779	0	0.10471
ABCE1	ENSG00000164163	protein_coding	ENST00000504683	retained_intron	0	0	0	0	0	0	0	0	0	0	0	0	0	0	0	0	0	0
ABCE1	ENSG00000164163	protein_coding	ENST00000506506	processed_transcript	0	0	0	0	0	0	0	0	0	0.10379	0	0	0	0	0	0	0	0
ABCE1	ENSG00000164163	protein_coding	ENST00000507193	nonsense_mediated_decay	0	0	0	0	0	0	0	0	0	0	0	0	0	0	0	0	0	0
ABCE1	ENSG00000164163	protein_coding	ENST00000509593	retained_intron	1.26338	0.09261	0	0.26861	0.05919	2.75217	11.90332	1.13247	0.94801	0.57301	0.52146	0.57568	0.74548	0.4612	1.54502	1.34305	0.38939	0.26546
ABCE1	ENSG00000164163	protein_coding	ENST00000510321	retained_intron	0.75397	0.2893	0.12648	0.36767	0.03708	0.27419	1.42129	0.16331	0.21039	0.16937	0.40257	0.18134	0.2811	0.0786	0.18993	0.29057	0.25904	0.5012
ABCE1	ENSG00000164163	protein_coding	ENST00000515678	retained_intron	0.63897	0	0	0	0	0	0	0.07878	0	0	0.03867	0.03452	0.08625	0.03714	0.10458	0	0	0
ABCF1	ENSG00000204574	protein_coding	ENST00000326195	protein_coding	38.57412	35.32942	0.23736	1.73018	0	1.56046	0.23546	1.04664	0.29753	0.80826	0.97897	1.19519	2.08213	2.0899	3.33278	5.32074	13.51696	17.6485
ABCF1	ENSG00000204574	protein_coding	ENST00000376545	protein_coding	26.69188	41.64129	0.75983	1.73867	0.61378	1.58888	0	0.74318	0.4679	1.29174	0.68175	1.20873	0.71466	1.16121	3.33565	3.71902	16.189	15.86085
ABCF1	ENSG00000204574	protein_coding	ENST00000396515	protein_coding	1.05841	0	3.55151	3.36973	7.11957	1.44092	1.59949	1e-05	0.13072	0.0507	0.00466	0.39183	0.00047	0.13375	0	4e-05	1e-05	0.00268
ABCF1	ENSG00000204574	protein_coding	ENST00000441867	protein_coding	14.91016	19.9623	0	0.04902	0	0.05388	0	0.08462	0	0.11222	0.06816	0.02252	0.04428	0.09975	0.1906	0.04519	0.43346	0.33507
ABCF1	ENSG00000204574	protein_coding	ENST00000468958	protein_coding	0.55996	0.26091	0	0	0	0	0.60243	0	0	0.1089	0	0	0	0	0	0	0.07008	0
ABCF1	ENSG00000204574	protein_coding	ENST00000475993	nonsense_mediated_decay	4.63245	19.92725	2.27552	1.81742	0.00074	0.40741	0.89386	1.06601	0.86479	1.34062	0.90915	1.81689	1.46933	2.59554	4.05656	4.81086	7.98255	7.57251
ABCF1	ENSG00000204574	protein_coding	ENST00000479542	retained_intron	1.18369	0.381	0	0	0	0.10135	0	0.03155	0	0.14143	0.10555	0	0	0.05374	0	0	0	0
ABCF1	ENSG00000204574	protein_coding	ENST00000542772	retained_intron	1.26095	0	0	0.33518	0	0	0	0	0	0	0	0	0	0	0	0	0	0
ABCF1	ENSG00000206490	protein_coding	ENST00000383587	protein_coding	0	0	0	0	0	0	0	0	0	0	0	0	0	0	0	0	0	0
ABCF1	ENSG00000206490	protein_coding	ENST00000383588	protein_coding	0	0	0	0	0	0	0	0	0	0	0	0	0	0	0	0	0	0
ABCF1	ENSG00000206490	protein_coding	ENST00000400609	protein_coding	0	0	0	0	0	0	0	0	0	0	0	0	0	0	0	0	0	0
ABCF1	ENSG00000206490	protein_coding	ENST00000424994	protein_coding	0	0	0	0	0	0	0	0	0	0	0	0	0	0	0	0	0	0
ABCF1	ENSG00000206490	protein_coding	ENST00000465731	processed_transcript	0	0	0	0	0	0	0	0	0	0	0	0	0	0	0	0	0	0
ABCF1	ENSG00000206490	protein_coding	ENST00000485585	processed_transcript	0	0	0	0	0	0	0	0	0	0	0	0	0	0	0	0	0	0
ABCF1	ENSG00000206490	protein_coding	ENST00000494321	retained_intron	0	0	0	0	0	0	0	0	0	0	0	0	0	0	0	0	0	0
ABCF1	ENSG00000225989	protein_coding	ENST00000420257	protein_coding	0	0	0	0	0	0	0	0	0	0	0	0	0	0	0	0	0	0
ABCF1	ENSG00000225989	protein_coding	ENST00000423247	protein_coding	0	0	0	0	0	0	0	0	0	0	0	0	0	0	0	0	0	0
ABCF1	ENSG00000225989	protein_coding	ENST00000441688	protein_coding	0	0	0	0	0	0	0	0	0	0	0	0	0	0	0	0	0	0
ABCF1	ENSG00000225989	protein_coding	ENST00000456791	protein_coding	0	0	0	0	0	0	0	0	0	0	0	0	0	0	0	0	0	0
ABCF1	ENSG00000225989	protein_coding	ENST00000473708	processed_transcript	0	0	0	0	0	0	0	0	0	0	0	0	0	0	0	0	0	0
ABCF1	ENSG00000225989	protein_coding	ENST00000490343	retained_intron	0	0	0	0	0	0	0	0	0	0	0	0	0	0	0	0	0	0
ABCF1	ENSG00000225989	protein_coding	ENST00000495194	processed_transcript	0	0	0	0	0	0	0	0	0	0	0	0	0	0	0	0	0	0
ABCF1	ENSG00000231129	protein_coding	ENST00000421042	protein_coding	0	0	0	0	0	0	0	0	0	0	0	0	0	0	0	0	0	0
ABCF1	ENSG00000231129	protein_coding	ENST00000426219	protein_coding	0	0	0	0	0	0	0	0	0	0	0	0	0	0	0	0	0	0
ABCF1	ENSG00000231129	protein_coding	ENST00000426591	protein_coding	0	0	0	0	0	0	0	0	0	0	0	0	0	0	0	0	0	0
ABCF1	ENSG00000231129	protein_coding	ENST00000454094	protein_coding	0	0	0	0	0	0	0	0	0	0	0	0	0	0	0	0	0	0
ABCF1	ENSG00000231129	protein_coding	ENST00000489832	processed_transcript	0	0	0	0	0	0	0	0	0	0	0	0	0	0	0	0	0	0
ABCF1	ENSG00000231129	protein_coding	ENST00000491571	retained_intron	0	0	0	0	0	0	0	0	0	0	0	0	0	0	0	0	0	0
ABCF1	ENSG00000231129	protein_coding	ENST00000494413	processed_transcript	0	0	0	0	0	0	0	0	0	0	0	0	0	0	0	0	0	0
ABCF1	ENSG00000231129	protein_coding	ENST00000552867	protein_coding	0	0	0	0	0	0	0	0	0	0	0	0	0	0	0	0	0	0
ABCF1	ENSG00000232169	protein_coding	ENST00000419893	protein_coding	0	0	0	0	0	0	0	0	0	0	0	0	0	0	0	0	0	0
ABCF1	ENSG00000232169	protein_coding	ENST00000429395	protein_coding	0	0	0	0	0	0	0	0	0	0	0	0	0	0	0	0	0	0
ABCF1	ENSG00000232169	protein_coding	ENST00000448939	protein_coding	0	0	0	0	0	0	0	0	0	0	0	0	0	0	0	0	0	0
ABCF1	ENSG00000232169	protein_coding	ENST00000457970	protein_coding	0	0	0	0	0	0	0	0	0	0	0	0	0	0	0	0	0	0
ABCF1	ENSG00000232169	protein_coding	ENST00000460247	processed_transcript	0	0	0	0	0	0	0	0	0	0	0	0	0	0	0	0	0	0
ABCF1	ENSG00000232169	protein_coding	ENST00000475528	processed_transcript	0	0	0	0	0	0	0	0	0	0	0	0	0	0	0	0	0	0
ABCF1	ENSG00000232169	protein_coding	ENST00000479321	retained_intron	0	0	0	0	0	0	0	0	0	0	0	0	0	0	0	0	0	0
ABCF1	ENSG00000236149	protein_coding	ENST00000416932	protein_coding	0	0	0	0	0	0	0	0	0	0	0	0	0	0	0	0	0	0
ABCF1	ENSG00000236149	protein_coding	ENST00000423030	protein_coding	0	0	0	0	0	0	0	0	0	0	0	0	0	0	0	0	0	0
ABCF1	ENSG00000236149	protein_coding	ENST00000452530	protein_coding	0	0	0	0	0	0	0	0	0	0	0	0	0	0	0	0	0	0
ABCF1	ENSG00000236149	protein_coding	ENST00000457111	protein_coding	0	0	0	0	0	0	0	0	0	0	0	0	0	0	0	0	0	0
ABCF1	ENSG00000236149	protein_coding	ENST00000461877	retained_intron	0	0	0	0	0	0	0	0	0	0	0	0	0	0	0	0	0	0
ABCF1	ENSG00000236149	protein_coding	ENST00000470464	processed_transcript	0	0	0	0	0	0	0	0	0	0	0	0	0	0	0	0	0	0
ABCF1	ENSG00000236149	protein_coding	ENST00000473316	processed_transcript	0	0	0	0	0	0	0	0	0	0	0	0	0	0	0	0	0	0
ABCF1	ENSG00000236342	protein_coding	ENST00000412443	protein_coding	0	0	0	0	0	0	0	0	0	0	0	0	0	0	0	0	0	0
ABCF1	ENSG00000236342	protein_coding	ENST00000418552	protein_coding	0	0	0	0	0	0	0	0	0	0	0	0	0	0	0	0	0	0
ABCF1	ENSG00000236342	protein_coding	ENST00000421608	protein_coding	0	0	0	0	0	0	0	0	0	0	0	0	0	0	0	0	0	0
ABCF1	ENSG00000236342	protein_coding	ENST00000457078	protein_coding	0	0	0	0	0	0	0	0	0	0	0	0	0	0	0	0	0	0
ABCF1	ENSG00000236342	protein_coding	ENST00000460512	processed_transcript	0	0	0	0	0	0	0	0	0	0	0	0	0	0	0	0	0	0
ABCF1	ENSG00000236342	protein_coding	ENST00000472245	retained_intron	0	0	0	0	0	0	0	0	0	0	0	0	0	0	0	0	0	0
ABCF1	ENSG00000236342	protein_coding	ENST00000486105	processed_transcript	0	0	0	0	0	0	0	0	0	0	0	0	0	0	0	0	0	0
ABCF1	ENSG00000236342	protein_coding	ENST00000546690	protein_coding	0	0	0	0	0	0	0	0	0	0	0	0	0	0	0	0	0	0
ABCF2	ENSG00000033050	protein_coding	ENST00000222388	protein_coding	44.86992	94.58235	0.30013	4.17012	1.71859	3.39147	1.17452	4.10875	1.15223	3.93862	3.13212	7.42892	5.45861	7.06787	6.52718	14.71326	21.29307	26.96382
ABCF2	ENSG00000033050	protein_coding	ENST00000287844	protein_coding	71.71923	50.63369	10.70998	17.76318	4.78552	17.46033	13.09901	9.05901	5.11558	9.41026	6.93968	12.60167	10.53816	15.23665	19.34404	28.40214	42.24584	46.03733
ABCF2	ENSG00000033050	protein_coding	ENST00000441774	protein_coding	7.55933	7.59617	1e-05	0.30425	2.34097	1.71749	0.00033	1.2434	5.48243	1.21749	1.4646	3.80724	1.45178	2.3351	1.00115	1.72042	0.95574	1.15226
ABCF2	ENSG00000033050	protein_coding	ENST00000468073	protein_coding	26.40027	3.28495	9.80602	14.70294	10.16306	20.68873	7.55516	14.0395	9.50785	20.71258	18.43398	20.57746	21.40151	33.06795	32.05126	55.15549	99.77339	78.17001
ABCF2	ENSG00000033050	protein_coding	ENST00000473874	processed_transcript	0.82856	0.59015	0.08374	0.07579	0.07184	0	0	0.20174	0	0.09371	0	0.11514	0.17654	0	0	0.16225	0.10857	0
ABCF2	ENSG00000033050	protein_coding	ENST00000477252	processed_transcript	9.12651	4.59955	0	0.53481	0.27002	0	0	0	0	0	0.10258	0	0.42957	0.13778	0.20826	0	0.58484	0.66239
ABCF2P1	ENSG00000242159	pseudogene	ENST00000465687	processed_pseudogene	0	0	0.01484	0	0	0	0	0	0	0	0	0	0	0	0.01393	0	0	0
ABCF2P2	ENSG00000228769	pseudogene	ENST00000450549	unprocessed_pseudogene	0	0	0	0	0	0	0	0	0	0	0	0	0	0	0	0	0	0
ABCF3	ENSG00000161204	protein_coding	ENST00000292808	protein_coding	0	0	0.00128	0	0	0	0	0.88046	1.04318	0	0	0	1.28137	0	0	0	4.09825	0
ABCF3	ENSG00000161204	protein_coding	ENST00000421340	nonsense_mediated_decay	0.14968	0.10596	0.79419	0	0	0	0	0.95682	0.89797	0.29804	0	0.44175	0.08229	0.24008	0	0	0	0
ABCF3	ENSG00000161204	protein_coding	ENST00000429586	protein_coding	17.29859	23.31566	1.29691	1.87792	0.61613	1.93972	0.09447	0	0	1.39879	1.34403	1.4858	0.4916	2.76051	4.25693	4.35773	12.65936	13.87164
ABCF3	ENSG00000161204	protein_coding	ENST00000463685	retained_intron	0	0	0	0	0.61463	0.3429	0	0	0	0.0835	0	0	0	0	0	0	0	0.10801
ABCF3	ENSG00000161204	protein_coding	ENST00000466416	retained_intron	0	0	0	0	0	0	0	0.1327	0	0	0.1431	0	0	0.14101	0	0	0	0
ABCF3	ENSG00000161204	protein_coding	ENST00000466742	retained_intron	1.54731	1.51252	0	0.07693	0	0.02249	0	0.11287	0	0.01836	0.01506	0.04393	0.0172	0.08213	0.05105	0.09248	0.15253	0.09649
ABCF3	ENSG00000161204	protein_coding	ENST00000468892	retained_intron	0	0	0.58945	0.21859	0	0	0.79135	0	0.11001	0.01908	0	0.07413	0	0	0	0.23929	0	0
ABCF3	ENSG00000161204	protein_coding	ENST00000471226	retained_intron	0.18293	0.33594	0	0	0	0	0	0	0	0	0	0	0	0.05001	0	0	0	0.19121
ABCF3	ENSG00000161204	protein_coding	ENST00000472608	retained_intron	2.03885	14.6557	0.41898	0.93248	0	0.16189	0.03224	0	0	0	0	0.60405	0	0.09245	0.7415	1.20101	3.14504	3.8769
ABCF3	ENSG00000161204	protein_coding	ENST00000473311	retained_intron	1.77193	0.87014	0	0.02296	0	0	0	0	0	0	0	0.04779	0	0	0	0.03198	0.03674	0.13442
ABCF3	ENSG00000161204	protein_coding	ENST00000475728	retained_intron	0.24477	1.00654	0	0	0	0	0	0	0	0.09697	0	0.06151	0.44276	0	0.27386	0	0	0
ABCF3	ENSG00000161204	protein_coding	ENST00000478288	retained_intron	0	0	0.45919	0.29252	0	0.09742	0.96396	0	0	0	0	0.39329	0	0	0	0	0	0
ABCF3	ENSG00000161204	protein_coding	ENST00000480539	retained_intron	0.42247	1.5401	0	0	0	0	0.08404	0	0.18357	0	0	0	0	0	0	0	0	0.7808
ABCF3	ENSG00000161204	protein_coding	ENST00000480562	retained_intron	0.84338	0	1.17196	0.38534	1.8593	0	0.16078	0	0	0	0	0	0	0.00196	0	0	0	0
ABCF3	ENSG00000161204	protein_coding	ENST00000481116	retained_intron	0	0.22101	0	0	0	0	0	0	0	0	0	0	0.25968	0	0	0	0	0
ABCF3	ENSG00000161204	protein_coding	ENST00000485921	retained_intron	1.67684	0.27454	0.21749	0.991	0.31608	0.51692	0	0	0	0.49964	0.15787	0	0.46438	0.17416	0	0.21558	0.46913	0.62056
ABCF3	ENSG00000161204	protein_coding	ENST00000489719	retained_intron	0.74343	0.7589	0.09134	0	0	0	0	0.12935	0.13603	0.15829	0	0	0	0	0	0	0.1865	0.28789
ABCF3	ENSG00000161204	protein_coding	ENST00000498136	retained_intron	1.28634	0.4986	0	0.1421	0	0.04756	0	0	0	0.2757	0.07314	0.31527	1.0106	0.10622	0	0	0	0
ABCG1	ENSG00000160179	protein_coding	ENST00000340588	protein_coding	0	0	0	0	0	0	0	0	0	0	0	0	0	0	0	0.10941	0	0
ABCG1	ENSG00000160179	protein_coding	ENST00000343687	protein_coding	0	0	1e-05	1e-05	0	0	0	0	0	0	0	0	0	0	0	0	0	0
ABCG1	ENSG00000160179	protein_coding	ENST00000347800	protein_coding	4e-05	0	0.14509	0.34714	0.00021	0.36904	0	0	1e-05	0.21095	0.07817	4e-04	0.1693	0.40344	0.12579	0.85921	1.0006	0.38433
ABCG1	ENSG00000160179	protein_coding	ENST00000361802	protein_coding	0.00023	0.00248	0	0.0796	0	0	0	0	0	0.16601	0.16254	0.22926	0.1542	0.19068	0.33567	6e-05	1.35187	1.14776
ABCG1	ENSG00000160179	protein_coding	ENST00000398437	protein_coding	0	0.12068	0	0	0	0	0	0	0	0	0	0.03572	0.08187	0	0.13749	0	0	0
ABCG1	ENSG00000160179	protein_coding	ENST00000398449	protein_coding	1.50895	1.62751	1e-05	1e-05	0.00011	9e-05	2e-05	0	2e-05	0.03861	0.00036	0.16733	0.00295	5e-05	0.00411	3e-05	0.00051	1.12085
ABCG1	ENSG00000160179	protein_coding	ENST00000398457	protein_coding	0	0	0	0	0	0	0	0	0	0	0	0	0	0	0	0	0	0
ABCG1	ENSG00000160179	protein_coding	ENST00000450121	protein_coding	0	0	0	0	0	0	0	0	0	0	0	0	0	0	0.05641	0	0	0
ABCG1	ENSG00000160179	protein_coding	ENST00000462050	processed_transcript	0	0	2e-05	1e-05	0	0	0	0	0	0	0	0	0	0	0	0	0	0
ABCG1	ENSG00000160179	protein_coding	ENST00000467818	retained_intron	0	0	0	0	0	0	0	0	0	0	0	0	0	0	0	0	0	0
ABCG1	ENSG00000160179	protein_coding	ENST00000472587	retained_intron	0	0.15512	0.02881	0	0.09335	0	0.09495	0.25383	0.03041	0	0	0	0	0	0	0	0	0
ABCG1	ENSG00000160179	protein_coding	ENST00000496783	retained_intron	0	0.13047	0	0	0.99946	0	0	0	0	0	0	0	0	0	0	0	0	0.03513
ABCG2	ENSG00000118777	protein_coding	ENST00000237612	protein_coding	3.2184	0.90824	0.42999	0.56719	0.1479	0.45121	0.23923	0.24954	0.00063	0.65382	0.66576	1.07179	0.92807	1.13337	2.05718	2.66555	2.16288	3.32215
ABCG2	ENSG00000118777	protein_coding	ENST00000503830	protein_coding	0	0.34281	0.88032	0	0	0.00319	0	0	0	0.45248	0.45214	0.26461	2.36809	0	0.5291	0.32701	3.34431	0
ABCG2	ENSG00000118777	protein_coding	ENST00000505480	protein_coding	0.69934	0	0	0.34111	0	0.77982	1.48481	0.39679	0.04538	0.21714	0.80988	0.36632	0.25862	1.29801	0.79488	1.44106	1.64587	2.7756
ABCG2	ENSG00000118777	protein_coding	ENST00000515655	protein_coding	9e-05	1e-05	1e-05	0	0.14678	0	0.00097	0.14147	0.40994	0	0	2e-05	1e-05	0	2e-05	5e-05	1e-05	1e-05
ABCG4	ENSG00000172350	protein_coding	ENST00000307417	protein_coding	0.381	0.64689	0.13119	0.30268	0	0.12935	0	0.10274	0	0.23032	0.07562	0.08302	0.19071	0.23897	0.16373	0.32914	0.25179	0.58322
ABCG4	ENSG00000172350	protein_coding	ENST00000449422	protein_coding	0	0.35476	2e-05	0	3e-05	0.00021	0	0	0.03312	7e-05	0.05501	0.0632	0.2125	0.00043	7e-05	9e-05	0.12162	0.01155
ABCG4	ENSG00000172350	protein_coding	ENST00000524604	protein_coding	0	0	0	0.11608	0	0.09327	0	0.14604	0.27202	0.24182	1e-05	0.07048	0	0	0.1657	0.01211	0.42847	0
ABCG4	ENSG00000172350	protein_coding	ENST00000531739	protein_coding	9e-05	0.15383	0.06861	0	0.17944	0.00015	0	3e-04	3e-05	0.04116	0	0.07469	5e-05	0.09002	0	0	6e-05	0.00931
ABCG4	ENSG00000172350	protein_coding	ENST00000533694	retained_intron	0.41985	0.11589	0	0.05019	0	0.05861	0	0	0	0.03292	0.0359	0.00973	0	0	0.22446	0.01723	0	0.01854
ABCG4	ENSG00000172350	protein_coding	ENST00000534402	protein_coding	0	0.21048	0	0.02431	0	0.15975	0	0	0	0	0	0	0	0	0	0	0	0
ABCG5	ENSG00000138075	protein_coding	ENST00000260645	protein_coding	0.03165	0.10252	0.04198	0.17448	0	0.05703	0	0	0	0.01152	0.0176	0.04063	0	0.0509	0	0.06307	0.02762	0.03026
ABCG5	ENSG00000138075	protein_coding	ENST00000405322	protein_coding	0	0	0	1e-05	0	0	0	0	0	0	0	0	0	0	0	0	1e-05	3e-05
ABCG5	ENSG00000138075	protein_coding	ENST00000409962	nonsense_mediated_decay	0	1e-05	1e-05	0	0	1e-05	0	0.03371	0	0	0	0	0	0	0	0	0.03247	0.0181
ABCG5	ENSG00000138075	protein_coding	ENST00000543989	protein_coding	0.05622	0.06787	0.1269	0	0	0.02519	0	0	0.0057	0.01002	0	0	0	0	0	0.03549	0	0
ABCG8	ENSG00000143921	protein_coding	ENST00000272286	protein_coding	0.01981	0.01453	0	0.00915	0	0	0	0	0	0	0.01114	0.01836	0.02478	0.01852	0	0.01717	0	0.03992
ABHD1	ENSG00000143994	protein_coding	ENST00000316470	protein_coding	0	0	0	0	0	0	0	0	0	0	0	0	0	0	0	0	0	0.08401
ABHD1	ENSG00000143994	protein_coding	ENST00000416071	protein_coding	0	0	1.01662	1.12524	0	0	0	0	0.09256	0.09223	0	0	0	0	0	0	0.13324	0.02502
ABHD1	ENSG00000143994	protein_coding	ENST00000420647	nonsense_mediated_decay	0.43527	1.34829	3.05067	2.64601	0	1.02468	0	0.04854	0	0.03322	0.06013	0.00667	0.04354	0.22688	0.30359	0.24663	0.09173	0
ABHD1	ENSG00000143994	protein_coding	ENST00000448950	nonsense_mediated_decay	0.17452	0	0	0.09352	0	0	0	0.17333	0	0	0.01257	0.20254	0	0	0	0	0	0.08164
ABHD1	ENSG00000143994	protein_coding	ENST00000489120	retained_intron	0.21606	0.09358	0.69333	0.26193	0.69339	0	0.05496	0	0	0.04132	0.07675	0	0	0	0	0	0	0
ABHD1	ENSG00000143994	protein_coding	ENST00000496739	retained_intron	0.72981	0.37217	0	0	0	0	0	0	0	0	0	0.10983	0.13683	0.00044	0.34691	0	0.20082	0.06827
ABHD10	ENSG00000144827	protein_coding	ENST00000273359	protein_coding	27.56097	3.29077	3.22995	4.70407	12.45741	10.45637	12.68837	4.618	5.75451	2.55759	3.14314	6.25457	10.98273	7.56237	32.23328	19.11233	28.0056	53.30038
ABHD10	ENSG00000144827	protein_coding	ENST00000491580	nonsense_mediated_decay	19.44083	8.32993	0.89623	6.13395	3.52437	3.66291	5e-05	4.03582	3e-05	2.61314	3.73092	8.76935	3.9241	11.06057	19.22742	28.27691	33.62524	38.72557
ABHD10	ENSG00000144827	protein_coding	ENST00000493784	nonsense_mediated_decay	6.40664	3.92373	11.73003	16.38324	9.24863	16.3702	17.57508	5.35782	11.90862	9.22902	8.17748	8.54999	18.96913	9.8806	20.20912	28.00264	22.78078	28.47895
ABHD10	ENSG00000144827	protein_coding	ENST00000494817	protein_coding	22.99667	10.92215	3.56296	7.15498	1.46511	2.01721	0.77679	2.39979	1.61617	11.15148	16.55894	19.70725	33.98872	39.74835	45.74594	91.74618	96.18234	89.17659
ABHD10	ENSG00000144827	protein_coding	ENST00000497293	retained_intron	8.01173	0.76165	5.12533	4.72839	8.31823	6.44524	9.84411	2.68113	1.55501	2.22928	1.14137	1.38343	1.29199	1.40758	1.45022	2.50661	35.44291	8.60976
ABHD11	ENSG00000106077	protein_coding	ENST00000222800	protein_coding	8.14683	5.75452	2.36776	3.70065	0.00142	1.53342	0.00103	2.26242	0.00094	3.11345	4.66049	6.9102	7.31799	16.25566	20.16192	24.52656	14.14294	16.15232
ABHD11	ENSG00000106077	protein_coding	ENST00000357419	nonsense_mediated_decay	8e-05	0	0	0	0	0	0	0	0	0	0	0	0	0	0	0	0	0
ABHD11	ENSG00000106077	protein_coding	ENST00000395147	protein_coding	2.95111	1.29388	0	0	0	0	0	0	1.30227	1.45935	2.14826	3.30387	4.73707	5.05213	2.60047	5.16298	8.7861	3.96828
ABHD11	ENSG00000106077	protein_coding	ENST00000412965	nonsense_mediated_decay	1.78419	5.89748	1.93214	1.60692	0	0.62865	0	0.46692	0.08415	0.46705	1.15212	0.98668	1.25371	1.72769	1.2051	1.9929	1.16944	1.27214
ABHD11	ENSG00000106077	protein_coding	ENST00000437775	protein_coding	1.12708	0.02802	0.00328	0.09244	0.60072	0.00045	2.26882	0.00225	1.54544	0.00011	0.00042	0.00037	0.8668	0.00048	3e-04	0.62973	0.30698	0.00041
ABHD11	ENSG00000106077	protein_coding	ENST00000437891	nonsense_mediated_decay	0	0.32741	0	0.45266	0	0	0	0.12953	0	0	0.24335	0	6e-05	0	0.93964	1.6592	0	0.11991
ABHD11	ENSG00000106077	protein_coding	ENST00000458339	protein_coding	0.23379	0.45113	0.70244	0.57635	0	0.05977	0	0.10998	0	0.62381	0.32387	0.69938	0.91998	0.3466	0.53181	0.48016	0.13834	0
ABHD11	ENSG00000106077	protein_coding	ENST00000462381	retained_intron	0.83958	4.3773	0.57836	0.29892	0	0.14815	0	0.22839	1.74968	0.78539	1.16667	1.27728	0.17963	1.88603	0.53853	1.07173	0.86172	1.56645
ABHD11	ENSG00000106077	protein_coding	ENST00000468331	processed_transcript	0	0.22483	1.707	1.76293	0	0.23502	1.1003	0.19615	0	0.55334	0.12319	0.2453	0.35931	0.63204	0.10358	0.29331	0	0
ABHD11	ENSG00000106077	protein_coding	ENST00000468998	processed_transcript	0.98984	0.32968	0	0.12695	0	0	0	0	0	0.05252	0.06518	0.19273	0.25483	0	0	0.02446	0	0.22478
ABHD11	ENSG00000106077	protein_coding	ENST00000474130	nonsense_mediated_decay	0	0	0.34327	0	0	0	0	0	0	0	0.1238	0	0.06682	0	0	0	0	0
ABHD11	ENSG00000106077	protein_coding	ENST00000480445	processed_transcript	1.17088	0.7279	0.42116	0.44445	0	0	0	0.14725	0	0	0	0	0	0.10673	0.11938	0.15625	0.12942	0.21075
ABHD11	ENSG00000106077	protein_coding	ENST00000486114	retained_intron	1.11176	0.24548	1.38529	0.83048	0	0.19729	0	0	0.09717	1.37606	0	0.79764	0.97637	2.86536	4.19413	3.26383	0	0
ABHD11	ENSG00000106077	protein_coding	ENST00000497897	retained_intron	1.02276	0.14649	1.00783	1.20976	0	0.64886	0	0	0.55898	0.35753	0.65761	0.50184	0.26346	0.34041	0.1932	0.3412	0.08674	0.185
ABHD11	ENSG00000262947	protein_coding	ENST00000571470	protein_coding	0	0	0	0	0	0	0	0	0	0	0	0	0	0	0	0	0	0
ABHD11	ENSG00000262947	protein_coding	ENST00000571672	nonsense_mediated_decay	0	0	0	0	0	0	0	0	0	0	0	0	0	0	0	0	0	0
ABHD11	ENSG00000262947	protein_coding	ENST00000572181	retained_intron	0	0	0	0	0	0	0	0	0	0	0	0	0	0	0	0	0	0
ABHD11	ENSG00000262947	protein_coding	ENST00000573012	retained_intron	0	0	0	0	0	0	0	0	0	0	0	0	0	0	0	0	0	0
ABHD11	ENSG00000262947	protein_coding	ENST00000573197	nonsense_mediated_decay	0	0	0	0	0	0	0	0	0	0	0	0	0	0	0	0	0	0
ABHD11	ENSG00000262947	protein_coding	ENST00000573265	protein_coding	0	0	0	0	0	0	0	0	0	0	0	0	0	0	0	0	0	0
ABHD11	ENSG00000262947	protein_coding	ENST00000573535	nonsense_mediated_decay	0	0	0	0	0	0	0	0	0	0	0	0	0	0	0	0	0	0
ABHD11	ENSG00000262947	protein_coding	ENST00000573918	processed_transcript	0	0	0	0	0	0	0	0	0	0	0	0	0	0	0	0	0	0
ABHD11	ENSG00000262947	protein_coding	ENST00000573929	nonsense_mediated_decay	0	0	0	0	0	0	0	0	0	0	0	0	0	0	0	0	0	0
ABHD11	ENSG00000262947	protein_coding	ENST00000574284	processed_transcript	0	0	0	0	0	0	0	0	0	0	0	0	0	0	0	0	0	0
ABHD11	ENSG00000262947	protein_coding	ENST00000574497	processed_transcript	0	0	0	0	0	0	0	0	0	0	0	0	0	0	0	0	0	0
ABHD11	ENSG00000262947	protein_coding	ENST00000575418	protein_coding	0	0	0	0	0	0	0	0	0	0	0	0	0	0	0	0	0	0
ABHD11	ENSG00000262947	protein_coding	ENST00000576627	retained_intron	0	0	0	0	0	0	0	0	0	0	0	0	0	0	0	0	0	0
ABHD11	ENSG00000262947	protein_coding	ENST00000577109	protein_coding	0	0	0	0	0	0	0	0	0	0	0	0	0	0	0	0	0	0
ABHD12	ENSG00000100997	protein_coding	ENST00000339157	protein_coding	13.35556	37.34621	6.3115	7.08448	2.30836	4.95702	7.51851	2.96424	7.40375	8.35228	9.29902	11.57223	10.20326	11.60869	8.80807	11.36236	5.90612	5.65413
ABHD12	ENSG00000100997	protein_coding	ENST00000376542	protein_coding	1.57963	5.5649	2.18609	3.78084	0.36057	2.11274	2.40429	3.60553	1.01134	3.56124	2.5905	6.27429	3.75403	3.06129	2.92413	3.66913	1.00722	1.46433
ABHD12	ENSG00000100997	protein_coding	ENST00000450393	protein_coding	0	0	2e-05	0	0.01076	0.00135	0	0	3.48721	8e-05	3.14944	0.00015	5.15074	0.4627	0.00358	0.0042	0.00236	0.00537
ABHD12	ENSG00000100997	protein_coding	ENST00000461204	nonsense_mediated_decay	0.35852	0.56507	0.35202	0.23787	3.65141	0.37334	8.56922	0.26438	0.0479	0.26326	0.39277	0.19364	0	0.135	0.10109	0.06773	0.18193	0.13395
ABHD12	ENSG00000100997	protein_coding	ENST00000465694	nonsense_mediated_decay	0	0	0.16268	0	0	0	0	0	0	0	0	0	0	0	0	0	0	0
ABHD12	ENSG00000100997	protein_coding	ENST00000471287	protein_coding	0.00016	9.49891	0.28553	2e-05	6.52171	3.39281	2.6043	1.84159	0.00129	2.55473	2.1417	2.012	2.20556	1.46807	0	2.49527	0	0.33664
ABHD12	ENSG00000100997	protein_coding	ENST00000481556	processed_transcript	0.33708	0.12662	0.19023	0.14789	0	0	0	0	0	0.04246	0	0	0	0	0	0.2199	0	0.07905
ABHD12	ENSG00000100997	protein_coding	ENST00000491682	protein_coding	1.5553	0.73323	3.60742	7.01144	3e-05	5.95112	0.00019	4.63121	8.59955	15.07665	11.19791	18.15616	8.57092	19.44991	15.99541	18.17685	7.38389	7.89541
ABHD12	ENSG00000100997	protein_coding	ENST00000576316	protein_coding	1.82594	1.72921	0.44517	2.04806	0	0.66219	0	0.05355	0	0	0.35825	0.26038	0	0.07831	0	0.12102	0	0.39328
ABHD12B	ENSG00000131969	protein_coding	ENST00000337334	protein_coding	0	0	0	0	0	0	0	0	0	0	0	0	0	0	0	0	0	0
ABHD12B	ENSG00000131969	protein_coding	ENST00000353130	protein_coding	0	0.05616	0	0	0	0	0	0	0	0	0	0	0	0	0	0.0273	0	0
ABHD12B	ENSG00000131969	protein_coding	ENST00000382029	nonsense_mediated_decay	0	0	0	0	0	0	0	0	0	0	0	0	0	0	0	0	0	0
ABHD12B	ENSG00000131969	protein_coding	ENST00000553715	processed_transcript	0.30589	0	0	0	0	0	0	0	0	0	0	0	0	0.35872	0	0	0	0
ABHD12B	ENSG00000131969	protein_coding	ENST00000554241	processed_transcript	0.13308	0	0	0	0	0	0	0	0	0.00642	0	0	0.01721	0.00875	0	0.03258	0.04393	0.02808
ABHD12B	ENSG00000131969	protein_coding	ENST00000554566	processed_transcript	0	0	0	0.07355	0	0	0	0	0	0	0	0	0	0	0	0	0	0
ABHD12B	ENSG00000131969	protein_coding	ENST00000555292	processed_transcript	0	0	0	0	0	0	0	0	0	0	0	0	0	0	0	0	0	0
ABHD12B	ENSG00000131969	protein_coding	ENST00000556857	processed_transcript	1.04238	0	0	0	0	0.29442	0.68415	0	0.22266	0.04354	0.11097	0.10074	0	0	0.14292	0.18916	0.10814	0.25042
ABHD12B	ENSG00000131969	protein_coding	ENST00000557345	nonsense_mediated_decay	0	0	0	0	0	0	0	0	0	0	0	0.00085	0	0	0	0	0	0
ABHD13	ENSG00000139826	protein_coding	ENST00000375898	protein_coding	7.58969	1.11299	3.35401	6.53535	3.88729	3.87304	4.78029	2.80548	4.00512	3.6181	3.82531	6.34658	4.89082	3.61565	5.92121	5.82615	1.90978	3.48756
ABHD14A	ENSG00000248487	protein_coding	ENST00000273596	protein_coding	9.56338	21.31661	15.80921	20.96471	9.35925	13.99253	2.47327	10.95733	4.95592	14.23766	8.10507	11.44695	6.2823	11.73069	7.88041	8.73148	4.12913	5.68587
ABHD14A	ENSG00000248487	protein_coding	ENST00000474575	retained_intron	0.19137	0.08733	0.3572	0.52461	0	0.67528	1.97754	0.15529	0	0.1626	0.16685	0.143	0.18792	0.10615	0.27667	0.0949	0.04703	0.04449
ABHD14A	ENSG00000248487	protein_coding	ENST00000491470	protein_coding	1.69433	9.36817	3.95308	7.06233	0.00132	5.26624	7.92822	3.81971	0	0.42578	1.74351	0.93541	0.23332	0.74867	0	0	0.41009	0.84073
ABHD14A	ENSG00000248487	protein_coding	ENST00000494478	protein_coding	1.88069	1.76561	1.23057	1.40078	0	0.52615	0	0	0.34527	0.60124	0.28481	1.05614	0.63131	1.35856	0.4407	1.49622	0.26644	0.67551
ABHD14A	ENSG00000248487	protein_coding	ENST00000497864	protein_coding	7.61965	5.11612	6.6046	8.57479	0.88211	7.14843	0.24888	3.03785	1.20361	9.71289	4.24121	5.86794	5.11626	9.3568	7.08898	12.69739	6.27739	5.52551
ABHD14A-ACY1	ENSG00000114786	protein_coding	ENST00000463721	nonsense_mediated_decay	0	0	0	0	0	0	0	0	0	0	0	0.00059	0	0	0	0	0	0
ABHD14A-ACY1	ENSG00000114786	protein_coding	ENST00000463937	protein_coding	0	0	0	0	1e-05	0	0.77267	0	0	0	0	0	0	0	0	0	0	0
ABHD14A-ACY1	ENSG00000114786	protein_coding	ENST00000486081	nonsense_mediated_decay	0.73996	1.20554	0.76917	0.65702	0	0.79349	0	1.0512	0	1.71614	0.66719	0.65745	0.46036	0.77731	0.47423	1.28262	0.68941	0
ABHD14A-ACY1	ENSG00000114786	protein_coding	ENST00000497128	retained_intron	0.30195	0.41616	0.3357	0.07587	0	0.03392	0	0	0	0.09735	0.02939	0.10807	0.12383	0.02934	0	0.1121	0.1849	0
ABHD14B	ENSG00000114779	protein_coding	ENST00000315877	protein_coding	0	0	0	0	0	0	0	0	0	0	0	0	0	0	0	0	0	0
ABHD14B	ENSG00000114779	protein_coding	ENST00000361143	protein_coding	16.5062	15.26525	3.23378	1.25414	3.10377	0.29585	0.00749	0	0	0.83987	3.68777	3.20854	3.53373	7.38357	11.959	15.56861	7.44	5.71462
ABHD14B	ENSG00000114779	protein_coding	ENST00000395008	protein_coding	3.08859	2.14527	2.88053	4.06572	0.40435	3.06346	1.08152	1.91069	3.02182	4.68205	1.77103	3.18837	2.37709	3.70746	0.80218	2.308	1.24662	1.15586
ABHD14B	ENSG00000114779	protein_coding	ENST00000461108	protein_coding	3.95723	1.83216	3.40486	4.50779	0.69263	0.73598	0.16461	0.31089	1.14787	0.92319	0.34398	0.33006	1.6891	0.8404	0.91164	1.33281	0.71259	0.46827
ABHD14B	ENSG00000114779	protein_coding	ENST00000473912	retained_intron	0	0	0.08037	0	0	0	0	0	0	0	0	0	0	0	0	0	0	0
ABHD14B	ENSG00000114779	protein_coding	ENST00000483233	protein_coding	16.90166	19.59041	0.45638	2.72212	1.93545	5.06347	4.66504	3.79769	2.68323	3.59412	2.55566	6.38613	4.26913	4.61975	5.29502	4.97245	2.59717	9.12767
ABHD14B	ENSG00000114779	protein_coding	ENST00000487005	processed_transcript	2.87891	1.32782	0.69307	2.13055	0	0.37599	0	0.8535	0	2.20168	0.75154	2.44083	0	1.05812	0.66888	0.84115	0.67034	1.47038
ABHD14B	ENSG00000114779	protein_coding	ENST00000525795	protein_coding	0.20297	1.99342	0	0.52097	0	0	0	0.02754	0.01697	1.41283	0.44265	0.43145	0.64768	1.72098	1.1799	3.03737	0.61182	0
ABHD15	ENSG00000168792	protein_coding	ENST00000307201	protein_coding	6.50103	5.38273	0.95983	1.16346	0.103	1.62307	2.97859	1.49906	1.90684	2.69742	1.78168	3.47184	2.54904	4.26805	3.20252	5.11973	1.70403	2.94705
ABHD16A	ENSG00000204427	protein_coding	ENST00000395952	protein_coding	12.46687	9.60814	4.92192	6.48905	0.51376	3.89165	2.05855	4.43027	5.37432	10.58929	12.577	19.16068	16.45171	35.47723	26.80151	39.1033	20.74783	19.91056
ABHD16A	ENSG00000204427	protein_coding	ENST00000440843	protein_coding	0	2.84811	0	0.13813	0	0.01263	0	0	0.05062	0	0	0	0	0.11891	0	0	1e-05	0
ABHD16A	ENSG00000204427	protein_coding	ENST00000468037	nonsense_mediated_decay	8e-04	0	0	0	0	0.04003	0	0	0	0.04344	0	0	0	0	0	0.06912	0	0
ABHD16A	ENSG00000204427	protein_coding	ENST00000468205	retained_intron	1.28207	0	1.40725	1.04805	1e-05	0	0	0	0	0.15375	0	0	0.00015	0	0	0.00023	0	7e-05
ABHD16A	ENSG00000204427	protein_coding	ENST00000471644	processed_transcript	0.45867	2.49027	0	0.5209	0.3646	0	0.20886	0	1e-05	0	0	0	0	0	0	0	0	0.38792
ABHD16A	ENSG00000204427	protein_coding	ENST00000474007	retained_intron	0.25356	0.3766	0	0.03528	0	0	0	0	0	0	0	0	0.07311	0.05191	0	0.07193	0.1564	0.47662
ABHD16A	ENSG00000204427	protein_coding	ENST00000475742	retained_intron	0.82394	0.66909	0.22193	0.46234	0	0	0.14203	0.34242	0	0.20978	0.2921	0	0	0.04067	0	0.26809	0.11582	0.26059
ABHD16A	ENSG00000204427	protein_coding	ENST00000477016	retained_intron	0.32033	0	0	0.30128	0	0.86934	0	0.06089	0	0	0	0	0	0	0	0	0	0
ABHD16A	ENSG00000204427	protein_coding	ENST00000477462	nonsense_mediated_decay	0	0	0	0	0	0.0042	0	0.23984	0	0	0	0	0	0	0	0	0	0
ABHD16A	ENSG00000204427	protein_coding	ENST00000482224	nonsense_mediated_decay	1.32145	0.48431	0	0.12918	1.7846	0	0	0.03806	0.06715	0.18057	0	0	0	0	0	0.05339	0	0
ABHD16A	ENSG00000204427	protein_coding	ENST00000490209	retained_intron	0.5716	1.53646	0	0	0	0	0	0	0	0	0	0	0	0	0	0	0	0
ABHD16A	ENSG00000204427	protein_coding	ENST00000492084	nonsense_mediated_decay	1.32696	0.00086	0	0.1226	0	0	0	0	0	0	0	0	0	0.05978	0	0	0.08035	0
ABHD16A	ENSG00000204427	protein_coding	ENST00000492899	retained_intron	1.66387	2.43066	0.33733	0.26041	4.76483	0	1.19934	0	0	0.22261	0	0	0.16012	0.25958	0.17955	0	0.22261	0.40567
ABHD16A	ENSG00000204427	protein_coding	ENST00000495769	nonsense_mediated_decay	2.74427	7e-05	3.4935	2.41505	1.99528	0.4091	0.00012	1e-05	3e-05	0.01401	1e-05	0.844	0	5e-05	7e-05	3e-05	0.00014	6e-05
ABHD16A	ENSG00000204427	protein_coding	ENST00000496579	retained_intron	1.12163	0.41498	0	0.15973	0	0.22724	0	0.08735	0	0.10131	0	0	0	0	0	0	0	0
ABHD16A	ENSG00000204427	protein_coding	ENST00000498420	nonsense_mediated_decay	0.26746	1.8412	2.4936	2.40942	0	2.36193	0.12649	0.16695	0	0.43975	0.16679	0.48185	0.18369	2.08261	1.10477	0.39874	1.7512	1.15977
ABHD16A	ENSG00000206403	protein_coding	ENST00000446366	protein_coding	0	0	0	0	0	0	0	0	0	0	0	0	0	0	0	0	0	0
ABHD16A	ENSG00000206403	protein_coding	ENST00000446529	protein_coding	0	0	0	0	0	0	0	0	0	0	0	0	0	0	0	0	0	0
ABHD16A	ENSG00000206403	protein_coding	ENST00000461736	processed_transcript	0	0	0	0	0	0	0	0	0	0	0	0	0	0	0	0	0	0
ABHD16A	ENSG00000206403	protein_coding	ENST00000477020	retained_intron	0	0	0	0	0	0	0	0	0	0	0	0	0	0	0	0	0	0
ABHD16A	ENSG00000206403	protein_coding	ENST00000481723	processed_transcript	0	0	0	0	0	0	0	0	0	0	0	0	0	0	0	0	0	0
ABHD16A	ENSG00000206403	protein_coding	ENST00000482022	retained_intron	0	0	0	0	0	0	0	0	0	0	0	0	0	0	0	0	0	0
ABHD16A	ENSG00000206403	protein_coding	ENST00000482058	processed_transcript	0	0	0	0	0	0	0	0	0	0	0	0	0	0	0	0	0	0
ABHD16A	ENSG00000206403	protein_coding	ENST00000482977	processed_transcript	0	0	0	0	0	0	0	0	0	0	0	0	0	0	0	0	0	0
ABHD16A	ENSG00000206403	protein_coding	ENST00000483475	retained_intron	0	0	0	0	0	0	0	0	0	0	0	0	0	0	0	0	0	0
ABHD16A	ENSG00000206403	protein_coding	ENST00000483948	processed_transcript	0	0	0	0	0	0	0	0	0	0	0	0	0	0	0	0	0	0
ABHD16A	ENSG00000206403	protein_coding	ENST00000489104	retained_intron	0	0	0	0	0	0	0	0	0	0	0	0	0	0	0	0	0	0
ABHD16A	ENSG00000206403	protein_coding	ENST00000489747	retained_intron	0	0	0	0	0	0	0	0	0	0	0	0	0	0	0	0	0	0
ABHD16A	ENSG00000206403	protein_coding	ENST00000490606	retained_intron	0	0	0	0	0	0	0	0	0	0	0	0	0	0	0	0	0	0
ABHD16A	ENSG00000206403	protein_coding	ENST00000548592	protein_coding	0	0	0	0	0	0	0	0	0	0	0	0	0	0	0	0	0	0
ABHD16A	ENSG00000224552	protein_coding	ENST00000414591	protein_coding	0	0	0	0	0	0	0	0	0	0	0	0	0	0	0	0	0	0
ABHD16A	ENSG00000224552	protein_coding	ENST00000429735	protein_coding	0	0	0	0	0	0	0	0	0	0	0	0	0	0	0	0	0	0
ABHD16A	ENSG00000224552	protein_coding	ENST00000461585	processed_transcript	0	0	0	0	0	0	0	0	0	0	0	0	0	0	0	0	0	0
ABHD16A	ENSG00000224552	protein_coding	ENST00000463288	retained_intron	0	0	0	0	0	0	0	0	0	0	0	0	0	0	0	0	0	0
ABHD16A	ENSG00000224552	protein_coding	ENST00000467696	processed_transcript	0	0	0	0	0	0	0	0	0	0	0	0	0	0	0	0	0	0
ABHD16A	ENSG00000224552	protein_coding	ENST00000475067	processed_transcript	0	0	0	0	0	0	0	0	0	0	0	0	0	0	0	0	0	0
ABHD16A	ENSG00000224552	protein_coding	ENST00000482324	retained_intron	0	0	0	0	0	0	0	0	0	0	0	0	0	0	0	0	0	0
ABHD16A	ENSG00000224552	protein_coding	ENST00000484108	retained_intron	0	0	0	0	0	0	0	0	0	0	0	0	0	0	0	0	0	0
ABHD16A	ENSG00000224552	protein_coding	ENST00000492968	retained_intron	0	0	0	0	0	0	0	0	0	0	0	0	0	0	0	0	0	0
ABHD16A	ENSG00000224552	protein_coding	ENST00000495991	retained_intron	0	0	0	0	0	0	0	0	0	0	0	0	0	0	0	0	0	0
ABHD16A	ENSG00000224552	protein_coding	ENST00000496223	retained_intron	0	0	0	0	0	0	0	0	0	0	0	0	0	0	0	0	0	0
ABHD16A	ENSG00000224552	protein_coding	ENST00000496614	processed_transcript	0	0	0	0	0	0	0	0	0	0	0	0	0	0	0	0	0	0
ABHD16A	ENSG00000224552	protein_coding	ENST00000497782	processed_transcript	0	0	0	0	0	0	0	0	0	0	0	0	0	0	0	0	0	0
ABHD16A	ENSG00000224552	protein_coding	ENST00000546528	protein_coding	0	0	0	0	0	0	0	0	0	0	0	0	0	0	0	0	0	0
ABHD16A	ENSG00000224552	protein_coding	ENST00000552042	protein_coding	0	0	0	0	0	0	0	0	0	0	0	0	0	0	0	0	0	0
ABHD16A	ENSG00000230475	protein_coding	ENST00000432617	protein_coding	0	0	0	0	0	0	0	0	0	0	0	0	0	0	0	0	0	0
ABHD16A	ENSG00000230475	protein_coding	ENST00000440799	protein_coding	0	0	0	0	0	0	0	0	0	0	0	0	0	0	0	0	0	0
ABHD16A	ENSG00000230475	protein_coding	ENST00000463481	processed_transcript	0	0	0	0	0	0	0	0	0	0	0	0	0	0	0	0	0	0
ABHD16A	ENSG00000230475	protein_coding	ENST00000466634	retained_intron	0	0	0	0	0	0	0	0	0	0	0	0	0	0	0	0	0	0
ABHD16A	ENSG00000230475	protein_coding	ENST00000469254	retained_intron	0	0	0	0	0	0	0	0	0	0	0	0	0	0	0	0	0	0
ABHD16A	ENSG00000230475	protein_coding	ENST00000475266	retained_intron	0	0	0	0	0	0	0	0	0	0	0	0	0	0	0	0	0	0
ABHD16A	ENSG00000230475	protein_coding	ENST00000477758	retained_intron	0	0	0	0	0	0	0	0	0	0	0	0	0	0	0	0	0	0
ABHD16A	ENSG00000230475	protein_coding	ENST00000479622	processed_transcript	0	0	0	0	0	0	0	0	0	0	0	0	0	0	0	0	0	0
ABHD16A	ENSG00000230475	protein_coding	ENST00000488182	processed_transcript	0	0	0	0	0	0	0	0	0	0	0	0	0	0	0	0	0	0
ABHD16A	ENSG00000230475	protein_coding	ENST00000493080	processed_transcript	0	0	0	0	0	0	0	0	0	0	0	0	0	0	0	0	0	0
ABHD16A	ENSG00000230475	protein_coding	ENST00000495335	processed_transcript	0	0	0	0	0	0	0	0	0	0	0	0	0	0	0	0	0	0
ABHD16A	ENSG00000230475	protein_coding	ENST00000495416	retained_intron	0	0	0	0	0	0	0	0	0	0	0	0	0	0	0	0	0	0
ABHD16A	ENSG00000230475	protein_coding	ENST00000497595	retained_intron	0	0	0	0	0	0	0	0	0	0	0	0	0	0	0	0	0	0
ABHD16A	ENSG00000230475	protein_coding	ENST00000549722	protein_coding	0	0	0	0	0	0	0	0	0	0	0	0	0	0	0	0	0	0
ABHD16A	ENSG00000230475	protein_coding	ENST00000550719	protein_coding	0	0	0	0	0	0	0	0	0	0	0	0	0	0	0	0	0	0
ABHD16A	ENSG00000231488	protein_coding	ENST00000413853	protein_coding	0	0	0	0	0	0	0	0	0	0	0	0	0	0	0	0	0	0
ABHD16A	ENSG00000231488	protein_coding	ENST00000422404	protein_coding	0	0	0	0	0	0	0	0	0	0	0	0	0	0	0	0	0	0
ABHD16A	ENSG00000231488	protein_coding	ENST00000465691	processed_transcript	0	0	0	0	0	0	0	0	0	0	0	0	0	0	0	0	0	0
ABHD16A	ENSG00000231488	protein_coding	ENST00000471072	retained_intron	0	0	0	0	0	0	0	0	0	0	0	0	0	0	0	0	0	0
ABHD16A	ENSG00000231488	protein_coding	ENST00000475221	retained_intron	0	0	0	0	0	0	0	0	0	0	0	0	0	0	0	0	0	0
ABHD16A	ENSG00000231488	protein_coding	ENST00000475565	retained_intron	0	0	0	0	0	0	0	0	0	0	0	0	0	0	0	0	0	0
ABHD16A	ENSG00000231488	protein_coding	ENST00000481370	retained_intron	0	0	0	0	0	0	0	0	0	0	0	0	0	0	0	0	0	0
ABHD16A	ENSG00000231488	protein_coding	ENST00000483036	retained_intron	0	0	0	0	0	0	0	0	0	0	0	0	0	0	0	0	0	0
ABHD16A	ENSG00000231488	protein_coding	ENST00000488822	retained_intron	0	0	0	0	0	0	0	0	0	0	0	0	0	0	0	0	0	0
ABHD16A	ENSG00000231488	protein_coding	ENST00000490636	processed_transcript	0	0	0	0	0	0	0	0	0	0	0	0	0	0	0	0	0	0
ABHD16A	ENSG00000231488	protein_coding	ENST00000494438	processed_transcript	0	0	0	0	0	0	0	0	0	0	0	0	0	0	0	0	0	0
ABHD16A	ENSG00000231488	protein_coding	ENST00000497893	processed_transcript	0	0	0	0	0	0	0	0	0	0	0	0	0	0	0	0	0	0
ABHD16A	ENSG00000231488	protein_coding	ENST00000498795	processed_transcript	0	0	0	0	0	0	0	0	0	0	0	0	0	0	0	0	0	0
ABHD16A	ENSG00000231488	protein_coding	ENST00000549543	protein_coding	0	0	0	0	0	0	0	0	0	0	0	0	0	0	0	0	0	0
ABHD16A	ENSG00000231488	protein_coding	ENST00000551038	protein_coding	0	0	0	0	0	0	0	0	0	0	0	0	0	0	0	0	0	0
ABHD16A	ENSG00000235676	protein_coding	ENST00000431671	protein_coding	0	0	0	0	0	0	0	0	0	0	0	0	0	0	0	0	0	0
ABHD16A	ENSG00000235676	protein_coding	ENST00000444818	protein_coding	0	0	0	0	0	0	0	0	0	0	0	0	0	0	0	0	0	0
ABHD16A	ENSG00000235676	protein_coding	ENST00000464268	processed_transcript	0	0	0	0	0	0	0	0	0	0	0	0	0	0	0	0	0	0
ABHD16A	ENSG00000235676	protein_coding	ENST00000466279	retained_intron	0	0	0	0	0	0	0	0	0	0	0	0	0	0	0	0	0	0
ABHD16A	ENSG00000235676	protein_coding	ENST00000466331	processed_transcript	0	0	0	0	0	0	0	0	0	0	0	0	0	0	0	0	0	0
ABHD16A	ENSG00000235676	protein_coding	ENST00000468664	retained_intron	0	0	0	0	0	0	0	0	0	0	0	0	0	0	0	0	0	0
ABHD16A	ENSG00000235676	protein_coding	ENST00000468784	processed_transcript	0	0	0	0	0	0	0	0	0	0	0	0	0	0	0	0	0	0
ABHD16A	ENSG00000235676	protein_coding	ENST00000480173	processed_transcript	0	0	0	0	0	0	0	0	0	0	0	0	0	0	0	0	0	0
ABHD16A	ENSG00000235676	protein_coding	ENST00000481553	retained_intron	0	0	0	0	0	0	0	0	0	0	0	0	0	0	0	0	0	0
ABHD16A	ENSG00000235676	protein_coding	ENST00000482768	retained_intron	0	0	0	0	0	0	0	0	0	0	0	0	0	0	0	0	0	0
ABHD16A	ENSG00000235676	protein_coding	ENST00000490196	processed_transcript	0	0	0	0	0	0	0	0	0	0	0	0	0	0	0	0	0	0
ABHD16A	ENSG00000235676	protein_coding	ENST00000490327	retained_intron	0	0	0	0	0	0	0	0	0	0	0	0	0	0	0	0	0	0
ABHD16A	ENSG00000235676	protein_coding	ENST00000493188	retained_intron	0	0	0	0	0	0	0	0	0	0	0	0	0	0	0	0	0	0
ABHD16A	ENSG00000235676	protein_coding	ENST00000547161	protein_coding	0	0	0	0	0	0	0	0	0	0	0	0	0	0	0	0	0	0
ABHD16A	ENSG00000235676	protein_coding	ENST00000550556	protein_coding	0	0	0	0	0	0	0	0	0	0	0	0	0	0	0	0	0	0
ABHD16A	ENSG00000236063	protein_coding	ENST00000422411	protein_coding	0	0	0	0	0	0	0	0	0	0	0	0	0	0	0	0	0	0
ABHD16A	ENSG00000236063	protein_coding	ENST00000457366	protein_coding	0	0	0	0	0	0	0	0	0	0	0	0	0	0	0	0	0	0
ABHD16A	ENSG00000236063	protein_coding	ENST00000460398	processed_transcript	0	0	0	0	0	0	0	0	0	0	0	0	0	0	0	0	0	0
ABHD16A	ENSG00000236063	protein_coding	ENST00000462535	retained_intron	0	0	0	0	0	0	0	0	0	0	0	0	0	0	0	0	0	0
ABHD16A	ENSG00000236063	protein_coding	ENST00000464973	retained_intron	0	0	0	0	0	0	0	0	0	0	0	0	0	0	0	0	0	0
ABHD16A	ENSG00000236063	protein_coding	ENST00000471249	processed_transcript	0	0	0	0	0	0	0	0	0	0	0	0	0	0	0	0	0	0
ABHD16A	ENSG00000236063	protein_coding	ENST00000479248	processed_transcript	0	0	0	0	0	0	0	0	0	0	0	0	0	0	0	0	0	0
ABHD16A	ENSG00000236063	protein_coding	ENST00000483462	retained_intron	0	0	0	0	0	0	0	0	0	0	0	0	0	0	0	0	0	0
ABHD16A	ENSG00000236063	protein_coding	ENST00000488103	processed_transcript	0	0	0	0	0	0	0	0	0	0	0	0	0	0	0	0	0	0
ABHD16A	ENSG00000236063	protein_coding	ENST00000488736	retained_intron	0	0	0	0	0	0	0	0	0	0	0	0	0	0	0	0	0	0
ABHD16A	ENSG00000236063	protein_coding	ENST00000493314	retained_intron	0	0	0	0	0	0	0	0	0	0	0	0	0	0	0	0	0	0
ABHD16A	ENSG00000236063	protein_coding	ENST00000495299	processed_transcript	0	0	0	0	0	0	0	0	0	0	0	0	0	0	0	0	0	0
ABHD16A	ENSG00000236063	protein_coding	ENST00000495978	retained_intron	0	0	0	0	0	0	0	0	0	0	0	0	0	0	0	0	0	0
ABHD16A	ENSG00000236063	protein_coding	ENST00000547325	protein_coding	0	0	0	0	0	0	0	0	0	0	0	0	0	0	0	0	0	0
ABHD16A	ENSG00000236063	protein_coding	ENST00000549853	protein_coding	0	0	0	0	0	0	0	0	0	0	0	0	0	0	0	0	0	0
ABHD16B	ENSG00000183260	protein_coding	ENST00000369916	protein_coding	4.88397	5.70774	0.86136	1.14205	0	0.57122	0.13085	0.10485	0.21936	0.25081	0.12229	0.43925	0.14678	0.37357	0.24007	0.34407	0.43316	0.45434
ABHD17A	ENSG00000129968	protein_coding	ENST00000250974	protein_coding	1e-05	0	0.11107	0.07722	0.00013	0	0.08132	0.03133	0	0	1e-05	0	1e-05	1e-05	0	3e-05	2e-05	0
ABHD17A	ENSG00000129968	protein_coding	ENST00000292577	protein_coding	2.21476	0.50206	0.04836	0.0891	0	0.27842	2e-05	0.08826	0	0.13358	0.09737	0.12266	0.07737	0.10339	0.19114	0.1298	0.51633	0.24718
ABHD17A	ENSG00000129968	protein_coding	ENST00000588598	retained_intron	8.16495	7.29973	1.34871	1.48535	0.06092	0.72027	0.02759	0.45084	0.49436	0.52151	0.36815	0.4409	0.31923	0.67177	0.5531	0.7354	0.62947	1.03998
ABHD17A	ENSG00000129968	protein_coding	ENST00000590661	protein_coding	0	0	0	0	0	0	0	0	0	0	0	0	0	0	0	0	0	0
ABHD17A	ENSG00000129968	protein_coding	ENST00000591351	nonsense_mediated_decay	0	0	4e-05	0	0.1243	2e-05	0	0	0	0	0	0	0	0	0	0	1e-05	0
ABHD17A	ENSG00000129968	protein_coding	ENST00000592757	nonsense_mediated_decay	0.11431	0	0.12858	0.09635	0	0	0	0.04868	0	0	0	0.04792	0	0	0	0	0.04379	0
ABHD17AP1	ENSG00000203835	pseudogene	ENST00000457740	unprocessed_pseudogene	0	0	0	0	0	0	0	0	0	0	0	0	0	0	0	0	0	0
ABHD17AP1	ENSG00000263366	pseudogene	ENST00000580133	unprocessed_pseudogene	0	0	0	0	0	0	0	0	0	0	0	0	0	0	0	0	0	0
ABHD17AP2	ENSG00000198658	pseudogene	ENST00000358206	unprocessed_pseudogene	0	0	0	0	0	0	0	0	0	0	0	0	0	0	0	0	0	0
ABHD17AP3	ENSG00000250536	pseudogene	ENST00000503096	unprocessed_pseudogene	0.06374	0	0	0	0	0	0	0	0	0	0	0	0	0.01829	0	0.04614	0.02463	0
ABHD17AP4	ENSG00000229107	pseudogene	ENST00000411545	processed_pseudogene	0	0	0	0	0	0	0	0	0	0.02275	0	0	0	0	0	0	0	0
ABHD17AP5	ENSG00000182502	pseudogene	ENST00000333131	processed_pseudogene	0	0	0	0.03212	0	0	0	0	0	0	0	0	0	0	0	0	0	0
ABHD17AP6	ENSG00000226981	pseudogene	ENST00000458502	unprocessed_pseudogene	0	0	0	0	0	0	0	0	0	0	0	0	0	0	0	0	0	0
ABHD17B	ENSG00000107362	protein_coding	ENST00000333421	protein_coding	18.61905	2.30544	3.7103	4.97058	1.40788	4.55057	7.49218	3.47776	6.08947	3.72693	5.35956	8.57027	11.62428	6.15346	21.24044	18.40643	19.37742	39.75327
ABHD17B	ENSG00000107362	protein_coding	ENST00000377041	protein_coding	9.83322	8.6415	0.23871	0.99407	4.69913	0.32157	0	0.72539	0.67209	1.44453	2.73358	2.56362	2.19836	5.33243	4.21545	7.56145	31.49396	9.74779
ABHD17C	ENSG00000136379	protein_coding	ENST00000258884	protein_coding	16.09695	12.36423	4.5526	6.02186	7.1363	14.76128	15.16573	8.66994	10.99538	11.09823	9.11582	17.53899	12.54177	14.17885	16.21404	19.47098	8.68967	12.94001
ABHD17C	ENSG00000136379	protein_coding	ENST00000558464	protein_coding	0	0	8e-05	3e-05	3.5326	0.00059	0.00023	0.95086	1e-05	2e-05	0.20198	0.00101	0.21766	5e-05	1e-05	2e-05	2e-05	1e-05
ABHD17C	ENSG00000136379	protein_coding	ENST00000559506	processed_transcript	0.09259	0.0513	0.09898	0.11537	1.00465	0	1.62048	0	0.11171	0.02535	0	0.03434	0.3199	0.1613	0	1.19092	0.05418	0.06599
ABHD17C	ENSG00000136379	protein_coding	ENST00000560126	processed_transcript	0.25679	0.22332	0	0	0.64468	0.0446	0	0	0	0.07317	0.0364	0	0	0.14236	0	0.38025	0	0.31653
ABHD17C	ENSG00000136379	protein_coding	ENST00000560609	protein_coding	0.00024	0.00018	4.13581	1.74852	0	0	0	0	0	2.3205	0.30581	0	0.44969	0.53847	1e-04	2.76865	2.33986	3.45106
ABHD2	ENSG00000140526	protein_coding	ENST00000352732	protein_coding	18.51842	10.02072	2.29558	2.8653	1.92066	3.07088	1.33641	1.05303	1.25397	2.56451	1.75605	3.36675	4.03384	4.61448	6.94466	11.261	7.66279	20.98348
ABHD2	ENSG00000140526	protein_coding	ENST00000355100	protein_coding	3e-04	8e-05	0.19238	0.02464	0.00041	1e-04	0.00012	0.22039	2e-05	5e-05	1e-05	2e-05	2e-05	0.00013	3e-05	0.00142	4e-05	0.00026
ABHD2	ENSG00000140526	protein_coding	ENST00000562073	processed_transcript	10.69664	42.92182	0	0	3.79885	0	0	0	0.01131	0.07935	1.84282	2.01896	1.76536	1.77766	6.14321	1.51049	3.44869	3.01303
ABHD2	ENSG00000140526	protein_coding	ENST00000562254	processed_transcript	0.3099	0.09757	0	0	0	0.28609	0.36962	0	0	0.05392	0.05467	0.09945	0	0.10822	0	0	0	0.10647
ABHD2	ENSG00000140526	protein_coding	ENST00000564876	processed_transcript	0	0.28724	0	0.07622	0	0	0	0	0	0.03998	0	0	0	0	0	0	0.16844	0
ABHD2	ENSG00000140526	protein_coding	ENST00000565066	protein_coding	0	0	0	0	0	0	0	0	0	0	0	0	0	0	0	0	0	0
ABHD2	ENSG00000140526	protein_coding	ENST00000565825	processed_transcript	0	0	0	0	0	0	0	0	0	0	0	0	0	0	0	0	0	0
ABHD2	ENSG00000140526	protein_coding	ENST00000565973	protein_coding	0.78041	8.37575	0	0	0	0	0	0.23577	0	1.11592	1.60676	3.0258	1.23199	4.74534	4.52285	7.4854	12.33988	4.49783
ABHD2	ENSG00000140526	protein_coding	ENST00000568308	retained_intron	2.01856	0	1e-05	0	0.78583	0.15547	3.36043	0.60225	0	1.19376	2.12399	0.91057	3.95335	5.20785	7.24588	8.68315	7.15275	3.53952
ABHD2	ENSG00000140526	protein_coding	ENST00000569411	protein_coding	1.99931	0.1767	0.65372	1.03889	0	0.27588	3.41638	0.80429	3.09281	2.90846	4.56539	3.93878	4.01017	2.90376	6.50424	6.18131	17.32445	15.07469
ABHD2	ENSG00000140526	protein_coding	ENST00000569550	protein_coding	0	0	0	0.38611	0	0	0	0	0	0	0	0	0	0	0	0	0	0
ABHD3	ENSG00000158201	protein_coding	ENST00000289119	protein_coding	17.85017	3.96212	7.24718	9.95852	3.16141	8.80996	8.08065	4.24763	6.02776	4.77546	6.68981	8.1295	9.30561	13.24627	26.58172	29.18708	35.07661	45.6892
ABHD3	ENSG00000158201	protein_coding	ENST00000577564	retained_intron	1.76569	0.42344	0	0	0	0	0	0	0	0.1254	1.07557	0.84098	1.7596	1.13092	0	3.49634	1.02253	2.63717
ABHD3	ENSG00000158201	protein_coding	ENST00000577891	nonsense_mediated_decay	0	0	0	0	2e-05	0	0	0	0	0	0	0.01271	0	0.00049	0.12062	1e-05	0	0
ABHD3	ENSG00000158201	protein_coding	ENST00000577928	retained_intron	0	4.07508	0	0	0	0	0	0	0	0.1329	0.05041	0.17713	0.83961	1.55057	0	0.37337	0	0
ABHD3	ENSG00000158201	protein_coding	ENST00000578270	protein_coding	4.41449	0.86228	7.70359	14.27532	1.14198	1.50593	0	0.6348	1.45539	0.8483	0.52188	0.98644	1.52992	1.1294	1.35101	2.59394	0.68513	1.83142
ABHD3	ENSG00000158201	protein_coding	ENST00000579875	processed_transcript	0.43443	0.72438	3.10819	5.81517	4.86222	0.42647	0	0.72807	0.04481	0.54889	1.13439	1.9884	1.44598	3.91623	2.31434	3.92294	0.36101	2.02105
ABHD3	ENSG00000158201	protein_coding	ENST00000579982	retained_intron	0.84309	0.25423	0.54714	0.21004	0	0.2818	0	0.12464	0	0.24425	0.32658	0.33436	0.56052	0.49791	0.39138	1.38777	0.27183	1.32309
ABHD3	ENSG00000158201	protein_coding	ENST00000580477	protein_coding	4.7894	0.43296	2.89384	3.18028	0	1.52514	0.09406	0.77345	0.24579	0.39023	0.57541	1.32028	0.94525	1.51818	2.29351	1.77815	2.87945	5.5811
ABHD3	ENSG00000158201	protein_coding	ENST00000580981	protein_coding	7e-05	2e-05	1.24329	7.36827	4.82815	0.04736	2.2064	0.74143	1.07339	1e-05	0	0.36128	1e-05	0.07117	0.52419	0.41522	2e-05	1.0555
ABHD3	ENSG00000158201	protein_coding	ENST00000584464	protein_coding	0	0	0	0	0	0	0.2517	0	1.08076	0	0	0	0.17241	0.45115	0.20294	0	0	0
ABHD4	ENSG00000100439	protein_coding	ENST00000216327	protein_coding	0	0	0	0	0	0.41096	0	0	0.07722	0.08491	0.9348	0.12095	1e-04	1.32986	3.12881	0.26765	0.00036	0
ABHD4	ENSG00000100439	protein_coding	ENST00000418446	nonsense_mediated_decay	0	0.12916	0.29771	0.71276	0.10009	1.08707	0	0.11374	0.39994	0.98504	1.27979	1.40079	3.11263	4.72943	6.34692	8.37227	5.10514	4.85779
ABHD4	ENSG00000100439	protein_coding	ENST00000428304	protein_coding	6.40508	5.98323	1.27325	1.6052	0.36876	0.69719	0.13205	0.53733	0.01989	1.048	0.89127	1.18589	1.65351	3.07948	3.31882	6.99054	5.52728	7.38004
ABHD4	ENSG00000100439	protein_coding	ENST00000489928	processed_transcript	0	0	0	0	0	0	0	0	0	0	0	0	0	0	0	0	0	0
ABHD4	ENSG00000100439	protein_coding	ENST00000537243	nonsense_mediated_decay	0	0	0.24316	0	0	0.31748	0	0.48904	0.83157	0	0.84763	0.0916	1.65298	1.08309	0.0443	0.81661	0	0
ABHD4	ENSG00000100439	protein_coding	ENST00000539344	retained_intron	0.10267	0.21669	0	0.2384	0.00956	0	0	0	0.00033	0.09507	0	0.06819	0	0.34025	0	0	0	0
ABHD4	ENSG00000100439	protein_coding	ENST00000541962	nonsense_mediated_decay	0	0	0.00173	0	0	0	0	0	0.8105	0.00122	0.03672	0.0752	0.00018	0.62434	0.64313	1.58991	0.74421	0.00158
ABHD4	ENSG00000100439	protein_coding	ENST00000542041	protein_coding	0	0	0.27815	0	0	0	0.03343	0.00645	0.10841	0	0	0	0	0.1261	0	0	0.13506	0
ABHD4	ENSG00000100439	protein_coding	ENST00000544562	processed_transcript	0.10959	0	0.2351	0.1847	8e-05	0.3154	0	0.47683	0	0.67302	0.36784	1.17752	0.25845	0.11111	0.00034	1.53099	0	0.21985
ABHD4	ENSG00000100439	protein_coding	ENST00000545034	protein_coding	0	0	0	0	0	0	0	0	0	0.32026	0	0	0	0	0	0.6485	0	0
ABHD5	ENSG00000011198	protein_coding	ENST00000013894	nonsense_mediated_decay	0	0	0.22301	0.22556	0	0.42828	9.47594	0	0	0.00012	0	0.27803	0	0	0	0	1.50973	0
ABHD5	ENSG00000011198	protein_coding	ENST00000413300	protein_coding	0	0.12171	1.79525	1.75918	0	2.511	0	0	0.6228	1.29901	0.98023	0.98842	0.4062	0.47453	1.38565	1.03182	0.53758	0.79174
ABHD5	ENSG00000011198	protein_coding	ENST00000454293	protein_coding	0	0	0.10189	0.08936	0.30372	0.08508	0	0	0	0	0	0	0	0	0.535	0.09189	0	0
ABHD5	ENSG00000011198	protein_coding	ENST00000456453	protein_coding	0.50708	0.3796	0.14885	0.41783	1.5312	0	0	0.15901	0	0.19313	0.55384	0	0.76368	0.06855	0	0.18923	0	0
ABHD5	ENSG00000011198	protein_coding	ENST00000458276	protein_coding	19.11246	9.06704	9.26583	15.46116	6.23809	13.84021	9.78079	12.8395	14.08213	21.85447	23.62374	35.09045	25.44541	29.34327	20.63832	33.76264	9.975	12.23165
ABHD5	ENSG00000011198	protein_coding	ENST00000463153	processed_transcript	0	0	0.23511	0.22978	0	0.0511	0	0.03627	0.12365	0.15962	0.10311	0.12224	0.13543	0.17709	0.15504	0.3441	0.07496	0.20774
ABHD5	ENSG00000011198	protein_coding	ENST00000486764	retained_intron	0.81885	0.42576	0.25837	0.0786	0	0.22065	0	0	0.13244	0	0.0443	0.04997	0	0	0.32896	0.08785	0	0.36712
ABHD6	ENSG00000163686	protein_coding	ENST00000295962	protein_coding	5.28431	2.76983	1.07955	0.65741	1.51034	0.00148	1.94785	1.76519	0.39137	1.35486	1.51968	4.45323	2.24893	3.19469	1.53111	4.25011	2.2963	2.28012
ABHD6	ENSG00000163686	protein_coding	ENST00000463756	protein_coding	0.63654	0.24662	1.45915	0.61753	0.92156	0.1709	0	1.78939	1e-05	5.44489	8.30372	6.15597	3.6415	10.82551	5.09702	12.31114	8.40642	5.64104
ABHD6	ENSG00000163686	protein_coding	ENST00000470440	retained_intron	0	0.2201	0.99574	0.32224	0	0	0.10169	0.08012	0	0	0.08381	0	0.19034	0.27141	0.33518	0.18716	0	0.15389
ABHD6	ENSG00000163686	protein_coding	ENST00000475982	nonsense_mediated_decay	0	0	0	0.09879	0	0	0.09004	0	0	0.1015	0	0	0	0	0	0	0	0
ABHD6	ENSG00000163686	protein_coding	ENST00000478253	protein_coding	5.75759	5.95898	0.09014	1.56744	0.00021	2.18851	0.40065	0.76438	4.15141	3.14187	3.6669	4.33702	5.45795	5.19547	7.00596	5.17395	3.90395	4.67705
ABHD6	ENSG00000163686	protein_coding	ENST00000480457	processed_transcript	0.35594	0	0	0	0	0	0	0	0	0	0.24254	0	0	0	0	0.10453	0	0
ABHD6	ENSG00000163686	protein_coding	ENST00000485900	protein_coding	0	0.45007	0	0.00046	0	0.58435	10.33429	0	0	1.18252	5e-05	0.00825	0.00055	0.00091	1.65803	2e-04	2.02308	0.97978
ABHD8	ENSG00000127220	protein_coding	ENST00000247706	protein_coding	3.74252	5.4955	0.7378	0.77561	1.47508	0.8351	0.25871	0.70139	0.62851	1.76656	0.98312	1.14303	0.57695	1.4035	0.44172	0.86021	0.97282	0.75965
ABHD8	ENSG00000127220	protein_coding	ENST00000593489	protein_coding	1.60625	2.19147	0.65136	0	0	0	0	0	0.1607	0.06285	0	0.12743	0.04679	0.48775	1.02565	0.33309	0.33773	0.54372
ABHD8	ENSG00000127220	protein_coding	ENST00000594194	protein_coding	0.0178	0	0	0	0	0.21596	0	0	0	0.33161	1e-05	0.00342	0	0	0.64072	0.1291	0.00153	0
ABI1	ENSG00000136754	protein_coding	ENST00000346832	protein_coding	0	0.05128	0.04357	0	0	0	0	0	0	0	0.01985	0	0	0	0	0	0.04423	0
ABI1	ENSG00000136754	protein_coding	ENST00000355394	protein_coding	0.18645	0	0	0	0	0	0	0	0	0	0	0	0	0	0	0	0	0
ABI1	ENSG00000136754	protein_coding	ENST00000359188	protein_coding	0.29583	0	0	0	0	0.01597	0	0	0	0	0	0	0	0	0	0	0	0
ABI1	ENSG00000136754	protein_coding	ENST00000376134	protein_coding	2e-05	0	1e-05	0	0	0	0	0	0	0	0	0	0	0	0	0	0	0
ABI1	ENSG00000136754	protein_coding	ENST00000376137	protein_coding	0	0.15047	0	0.13969	0	0	0.22032	0	0.3458	0	0	0.1512	0.24628	0	0	0.19043	0.50733	0.31969
ABI1	ENSG00000136754	protein_coding	ENST00000376138	protein_coding	0.00012	0	0	0	0	0.11796	0	0	0	0	0	0.21914	1e-05	0	0	0	0	0.10821
ABI1	ENSG00000136754	protein_coding	ENST00000376139	protein_coding	10.91722	0.1067	1.99964	3.0303	0	3.22521	0	2.83378	0.02471	2.01139	2.60264	3.69077	4.75353	1.14986	11.96682	9.34034	8.89831	21.43461
ABI1	ENSG00000136754	protein_coding	ENST00000376140	protein_coding	7.45817	9.73848	0	0.33773	0	0	0	0	0	0.30638	0.17411	0	0.42221	1.05901	0	2.89024	5.0168	3.49725
ABI1	ENSG00000136754	protein_coding	ENST00000376142	protein_coding	0	0	0	0	0	0	0	0	0	0.03523	0	0	0	0	0	0	0	0
ABI1	ENSG00000136754	protein_coding	ENST00000376160	protein_coding	5.14143	6.73629	0.77298	0.52252	0	0.86251	4.35818	0.00018	2.26624	0.00177	0.00079	0.59743	0	1.54464	4.77415	2.40548	2.98463	4.91041
ABI1	ENSG00000136754	protein_coding	ENST00000376166	protein_coding	4.59369	1.03535	0.30398	1.61141	0.00093	1.72141	0	1.58435	0.92364	1.2294	1.09736	1.92907	3.14868	2.28314	0.96384	6.87327	5.14022	6.11144
ABI1	ENSG00000136754	protein_coding	ENST00000376170	protein_coding	0.00042	0	0	0.00092	6.06494	0.03842	0	0	0.50339	0	0	0	0	0	0	0	0	0
ABI1	ENSG00000136754	protein_coding	ENST00000473481	processed_transcript	0.25243	0	0.69918	1.53028	0.35203	0.30096	0	0	0	0.17443	0.49211	0.24638	0.3782	0.01664	0.73589	1.37065	3.57715	0.50356
ABI1	ENSG00000136754	protein_coding	ENST00000490841	protein_coding	0.47434	0.20795	0	0.09545	0	0	0	0	0.03187	0	0.02702	0.05816	0.07008	0	0.47725	0.28332	0.4051	0
ABI1	ENSG00000136754	protein_coding	ENST00000536334	protein_coding	0	0	0	0	0	0	0.85454	0	0	0	0	0	0	0.05245	0.65245	0.00056	0	0
ABI2	ENSG00000138443	protein_coding	ENST00000261016	protein_coding	2.06228	0	0.31305	2.61189	0	2.89719	3.47545	0.97913	0.97649	1.84903	1.64121	1.73773	0.63445	2.66561	1.29092	3.52563	1.07358	1.78332
ABI2	ENSG00000138443	protein_coding	ENST00000261017	protein_coding	31.60212	9.86623	5.54779	10.23986	9.72656	11.15791	15.60425	7.30611	8.64101	10.20653	8.44445	17.30459	16.45754	13.5083	25.33477	31.76379	9.21574	22.91855
ABI2	ENSG00000138443	protein_coding	ENST00000261018	protein_coding	0	0	0.11373	0.00509	0	0	1.84312	0	0	0	0.02344	0.16873	0	1.43288	2.65291	1.72457	0	0.83232
ABI2	ENSG00000138443	protein_coding	ENST00000295851	protein_coding	0.19736	0.03704	0.03302	0.07305	0.0078	0.04411	0.17566	0.06277	0.04112	0.04445	0.05479	0.04687	0.07466	0.02946	0.11843	0.13061	0.03601	0.18065
ABI2	ENSG00000138443	protein_coding	ENST00000376135	processed_transcript	0.19904	0	0	0	0.00014	0.23056	0	0.27265	0	0	0.61227	0	0	0	0	0	0.29309	0
ABI2	ENSG00000138443	protein_coding	ENST00000411547	processed_transcript	0.22325	0	0	0	0	0	0	0	0	0	0	0	0	0	0	0	0	0
ABI2	ENSG00000138443	protein_coding	ENST00000413635	nonsense_mediated_decay	0	0	0.12159	0	0	0	0	0.38124	0	0	0	0	0.44645	0	0	0	0	0
ABI2	ENSG00000138443	protein_coding	ENST00000416001	nonsense_mediated_decay	0	0	0.04298	0	0	0	0.0754	0	0	0.00218	0.36333	1.44698	0.21439	1e-05	0.00089	0	2.60175	0
ABI2	ENSG00000138443	protein_coding	ENST00000416396	processed_transcript	0.32794	0.34053	0	0	0	0	0	0	0	0	0	0	0	0	0	0	0	0
ABI2	ENSG00000138443	protein_coding	ENST00000417864	protein_coding	0	0	0	0	0	0	0	0	0	0	0	0	0	0	0	0	0	0
ABI2	ENSG00000138443	protein_coding	ENST00000422511	protein_coding	0	0	0	0.00118	0	0	0	0	0	0	0.01677	0	0	0	0	0	0	0
ABI2	ENSG00000138443	protein_coding	ENST00000422719	processed_transcript	0.71448	0.61109	0	1.06549	0	0	0	0	0	0.36521	0	0.74912	1.63487	0.18183	1.03868	0	0	0
ABI2	ENSG00000138443	protein_coding	ENST00000424558	protein_coding	0	0	0	0	0	0	0	0	0	0	0	0	0	0	0	0	0	0
ABI2	ENSG00000138443	protein_coding	ENST00000425253	nonsense_mediated_decay	0	0.34902	0.89684	0.38757	0	0	0.49491	0	0	0.68508	0.12819	0.30551	0.10261	0	0	0.38852	1.30829	0
ABI2	ENSG00000138443	protein_coding	ENST00000430418	protein_coding	0	0	0	0	0	0	0	0	0	0	0	0.16642	0	0.05249	0.51092	0	0	0
ABI2	ENSG00000138443	protein_coding	ENST00000430574	processed_transcript	0	3.65369	0	0	0	0	0	0	0	0	0	0	0	0.14605	0	0	0	0.10468
ABI2	ENSG00000138443	protein_coding	ENST00000431886	nonsense_mediated_decay	0.1666	0	0	0	0	0	0	0	0	1.68411	0	0	0	3.75307	0	0	1.3402	0
ABI2	ENSG00000138443	protein_coding	ENST00000441061	nonsense_mediated_decay	0.06207	2.58763	0	0	0	4e-05	0	0.0011	0	0	0	0	0	0	0	0	0	0
ABI2	ENSG00000138443	protein_coding	ENST00000444584	nonsense_mediated_decay	0	0	0	0	0	0	0	0	0	0	0	0	0	0	0	0	0	0
ABI2	ENSG00000138443	protein_coding	ENST00000447762	nonsense_mediated_decay	0	0.23684	0	0.23148	0	0.05942	0	0	0	0.4083	0	0.04908	0.18689	0.14855	0	0.07269	0.40379	0
ABI2	ENSG00000138443	protein_coding	ENST00000451591	protein_coding	0.8267	2.06641	0.26992	0.43177	3e-05	0.59218	0	0.07412	0.16635	0.24409	1.17153	0.89387	0.65404	0.7636	1.64595	1.92278	0.52961	1.06635
ABI2	ENSG00000138443	protein_coding	ENST00000454023	protein_coding	4.56932	11.9025	0.22886	0	0	0	0.87671	0	0	0	1.02479	0.96426	1.80531	0	3.2236	1.28894	1.06164	0
ABI2	ENSG00000138443	protein_coding	ENST00000464761	processed_transcript	0	0.30596	0	0	0	0	0	0	0	0.04487	0	0	0	0	0	0	0	0
ABI2	ENSG00000138443	protein_coding	ENST00000494215	retained_intron	1.08877	1.0488	0.56395	0.63508	1.47366	1.11476	0.23608	0.10201	0.02574	0.24163	0.05521	0.22731	0.49666	0.22514	0.20528	0.38696	0.34304	0.7171
ABI3	ENSG00000108798	protein_coding	ENST00000225941	protein_coding	0.02578	0	0	0	0	0	0	0	0	0	0	0	0	0.0079	0	0.01061	0	0
ABI3	ENSG00000108798	protein_coding	ENST00000419580	protein_coding	0	0.03529	0	0	0	0	0	0	0	0	0	0	0	0	0	0	0	0
ABI3	ENSG00000108798	protein_coding	ENST00000571035	protein_coding	0	0.026	0	0.03182	0	0	0	0	0	0	0	0.04645	0	0	0	0	0	0
ABI3	ENSG00000108798	protein_coding	ENST00000573347	protein_coding	0.08515	0.07483	0	0	0	0	0	0	0	0	0	0	0	0	0	0	0	0
ABI3BP	ENSG00000154175	protein_coding	ENST00000284322	protein_coding	0.01398	0	0.02028	0	0	0	0	0.00914	0	0.01963	0.00711	0.00511	0	0.01129	0	0	0.04045	1e-05
ABI3BP	ENSG00000154175	protein_coding	ENST00000459682	protein_coding	0	0.21958	0	0	0	0	0	0	0	0	0	0	0	0	0	0	0	0
ABI3BP	ENSG00000154175	protein_coding	ENST00000466947	protein_coding	0	0.14419	0	0	0	0	0	0	0	0	0	0	0	0	0	0	0	0
ABI3BP	ENSG00000154175	protein_coding	ENST00000469764	processed_transcript	0	0	0	0	0	0	0	0	0	0	0	0	0	0	0	0	0	0
ABI3BP	ENSG00000154175	protein_coding	ENST00000470336	retained_intron	0.32807	0.02533	1e-05	0.01765	0	0.13768	0.30581	0.02947	0.20718	0.0719	0.07853	0.07771	0.19238	0.06344	0.45522	0.30451	0.087	0.32384
ABI3BP	ENSG00000154175	protein_coding	ENST00000471714	protein_coding	0.01909	0	0.0224	0.01292	0.01731	0.01504	0	0	0	0.00711	0.03012	0.04215	0.09805	0.02235	0.02785	0.01072	0.02284	0.05237
ABI3BP	ENSG00000154175	protein_coding	ENST00000471901	protein_coding	0	0	0	0	0	0	0	0	0	0	0	0	0	0	0	0	0	0
ABI3BP	ENSG00000154175	protein_coding	ENST00000475896	retained_intron	0	0	0	0	0	0.0171	0	0	0	0	0	0	0	0.00862	0	0.00919	0	0.01781
ABI3BP	ENSG00000154175	protein_coding	ENST00000478235	protein_coding	0	0	0	0	0	0	0	0	0	0	0	0	0	0	0	0	0	0
ABI3BP	ENSG00000154175	protein_coding	ENST00000482765	protein_coding	0	0	0	0	0	0	0	0	0	0	0	0	0	0	0	0	0	0
ABI3BP	ENSG00000154175	protein_coding	ENST00000483129	protein_coding	0	0.12936	0.08124	0	0	0.14602	0	0	0	0.0228	0.07943	0	0	0	0	0	0	0
ABI3BP	ENSG00000154175	protein_coding	ENST00000486770	protein_coding	0	0	0	0	0	0	0	0	0	0	0	0	0	0	0	0	0	0
ABI3BP	ENSG00000154175	protein_coding	ENST00000487012	retained_intron	0	0	0	0	0	0	0	0	1e-05	0	0	0	0	0	0	0	0	0
ABI3BP	ENSG00000154175	protein_coding	ENST00000487249	retained_intron	0	0	0	0	0	0	0	0	0	0	0	0	0	0	0	0	0	0
ABI3BP	ENSG00000154175	protein_coding	ENST00000495063	protein_coding	0	0	0.01434	0	0	0	0	0	0	0	0	0.00636	0	0	0.04194	0.01303	0	0.03733
ABI3BP	ENSG00000154175	protein_coding	ENST00000495591	protein_coding	0	0	0	4e-05	0	0	0	0	0	0	0	0	0	0	0	0	0	0
ABI3BP	ENSG00000154175	protein_coding	ENST00000497021	retained_intron	0.50453	0	0.01487	0.28192	0	0.07728	0	0.05133	0	0.07912	0.11824	0.2298	0.03408	0.51426	0	0.53667	0	0.23802
ABI3BP	ENSG00000154175	protein_coding	ENST00000497395	protein_coding	0	0.02023	0	0	0	0	0	0	0	0	0	0	0	0	0	0	0.03398	0
ABI3BP	ENSG00000154175	protein_coding	ENST00000527258	protein_coding	0	3e-05	0	0	0	0	0	0	0	0	0	0	0	0	0	0	0	0
ABI3BP	ENSG00000154175	protein_coding	ENST00000527943	protein_coding	0	0	0	0	0	0	0	0	0	0	0	0	0	0	0	0	0	0
ABI3BP	ENSG00000154175	protein_coding	ENST00000528305	protein_coding	0	0	0	0	0	0	0	0	0	0	0	0	0	0	0	0	0	0
ABI3BP	ENSG00000154175	protein_coding	ENST00000528490	protein_coding	0.07982	0	0	0	0	0	0	0	0	0	0	0	0	0	0	0	0	0
ABI3BP	ENSG00000154175	protein_coding	ENST00000530236	nonsense_mediated_decay	0.07813	0.07213	0	0	0	0	0	0	0	0.08478	0	0	0	0	0	0	0.07431	0.32486
ABI3BP	ENSG00000154175	protein_coding	ENST00000530539	protein_coding	0.00111	0.08913	0.00148	0.05213	0	0.01261	0	0.09304	0	0.02354	0.05291	0	0	0	0	0	7e-05	0
ABI3BP	ENSG00000154175	protein_coding	ENST00000532144	processed_transcript	0	0	0	0	0	0	0	0	0	0	0	0.0935	0	0	0	0	0	0
ABI3BP	ENSG00000154175	protein_coding	ENST00000533795	protein_coding	0	0.08574	0	0	0	0	0	0	0	0	0	0	0	0	0	0	0	0
ABI3BP	ENSG00000154175	protein_coding	ENST00000533855	protein_coding	0	0	0	0	0	0	1.05449	0	0	0	0	0	0	0.009	0	0.06251	0	0
ABI3BP	ENSG00000154175	protein_coding	ENST00000534256	protein_coding	0	0	0	0	0	0	0	0	0	0	0	0	0	0	0	0	0	0
ABI3BP	ENSG00000154175	protein_coding	ENST00000534413	protein_coding	0	0	0	0	0	0	0	0	0	0	0	0	0	0	0	0	0	0
ABL1	ENSG00000097007	protein_coding	ENST00000318560	protein_coding	22.04079	29.53431	2.2957	2.23322	0.26938	1.94185	0.48756	0.94818	1.20927	3.33978	2.18081	4.27868	4.16027	8.42825	7.7893	14.98601	12.87661	19.18955
ABL1	ENSG00000097007	protein_coding	ENST00000372348	protein_coding	6.5739	7.14731	0.64797	0.99276	0.58429	1.39563	3.38554	1.26075	0.47842	2.43833	2.34807	4.7439	4.22758	8.65954	9.84796	14.64893	9.40822	14.22426
ABL1	ENSG00000097007	protein_coding	ENST00000393293	protein_coding	16.58735	35.93315	1.02536	4.12992	4.57071	2.89341	0.11716	1.45349	1.23823	2.55899	3.09658	3.07438	2.48558	0.68505	1.09438	5.25397	3.47155	10.05597
ABL2	ENSG00000143322	protein_coding	ENST00000344730	protein_coding	1.88824	7.72341	0.65851	0.00013	1.33455	0.63638	1.48857	0.73185	0.82183	0.66587	0.89912	0.52856	1.37091	0.97868	1.20668	2.62778	2.21626	5.54086
ABL2	ENSG00000143322	protein_coding	ENST00000367623	protein_coding	0	2.58028	0	0	0	0	0	0	0	0.00011	4e-05	0	0	0.00019	0	0	1.44349	0
ABL2	ENSG00000143322	protein_coding	ENST00000392043	protein_coding	0.40435	0.43443	0	0	0	0	0	0.10919	0	0	0	0	0.00037	0	0	0	0	0
ABL2	ENSG00000143322	protein_coding	ENST00000408940	protein_coding	11.55336	0.00016	1.52591	2.2776	2.60143	4.97614	5.88696	2.69033	1.72523	2.83269	1.89275	4.24332	3.13697	3.55375	6.62254	10.02636	5.02706	15.2214
ABL2	ENSG00000143322	protein_coding	ENST00000502732	protein_coding	9.1499	9.56068	0.18401	0.51891	0.00052	2e-05	0.00042	0.28689	0.18618	0.14664	0.25849	0.00035	0.57465	5e-05	0.28476	0	0.00069	1.93507
ABL2	ENSG00000143322	protein_coding	ENST00000504324	retained_intron	0.01475	0.00062	0.66383	0.58363	0.03604	0	0	0	0	0	3e-05	0	0	0	0	0	0.84479	0
ABL2	ENSG00000143322	protein_coding	ENST00000504405	protein_coding	0	0	0	0	0	0	0	0	0	0	0	0	0	0	0.00517	0.12666	0	0
ABL2	ENSG00000143322	protein_coding	ENST00000507173	protein_coding	0.90209	0	0	0.35146	0	0	0	0	0	0.56289	0.24329	0.7248	0.10368	1.17945	2.06209	2.17186	3.6325	3.45981
ABL2	ENSG00000143322	protein_coding	ENST00000508127	retained_intron	0.16794	0.09489	0	0	2.57405	0	0	0	0	0	0	0	0	0	0	0.18626	0	0
ABL2	ENSG00000143322	protein_coding	ENST00000509520	retained_intron	0.54558	0.54248	0.00016	0	2.82369	0	0	0	0	0	0	0	0	0	0	0	0	0
ABL2	ENSG00000143322	protein_coding	ENST00000511413	protein_coding	0	0	0	0.00444	0	0	0	0	0	0.00014	0.00107	0.60213	0	1.54805	0.61182	1.07677	3.56492	0.00278
ABL2	ENSG00000143322	protein_coding	ENST00000512653	protein_coding	0	0	0	0	0	0	0	0	0	0	0	0	0	0	0	0	0	0
ABLIM1	ENSG00000099204	protein_coding	ENST00000277895	protein_coding	0	0	0.05801	0	0	0	0	0	0	0	0	0	0	0	0	0.14512	0	0
ABLIM1	ENSG00000099204	protein_coding	ENST00000369252	protein_coding	0.17839	2e-05	0	0	0	0	0	0	2e-05	0	0	0	0	0	0	0	0	0.00892
ABLIM1	ENSG00000099204	protein_coding	ENST00000369253	protein_coding	2.47549	2.70297	0.49351	0.30913	0	1.31305	4.96538	1.47104	1.50498	4.63596	3.29463	5.00201	3.0022	4.81938	3.55307	5.03097	2.45828	1.44262
ABLIM1	ENSG00000099204	protein_coding	ENST00000369256	nonsense_mediated_decay	0.28012	0.53038	0.02374	0.03819	0	0.06898	0	0.01341	0	0.05441	0.10385	0.15764	0.07341	0.23637	0.07748	0.32164	0.20978	0.11307
ABLIM1	ENSG00000099204	protein_coding	ENST00000369266	protein_coding	11.83186	7.73223	0.09024	0.04467	0.68077	0.00809	2.776	0.55206	3.1892	1.17877	0.07644	0.46886	0.06715	0.00777	1.82738	0.02322	0.01841	0.02513
ABLIM1	ENSG00000099204	protein_coding	ENST00000392952	protein_coding	17.17272	7.57255	2.6844	4.80109	3.99219	5.29448	4.92163	4.20645	3.19665	7.97808	6.40597	12.67518	7.87949	8.59999	7.52253	12.88499	2.63917	9.42083
ABLIM1	ENSG00000099204	protein_coding	ENST00000392955	nonsense_mediated_decay	5.18788	2.58624	0.26268	0.4649	0.22082	0.82654	4.90591	0.46668	0.44154	0.7851	0.11076	0.70936	0.78154	1.11666	1.30871	2.36512	2.72271	3.58653
ABLIM1	ENSG00000099204	protein_coding	ENST00000428430	protein_coding	6.09022	1.82669	4.27619	3.607	0	7.21186	3.77584	9.22414	7.71433	24.53801	18.09574	23.61567	17.09746	22.03725	11.98225	20.68755	8.90744	5.90303
ABLIM1	ENSG00000099204	protein_coding	ENST00000440467	protein_coding	0	0.00056	0	0.1713	0.9868	0	0.41216	0	0	0	0	0.26323	0	0.27458	0	0	0	0
ABLIM1	ENSG00000099204	protein_coding	ENST00000466400	retained_intron	0.44216	0	0	0.10059	0	0.66555	0	0	0	0	0	0	0	0	0	0	0	0
ABLIM1	ENSG00000099204	protein_coding	ENST00000477638	processed_transcript	0	0	0	0	0	0.10223	0	0	0	0.09363	0	0	0	0	0	0	0	0
ABLIM1	ENSG00000099204	protein_coding	ENST00000481974	retained_intron	0	0	0	0	0	0	0	0	0	0.0324	0.95777	0.45872	0	1.83512	0.2357	0.49965	0.89195	0
ABLIM1	ENSG00000099204	protein_coding	ENST00000485570	retained_intron	0.81449	0.35999	0	0.31326	0	0	0	0.08699	0.04338	0.16298	0.25833	0.14639	0	0.30791	0.24098	0.22036	0	0.08107
ABLIM1	ENSG00000099204	protein_coding	ENST00000533213	protein_coding	0.01937	3e-05	0	0	0	0	0	0	1e-05	0	0	0	0	0	0	0	0	1e-05
ABLIM2	ENSG00000163995	protein_coding	ENST00000296372	protein_coding	0.01769	6e-05	0.02648	0	0	0	0	0	0	0	0	0	0	0.0023	0.12821	0	0	0
ABLIM2	ENSG00000163995	protein_coding	ENST00000318888	protein_coding	0	0.04588	5e-05	0	0	0	0	0	0	0	0	0	0	0	0	0	0	0
ABLIM2	ENSG00000163995	protein_coding	ENST00000341937	protein_coding	0	0.01569	0	0	0	1e-05	0	0	0	0	0	0	0	0	0	0	0	0
ABLIM2	ENSG00000163995	protein_coding	ENST00000361581	protein_coding	0	0	0	0	0	0.04028	0	0	0	0.00043	0	0	1e-05	1e-04	0	0	0	0
ABLIM2	ENSG00000163995	protein_coding	ENST00000361737	protein_coding	0	0.3076	0	0	0	0	0	0.00067	0	2e-05	0	0.03115	0	0	0	0	0.04804	0.02937
ABLIM2	ENSG00000163995	protein_coding	ENST00000407564	protein_coding	0.26126	1e-05	0.06352	0.03593	0	0	0	0	0	0.02179	0	0.01236	0.04206	0	0	0.05884	0.40319	0.09071
ABLIM2	ENSG00000163995	protein_coding	ENST00000428004	protein_coding	0.44959	0.65642	0	0.06289	0	0	0	0.01491	0	0.1132	0.18373	0.34761	0.2642	0.54211	0.61838	0.80316	0.44959	0.77732
ABLIM2	ENSG00000163995	protein_coding	ENST00000447017	protein_coding	0	0	0	0	0	0	0	0	0	0.00947	0	0	0	0	0.03672	0	0	0
ABLIM2	ENSG00000163995	protein_coding	ENST00000502800	processed_transcript	0.27249	0	0	0	0	0	0	0	0	0.06601	0	0.00026	0	0	0.05384	0	0	0.22736
ABLIM2	ENSG00000163995	protein_coding	ENST00000504172	retained_intron	0.16253	0	0	0.04102	0	0	0	0	0.02787	0.05183	0	0	0.04948	0	0	0	0	0.09197
ABLIM2	ENSG00000163995	protein_coding	ENST00000505872	protein_coding	0.00018	0.17285	0.04416	0.11471	0	0.11087	0	0.10795	0	0.22305	0.09407	0.12372	1e-05	0.42411	0.64202	0.57479	0.04393	0.47588
ABLIM2	ENSG00000163995	protein_coding	ENST00000509819	retained_intron	0	0	0	0	0	0	0	0.01899	0	0	0	0	0	0	1e-05	0	0	0.02237
ABLIM2	ENSG00000163995	protein_coding	ENST00000510277	protein_coding	0	0	0	0	0	0	0	0	0.03517	0	0	0	0.07052	0	0	0	0	0
ABLIM2	ENSG00000163995	protein_coding	ENST00000512594	retained_intron	0	0.08542	0	0	0	0	0	0	0	0	0	0	0	0	0	0	0	0.05656
ABLIM2	ENSG00000163995	protein_coding	ENST00000514025	protein_coding	0	0	0	0	0	0	0	0	0	0	0	0	0	0	0	0	0	0
ABLIM2	ENSG00000163995	protein_coding	ENST00000515079	processed_transcript	0	0	0	0.05627	0	0.05056	0	0	0	0	0.00249	0	0.19162	0	0	0	0	0
ABLIM2	ENSG00000163995	protein_coding	ENST00000545242	protein_coding	0.03874	0.00051	0	0	0	0	0	0	0	0	0	0	0	0.01808	2e-05	0	0	0
ABLIM2	ENSG00000163995	protein_coding	ENST00000546334	protein_coding	0	0	0	0	0	0	0	5e-05	0	0	0	0	0	0	0	0	0.00063	0
ABLIM3	ENSG00000173210	protein_coding	ENST00000309868	protein_coding	0	0	0	0	0	0	0	0	0	0	0	0	2e-05	0	0	0	0	0
ABLIM3	ENSG00000173210	protein_coding	ENST00000326685	protein_coding	0.19601	0.21626	0.05691	0.07985	0	0.06758	0	0.00127	0	0.0074	0	0.03163	0.01779	0.02658	0.05282	0.01611	0.02107	0.01196
ABLIM3	ENSG00000173210	protein_coding	ENST00000356541	protein_coding	0	0	0.13275	0.27654	0	0	0	0.03074	0	0.0046	0.02487	0.00967	0.02659	0	0	1e-05	0	0.09721
ABLIM3	ENSG00000173210	protein_coding	ENST00000502855	retained_intron	0	0	0	0	0	0	0	0	0	0	0	0.00572	0	0.00067	0	0.02176	0	0
ABLIM3	ENSG00000173210	protein_coding	ENST00000504238	protein_coding	0	0.3177	0.04565	0	0	0	0	0	0	0	0.01773	0	0	0	0	0.02755	0	0
ABLIM3	ENSG00000173210	protein_coding	ENST00000506113	protein_coding	0	0	0	0	0	0	0	0	0	0	0	0	0	0	0	0	0	0
ABLIM3	ENSG00000173210	protein_coding	ENST00000508983	protein_coding	0	0	0	0	0	0	0	0	0	0	0	0	0	0	0	0	0	0
ABLIM3	ENSG00000173210	protein_coding	ENST00000514212	retained_intron	0	0	0	0	0	0	0	0	0	0	0	0	0	0	0	0	0	0
ABLIM3	ENSG00000173210	protein_coding	ENST00000515171	nonsense_mediated_decay	0	2e-05	0	0	0	0	0	0.00482	0	0.02108	0	0	0	0	0.09764	0	0	0
ABLIM3	ENSG00000173210	protein_coding	ENST00000515796	retained_intron	0	0	0	0.18178	0	0	0	0	0	0	0	0	0	0.01266	0	0	0.10565	0
ABLIM3	ENSG00000173210	protein_coding	ENST00000517451	protein_coding	0.02466	0.02061	0.0141	0.02611	0	0	0	0	0	0	0	0.00675	0	0	0	0.01037	0	0
ABLIM3	ENSG00000173210	protein_coding	ENST00000519549	processed_transcript	0	0	0	0	0	0	0	0	0	0	0	0	0	0	0	0	0	0
ABO	ENSG00000175164	processed_transcript	ENST00000453660	processed_transcript	0	0	0	0	0	0	0	0	0	0	0	0	0	0	0	0	0	0
ABO	ENSG00000175164	processed_transcript	ENST00000538324	processed_transcript	0	0	0	0	0	0	0	0	0	0	0	0	0	0	0	0	0	0
ABO	ENSG00000256062	protein_coding	ENST00000319878	protein_coding	0	0	0	0	0	0	0	0	0	0	0	0	0	0	0	0	0	0
ABR	ENSG00000159842	protein_coding	ENST00000291107	protein_coding	1.31385	4.19066	0.81062	1.18987	1.22373	0.89018	0.07108	0.5904	0.34535	1.43225	1.27714	2.15255	2.34031	4.89346	5.14119	8.41274	8.81819	10.64786
ABR	ENSG00000159842	protein_coding	ENST00000302538	protein_coding	8.60499	17.84207	0.90855	1.68875	0.36611	1.55661	0.5069	0.82201	0.26723	1.66144	1.40431	2.4829	1.91854	4.99821	5.64722	8.14025	7.19609	12.73748
ABR	ENSG00000159842	protein_coding	ENST00000536794	protein_coding	0.15417	3e-05	0	0	0	0	0	0	0	0	0	0	0	0.02246	0	0	0	0
ABR	ENSG00000159842	protein_coding	ENST00000543210	protein_coding	0	0.07034	0	0	0	0	0	0	0	0	0	0	0	0	0	0	0	0
ABR	ENSG00000159842	protein_coding	ENST00000544583	protein_coding	0.45783	0.3828	0.05947	0.05731	0	0	0	0.07097	0	0.25447	0.0653	0.59848	0.35257	0.18959	0.05305	0.47207	0.43805	0.32136
ABR	ENSG00000159842	protein_coding	ENST00000570441	protein_coding	0.49741	0.1138	0.32015	0.16464	0	0	1e-05	0.72524	0	0.7871	0.82903	0.75714	0.44108	2.2003	0	0.55231	2.76723	0
ABR	ENSG00000159842	protein_coding	ENST00000570525	protein_coding	0	0.0736	0	0	0.39029	0	0	0	0	0	0.01998	0	0	0	0	0.45159	0	0.17575
ABR	ENSG00000159842	protein_coding	ENST00000570688	retained_intron	0.36698	1.20076	0.11615	0.14881	0	0	0	0	0	0.12171	0.06637	0.03666	0	0.07334	0.13094	0.14809	0	0
ABR	ENSG00000159842	protein_coding	ENST00000571022	processed_transcript	0	0	0	0	0	0	0	0	0	0	0	0	0	0	0	0	0	0
ABR	ENSG00000159842	protein_coding	ENST00000571120	processed_transcript	0	0	0	0	0	0	0	0	0	0	0	0	0	0	0	0	0	0
ABR	ENSG00000159842	protein_coding	ENST00000571306	processed_transcript	0	0	0.75111	0.39237	0	0.17156	0	0.0423	0.04781	0.29638	0.24473	0.18398	0	0.27522	0	0.43874	0.25239	0.54549
ABR	ENSG00000159842	protein_coding	ENST00000571383	processed_transcript	0	0	0	0	0	0	0	0	0	0	0	0	0	0	0	0	0	0
ABR	ENSG00000159842	protein_coding	ENST00000571543	processed_transcript	0	0	0	0.08805	0	0	0	0	0	0	0.0742	0	0	0	0	0	0	0
ABR	ENSG00000159842	protein_coding	ENST00000571797	protein_coding	0.27395	1.25149	0	0	0	0	0.13896	0	0	0.04683	0.03037	0	0	0	0	0.21245	0.0488	0
ABR	ENSG00000159842	protein_coding	ENST00000571945	protein_coding	0	0	0	0	0	0	0	0	0	0	0	0	0	0	0	0	0	0
ABR	ENSG00000159842	protein_coding	ENST00000572152	nonsense_mediated_decay	0	1.84628	0	0	0	0	0	0	0	0	0	0	0	0	0	0	0	0
ABR	ENSG00000159842	protein_coding	ENST00000572441	protein_coding	0	0	0	0	0	0	0	0	0	0	0	0	0	0	0	0	0	0
ABR	ENSG00000159842	protein_coding	ENST00000572585	retained_intron	2.58421	0.18611	0.35146	0.07229	0.30865	0.00019	0.15773	0.22056	0.47217	0.02653	0.02904	0	0.09351	0.02588	0	0.13071	0.26057	0
ABR	ENSG00000159842	protein_coding	ENST00000572650	retained_intron	0.64415	0.23155	0.06044	0.11598	0	0	0	0	0	0.03371	0	0	0.16828	0.08214	0	0.17107	0.0577	0
ABR	ENSG00000159842	protein_coding	ENST00000573325	retained_intron	0	0.21928	0	0.25373	0	0	0	0	0.48779	0	0	0	0	0	0	0	0.1131	0
ABR	ENSG00000159842	protein_coding	ENST00000573559	protein_coding	0.64162	0	0.19828	0	0	0	0	0.03167	0	0.0773	0.02859	0	0	0	0	0	0	0
ABR	ENSG00000159842	protein_coding	ENST00000573667	retained_intron	0	0.07213	0.27105	0.02389	0	0	0	0	1.21348	0	0	0	2e-05	0	0	0.3398	1e-05	0
ABR	ENSG00000159842	protein_coding	ENST00000573895	processed_transcript	0.19307	0.48397	0.1715	0.08775	0	0.02624	0.75718	0.05702	0	0.06896	0.03624	0.22187	0.05831	0.22716	0.23078	0.1426	0.11035	0.19195
ABR	ENSG00000159842	protein_coding	ENST00000574048	processed_transcript	0	0	0	0	0	0	0	0	0	1e-05	0	0	0	0	0.18565	0	0	0
ABR	ENSG00000159842	protein_coding	ENST00000574139	protein_coding	0.03492	0	0	0	0	0.24982	0	0	0	0	0	0	0.14088	0	0	0.16924	1.85451	0.62558
ABR	ENSG00000159842	protein_coding	ENST00000574257	retained_intron	0	0	0	0	0	0	1.21028	0	0	0	0	0	0	0	0	0	0	0
ABR	ENSG00000159842	protein_coding	ENST00000574266	protein_coding	0	0	0	0	0	0	0	0	0	0	0	0	0	0.08607	0	0	0	0.44092
ABR	ENSG00000159842	protein_coding	ENST00000574437	protein_coding	0	0	0	0	0	0	0	0	0	0	0	0	0	0	0	0	0	0
ABR	ENSG00000159842	protein_coding	ENST00000574544	protein_coding	0	0	0	0.01437	0	0	0.59951	0	1.44933	0	0.00017	0	0.57431	0	0.00034	0	0	0
ABR	ENSG00000159842	protein_coding	ENST00000574632	processed_transcript	0.70341	0.48637	0.00021	0.00011	0	0	0	0	0	0.10459	0	5e-05	0	0	0.49325	0	2e-05	1e-04
ABR	ENSG00000159842	protein_coding	ENST00000574875	retained_intron	0	0	0	0	0.00796	0	0	0	0	0	0	0	0	0	0	0	0	0
ABR	ENSG00000159842	protein_coding	ENST00000575770	processed_transcript	0	0.13702	1e-05	0	0	0	0.28807	0	0	3e-05	0	0	0	0.00121	0	2.2168	0	0
ABR	ENSG00000159842	protein_coding	ENST00000575934	protein_coding	0.55072	1.17222	0	0	0	0	0	0.2016	0	0.09237	0.14175	0	0.1595	0.17627	0.07236	0.28925	0.12948	0.11256
ABR	ENSG00000159842	protein_coding	ENST00000576668	retained_intron	0	0	0	0	0	0	0	0	0	0	0	0	0	0	0	0	0	0
ABR	ENSG00000159842	protein_coding	ENST00000576964	processed_transcript	0	1.32451	0.92735	0.34956	0	0	0	0	0	0.23585	1e-05	2e-05	2.03763	1.23215	0	2e-05	2.77717	0
ABR	ENSG00000159842	protein_coding	ENST00000577052	processed_transcript	0	0	0	0	0	0	0	0	0	0	0	0	0	0	0	0	0	0
ABRA	ENSG00000174429	protein_coding	ENST00000311955	protein_coding	0.07175	0	0.04558	0.04138	0	0.01432	0.29916	0	0.13609	0.00475	0.03052	0.00552	0.02697	0.01351	0.04233	0.05806	0.03542	0.12296
ABRACL	ENSG00000146386	protein_coding	ENST00000367660	protein_coding	89.22198	34.90504	43.55942	68.44185	146.04851	155.98599	250.42666	210.50345	174.88269	147.19097	79.37029	117.39403	49.61397	35.65861	46.50268	47.58774	34.10964	27.85831
ABRACL	ENSG00000146386	protein_coding	ENST00000461027	protein_coding	0.36296	0	0	0.08333	0	0.37183	0	0	0	0.129	0.04082	0.19692	0	0.10883	0	0	0	0
ABT1	ENSG00000146109	protein_coding	ENST00000274849	protein_coding	89.03095	83.02562	71.35259	92.7965	26.42012	60.49503	47.31699	55.2988	66.94749	115.58236	90.06214	110.75585	57.49735	78.57815	56.91722	67.01076	46.61847	38.02784
ABT1	ENSG00000268612	protein_coding	ENST00000593546	protein_coding	0	0	0	0	0	0	0	0	0	0	0	0	0	0	0	0	0	0
ABT1P1	ENSG00000250496	pseudogene	ENST00000511060	processed_pseudogene	0.39872	0	0	0	0	0.15645	0	0	0.10477	0.14006	0.03714	0.22741	0.13622	0.33868	0.10755	0.57672	0	0.29636
ABTB1	ENSG00000114626	protein_coding	ENST00000232744	protein_coding	1.27443	0.00011	0.03614	0.15857	0	0	0.00026	0	0	0.26143	0	0.40826	0.00018	0.23429	0.00011	0.00155	1.30015	0.00488
ABTB1	ENSG00000114626	protein_coding	ENST00000393363	protein_coding	0.01931	1.41349	0.00211	0.00737	0	0	2e-05	0	0	0.00552	7e-05	0.02987	7e-05	0.0253	1.0689	1.02612	0.00373	1.50572
ABTB1	ENSG00000114626	protein_coding	ENST00000453791	protein_coding	0.31322	0.40477	0.38827	0.52866	0	0.05355	0.00039	0	1e-05	0.0509	0.04535	0.06756	1e-05	0.26108	0	0	0	0
ABTB1	ENSG00000114626	protein_coding	ENST00000464431	retained_intron	0.30482	0.1821	0.08067	0.03096	0	0.05287	0	0.03308	0	0.01476	0	0.00837	0	0.01209	0.00743	0.01144	0.02582	0.02371
ABTB1	ENSG00000114626	protein_coding	ENST00000466612	processed_transcript	0.37418	0.10557	0	0.08502	0	0	0	0	0	0.09323	0	0.03806	0	0	0	0	0.14444	0.10563
ABTB1	ENSG00000114626	protein_coding	ENST00000467179	processed_transcript	0.02593	0	0.4257	0.65037	0	0	0	0.30099	0	0.30494	0.33682	0	0.92668	1.1341	0.34474	0.52623	1.57552	0.11547
ABTB1	ENSG00000114626	protein_coding	ENST00000468137	protein_coding	0.30358	0.86595	0	0	0	0	0	0	0	0	0	0	0	0	0	0	0	0
ABTB1	ENSG00000114626	protein_coding	ENST00000474129	retained_intron	0.22075	0	0	0	0	0.02201	0	0	0.16674	0	0	0	0	0	0	0	0	0.04449
ABTB1	ENSG00000114626	protein_coding	ENST00000475042	nonsense_mediated_decay	0	2e-05	0.00013	0	0	0.27685	0.11895	0	0	0	0.09988	0.15705	0.16521	0.04722	0	0	0	0
ABTB1	ENSG00000114626	protein_coding	ENST00000475265	retained_intron	0	0	0.06366	0	0.00011	0.14546	0	0	1.11394	0.06417	0	0	0	1e-05	0	0	0	0
ABTB1	ENSG00000114626	protein_coding	ENST00000478298	retained_intron	0.16248	0	0	0.08052	0	0	0	0	0	0	0	0	0.20347	0	0	0	0	0
ABTB1	ENSG00000114626	protein_coding	ENST00000479280	retained_intron	0	0	0.1381	0	3.37731	0	0	5e-05	0	0	0	0.14831	0	0	0.0146	0	2e-05	0
ABTB1	ENSG00000114626	protein_coding	ENST00000483857	nonsense_mediated_decay	0	0	0.10206	0	0.06695	0.00846	0	0.11923	0	0.29694	0.15678	0	0	0.17958	0	0	0	0
ABTB1	ENSG00000114626	protein_coding	ENST00000491633	processed_transcript	0	0.30482	0.29764	0	0	0	0	0.58776	0	0	0	0	0	0	0.15822	0	0	0.63207
ABTB1	ENSG00000114626	protein_coding	ENST00000493365	retained_intron	0	0	0.06904	0.22254	0	0.36082	0	0.4314	0.15865	0	0.1479	0.10765	0	0.68842	0.62895	0.04327	0	0.08643
ABTB1	ENSG00000114626	protein_coding	ENST00000497162	nonsense_mediated_decay	0	0	0	0	0	0	0	0	0	0	0	0	0	0	0	0	0.00021	0
ABTB2	ENSG00000166016	protein_coding	ENST00000298992	protein_coding	1.27705	3.22739	0.32939	0.03543	0.3862	0.22864	0	0.19631	0.00085	0.13233	0	0.24199	0.01246	0.00011	3e-04	1.15234	0	0.52341
ABTB2	ENSG00000166016	protein_coding	ENST00000435224	protein_coding	3.15674	5.37426	0.15879	0.60568	1e-05	0.23835	0.10311	0.06678	0.30788	0.5187	0.37449	0.61759	0.59081	1.49312	1.53493	1.18439	5.66226	5.35886
ABTB2	ENSG00000166016	protein_coding	ENST00000530814	processed_transcript	0	0	0	0	0	0	0	0	0	0	0	0.02037	0	0	0	0	0	0
AC000003.1	ENSG00000221486	miRNA	ENST00000408559	miRNA	0	0	0	0	0	0	0	0	0	0	0	0	0	0	0	0	0	0
AC000003.2	ENSG00000264194	protein_coding	ENST00000581040	protein_coding	0	0	0	0.01626	0	0	0	0	0.04903	0.00836	0	0	0	0	0	0	0.01845	0.05479
AC000029.1	ENSG00000221069	miRNA	ENST00000408142	miRNA	0	0	0	0	0	0	0	0	0	0	0	0	0	0	0	0	0	0
AC000032.2	ENSG00000260246	antisense	ENST00000562538	antisense	0	0	0	0	0	0	0	0	0	0	0.03315	0	0	0	0	0	0	0
AC000036.4	ENSG00000225929	antisense	ENST00000449652	antisense	0	0	0.01581	0	0	0	0	0	0	0.01488	0.0078	0	0	0	0.06318	0.07645	0	0
AC000041.8	ENSG00000242156	pseudogene	ENST00000439655	unprocessed_pseudogene	0	0	0	0	0	0	0	0	0	0	0	0	0	0	0	0	0	0
AC000067.1	ENSG00000225007	lincRNA	ENST00000452326	lincRNA	0	0	0	0	0	0	0	0	0	0	0	0	0	0	0	0	0	0
AC000068.10	ENSG00000273212	antisense	ENST00000608816	antisense	0.6288	0.25497	0.0706	0.19845	0	0	0	0.19523	0.11096	0.14038	0.03544	0	0.35069	0.04532	0	0.31193	0	0.70069
AC000068.5	ENSG00000185065	antisense	ENST00000431090	antisense	2.806	1.48243	2.08922	2.21446	1.97244	1.80017	0.46268	1.52384	0.60731	1.27862	0.53569	1.05284	0.55825	0.77176	0.59723	0.85185	0.38773	0.62621
AC000068.9	ENSG00000273300	antisense	ENST00000607934	antisense	2.86993	0.76422	0.35176	0.22172	3.55237	0.33981	0	0	1.15491	0.22991	0.23193	0	0	0.07534	0	0	0	0.48767
AC000077.2	ENSG00000230485	pseudogene	ENST00000420012	processed_pseudogene	0	0	0	0	0	0	0	0	0	0	0	0	0	0	0	0	0	0
AC000078.5	ENSG00000232926	pseudogene	ENST00000420617	processed_pseudogene	0.91553	0.67581	0	0	0.0657	0.03172	0	0	0.43394	0.08673	0	0.07696	0.03319	0	0.26391	0	0	0.08827
AC000081.2	ENSG00000230194	pseudogene	ENST00000433141	processed_pseudogene	0.30424	0.19085	0	1.52201	0	0	0	0.17752	0	0	0	0	0.09769	0	0	0.32289	0.15498	0.33197
AC000081.2	ENSG00000269212	pseudogene	ENST00000598528	processed_pseudogene	0	0	0	0	0	0	0	0	0	0	0	0	0	0	0	0	0	0
AC000089.3	ENSG00000235776	pseudogene	ENST00000424559	processed_pseudogene	0.06083	0.06758	0.07427	0.06668	0	0.05048	0	0	0	0.03451	0.01838	0.01985	0.05075	0.06718	0.17611	0.18176	0	0.10707
AC000095.9	ENSG00000270393	pseudogene	ENST00000603208	processed_pseudogene	0.55736	0.03147	0.05972	0.1839	0	0.06997	0	0.08354	0.05973	0.14624	0.19732	0.16034	0.07473	0.23864	0.03111	0.4393	0.16928	0.38874
AC000099.1	ENSG00000236340	antisense	ENST00000413812	antisense	0	0	0	0.01839	0	0	0	0.02761	0	0	0	0	0.01951	0	0	0	0	0
AC000099.1	ENSG00000236340	antisense	ENST00000450061	antisense	0	0	0	0	0	0	0	0	0	0	0	0	0	0	0	0	0	0
AC000110.1	ENSG00000236105	pseudogene	ENST00000431957	processed_pseudogene	0	0	0	0	0	0.03737	0	0	0	0	0	0	0	0	0	0	0	0
AC000111.3	ENSG00000232661	antisense	ENST00000441019	antisense	0	0	0	0	0	0	0	0	0	0	0	0	0	0	0	0	0	0
AC000111.4	ENSG00000237974	pseudogene	ENST00000433478	processed_pseudogene	0	0	0	0	0	0	0	0	0	0	0	0	0	0	0	0	0	0
AC000111.5	ENSG00000234001	pseudogene	ENST00000448200	processed_pseudogene	0	0	0	0	0	0	0	0	0	0	0	0	0	0	0	0	0	0
AC000111.6	ENSG00000083622	antisense	ENST00000456270	antisense	0	0	0	0	0	0	0	0	0	0	0	0	0	0	0	0	0	0
AC000120.7	ENSG00000243107	sense_overlapping	ENST00000414227	sense_overlapping	0.23988	0	0	0	0	0.14121	1.57506	0	0	0.07299	0	0.10295	0	0.05278	0.26874	0.33895	0.13357	0.35535
AC000123.4	ENSG00000224138	antisense	ENST00000418215	antisense	0	0	0	0	0	0	0.05116	0.0856	0	0	0	0.16517	0	0	0	0	0	0.10023
AC000124.1	ENSG00000226770	lincRNA	ENST00000448311	lincRNA	0	0	0	0.0771	0	0	0	0	0	0	0	0	0	0	0.18595	0	0	0
AC000362.1	ENSG00000230820	pseudogene	ENST00000433725	processed_pseudogene	0	0	0	0	0	0	0	0	0	0	0	0	0	0	0	0	0	0
AC000367.1	ENSG00000224981	pseudogene	ENST00000452711	processed_pseudogene	0	0	0	0	0	0	0	0	0	0	0	0	0	0	0	0	0	0
AC000370.2	ENSG00000241921	antisense	ENST00000488818	antisense	0	0	0	0	0	0	0	0	0	0	0	0	0	0	0	0	0	0
AC000374.1	ENSG00000227249	pseudogene	ENST00000434698	processed_pseudogene	0	0	0	0	0.64436	0	0	0	0	0	0	0	0	0	0	0.01898	0	0
AC000403.1	ENSG00000264908	miRNA	ENST00000579275	miRNA	0	0	0	0	0	0	0	0	0	0	0	0	0	0	0	0	0	0
AC002044.4	ENSG00000272330	sense_intronic	ENST00000606707	sense_intronic	0	0	0	0	0	6.3575	0	3.41918	0	0	0	0	0	0	0	0	0	0
AC002056.3	ENSG00000213683	pseudogene	ENST00000395613	processed_pseudogene	0	0	0	0	0	0	0	0	0	0	0	0.01213	0	0	0	0	0	0
AC002056.3	ENSG00000213683	pseudogene	ENST00000514936	pseudogene	0	0	0	0	0	0	0	0	0	0	0	0.01199	0	0	0	0	0	0
AC002056.5	ENSG00000254499	antisense	ENST00000532913	antisense	0	0	0	0	0	0	0	0	0	0	0	0	0	0.35989	0	0	0	0
AC002059.10	ENSG00000273216	sense_intronic	ENST00000608014	sense_intronic	0.48186	0.10064	0	0.55173	0	0	0	0	0.08069	0.11831	0	0	0	0	0	0.14356	0.08178	0
AC002064.4	ENSG00000234459	antisense	ENST00000420245	antisense	0	0	0	0	0	0	0	0	0	0	0.0859	0	0	0	0	0	0	0
AC002064.5	ENSG00000225498	lincRNA	ENST00000445784	lincRNA	0.14657	0.07669	0	0	0	0	0	0.02108	0	0.08202	0	0	0	0	0	0	0	0.09318
AC002066.1	ENSG00000237813	antisense	ENST00000439070	antisense	0	0	0	0	0	0.18512	0	0	0	0.05085	0	0	0	0.0371	0	0	0	0
AC002066.1	ENSG00000237813	antisense	ENST00000446355	antisense	0	0	0	0	0	0	0	0	0	0	0	0	0	0	0	0	0	0
AC002066.2	ENSG00000216076	miRNA	ENST00000401257	miRNA	0	0	0	0	0	0	0	0	0	0	0	0	0	0	0	0	0	0
AC002069.5	ENSG00000228928	pseudogene	ENST00000419546	processed_pseudogene	0	0	0	0	0	0	0	0	0	0.02045	0.01013	0	0	0	0.02215	0	0	0
AC002069.6	ENSG00000235639	pseudogene	ENST00000429649	processed_pseudogene	0	0	0	0	0	0	0	0	0	0	0	0	0	0	0	0	0	0
AC002070.1	ENSG00000222647	miRNA	ENST00000410715	miRNA	0	0	0	0	0	0	0	0	0	0	0	0	0	0	0	0	0	0
AC002075.3	ENSG00000225898	pseudogene	ENST00000457396	processed_pseudogene	0.64631	0	0	0.14665	0	0.3525	0	0.09642	0	0.02317	0.048	0.11203	0	0.09331	0.47787	0.04557	0.19706	0.24374
AC002075.4	ENSG00000237729	pseudogene	ENST00000425207	processed_pseudogene	0.3887	0	0	0.7258	0	0.17629	0	0	0	0.11659	0	0	0	0	0	0	0	0
AC002076.10	ENSG00000234695	antisense	ENST00000435257	antisense	0	0	0	0.18504	3.82995	0.2223	0.3346	0.1774	0	0.061	0.15659	0.03542	0.24922	0	0.13106	0.11902	0	0.06936
AC002115.5	ENSG00000224910	lincRNA	ENST00000453968	lincRNA	0	0	0	0.11813	0	0	0	0.17847	0	0	0	0	0	0	0	0.11306	0	0
AC002115.9	ENSG00000267626	lincRNA	ENST00000589603	lincRNA	0	0.08017	0.07402	0	0	0	0	0.17508	0	0.03322	0	0	0	0	0	0	0	0.07069
AC002116.7	ENSG00000267698	antisense	ENST00000586962	antisense	1.58852	4.49321	6.93156	8.23501	1.43243	5.38182	1.62379	2.82011	0.23855	2.56074	1.08438	1.49912	0.77945	1.60674	1.53119	0.943	1.64732	1.33722
AC002116.8	ENSG00000248101	processed_transcript	ENST00000473572	retained_intron	1.02545	0.2715	0	0	0	0	0	0.17105	0	0	0	0	1e-05	0	0	0	0	0
AC002117.1	ENSG00000224505	antisense	ENST00000452741	antisense	0.17123	0	0	0.19485	0	0	0	0.06305	0	0	0.08673	0	0	0.07868	0	0	0	0
AC002117.1	ENSG00000224505	antisense	ENST00000589950	antisense	31.18806	33.39762	14.19903	21.79554	3.91851	5.25862	5.1721	3.4134	2.06583	1.85004	1.35658	2.76185	4.19217	2.86571	5.35093	4.84482	22.45394	27.11188
AC002127.2	ENSG00000227979	pseudogene	ENST00000421305	processed_pseudogene	0	0	0	0	0	0	0	0	0	0	0	0	0	0	0	0	0	0
AC002127.4	ENSG00000233420	lincRNA	ENST00000444032	lincRNA	0	0	0	0	0	0	0	0	0	0	0	0	0	0	0	0	0	0
AC002128.5	ENSG00000271366	antisense	ENST00000604161	antisense	0.82585	1.22405	0.07083	0	0	0.0571	0	0.08171	0	0.03631	0	0	0	0.04798	0	0.07152	0.13894	0.29277
AC002306.1	ENSG00000259242	antisense	ENST00000559614	antisense	0.05011	0.1182	0.03068	0	0	0.04106	0	0	0	0.02724	0	0	0	0	0.08737	0.05517	0.06099	0.29671
AC002310.10	ENSG00000260494	pseudogene	ENST00000569728	unprocessed_pseudogene	0.46498	0.3245	0.24253	0.28438	0	0	1.33559	0.0655	0	0.10707	0.04319	0.12749	0	0.02942	0.31104	0.04278	0	0
AC002310.12	ENSG00000235560	antisense	ENST00000457283	antisense	2.41293	1.63982	1.15477	1.02018	1.00408	1.34818	2.42811	0.68304	0.55049	1.01629	0.8364	1.08868	0.631	0.58842	0.58385	0.45874	0.70781	0.61851
AC002310.12	ENSG00000235560	antisense	ENST00000569752	antisense	0.71557	0	0.59203	0.58914	2.28243	0	0	0	0	0.15403	0	0	0	0	0	0.0726	0	0.09275
AC002310.13	ENSG00000260869	protein_coding	ENST00000568114	protein_coding	0.73358	0	0.29762	0	0	0	0	0	0	0	0	0	0	0.67589	0.34152	0.88908	7.56267	3.12808
AC002310.17	ENSG00000261588	pseudogene	ENST00000564755	processed_pseudogene	0.41752	0	0	0	0	0	0	0	0	0.11266	0	0	0	0	0	0	0	0
AC002310.7	ENSG00000239791	antisense	ENST00000486926	antisense	0	0.1713	0.14997	0.13739	0	0	0	0	0.08912	0.00021	0	0.02487	0	0.00563	0	0	0.11268	0.0536
AC002310.7	ENSG00000239791	antisense	ENST00000492040	antisense	1.47814	0.94342	0.22071	0.24866	0	0.53223	1.76629	0.39812	0.01672	0.28631	0.13393	0.23641	0.1451	0.12696	0.10695	0.27504	0.05807	0.10759
AC002314.4	ENSG00000267190	pseudogene	ENST00000589501	processed_pseudogene	0	0	0	0.17877	0	0	0	0	0	0	0	0	0	0	0	0.08823	0.09626	0
AC002321.1	ENSG00000215611	protein_coding	ENST00000400676	protein_coding	0	0	0	0	0	0	0	0	0	0	0	0	0	0	0	0	0	0
AC002321.2	ENSG00000215616	protein_coding	ENST00000400678	protein_coding	0	0	0	0	0	0	0	0	0	0	0	0	0	0	0	0	0	0
AC002331.1	ENSG00000236481	lincRNA	ENST00000443373	lincRNA	0	0	0	0	0	0	0	0	0	0	0	0	0	0	0	0	0	0
AC002365.1	ENSG00000234469	protein_coding	ENST00000445307	protein_coding	0	0	0	0	0	0	0	0	0	0	0	0	0	0	0	0	0	0
AC002366.3	ENSG00000232392	pseudogene	ENST00000446186	processed_pseudogene	0	0	0	0	0	0	0	0.01113	0	0	0	0	0	0	0	0	0	0
AC002368.4	ENSG00000237741	antisense	ENST00000456981	antisense	0	0	0	0	0	0	0	0	0	0	0	0	0	0	0	0	0	0
AC002368.4	ENSG00000268325	antisense	ENST00000594460	antisense	0	0	0	0	0	0	0	0	0	0	0	0	0	0	0	0	0	0
AC002383.2	ENSG00000227863	lincRNA	ENST00000448260	lincRNA	0	0	0	0	0	0	0	0	0	0	0	0	0	0	0	0	0	0.16221
AC002386.1	ENSG00000230941	lincRNA	ENST00000436714	lincRNA	0	0	0	0	0	0	0	0	0	0	0	0	0	0	0	0.11041	0	0
AC002395.1	ENSG00000266269	miRNA	ENST00000581907	miRNA	0	0	0	0	0	0	0	0	0	0	0	0	0	0	0	0	0	0
AC002398.11	ENSG00000267439	antisense	ENST00000585365	antisense	2.50704	0.88939	1.17462	0.79353	0	1.33822	1.48428	1.52761	1.8817	2.01174	2.01874	3.39719	1.62659	1.53064	1.20498	2.7484	0.72798	0.59503
AC002398.11	ENSG00000267439	antisense	ENST00000591091	antisense	0.03997	0	0.05228	0.07767	0.05793	0.01441	0	0	0	0	0	0.01124	0.01676	0	0	0.03208	0.07241	0.01923
AC002398.12	ENSG00000267328	antisense	ENST00000587767	antisense	0	0	0	0	0	0	0	0	0	0	0	0	0	0	0	0	0	0
AC002398.13	ENSG00000267049	antisense	ENST00000589397	antisense	3.90964	1.53264	0	0.40294	8.16612	0.7279	0	0	2.31488	0.06172	0	0.53726	0.14373	0.08909	0.38103	0.24741	0.38355	3.57572
AC002398.5	ENSG00000225872	lincRNA	ENST00000433059	lincRNA	0	0	0	0	0	0	0.35194	0	0	0	0	0	0	0	0	0.01016	0	0
AC002398.5	ENSG00000225872	lincRNA	ENST00000564335	lincRNA	0	0	0	0	0	0	0	0	0	0	0	0	0	0	0	0	0	0
AC002398.5	ENSG00000225872	lincRNA	ENST00000567313	lincRNA	0	0	0	0	0	0	0	0	0	0	0	0	0	0	0	0	0	0
AC002398.9	ENSG00000188223	protein_coding	ENST00000591613	nonsense_mediated_decay	2.66081	6.99451	0.35061	0.84666	0	0	2.63292	0.26766	2e-05	1.36658	0.21841	1.31025	0.00531	0.35105	0.62064	0.72389	0.29432	0.37801
AC002400.1	ENSG00000261528	pseudogene	ENST00000569310	processed_pseudogene	1.17225	1.0404	0	0.09749	0	0.72876	0.06043	0.19184	0.54463	0.44338	0.27229	0.35782	1.01451	0.56431	1.56037	0.8036	0.10042	0.5797
AC002401.1	ENSG00000236472	antisense	ENST00000451776	antisense	0.38198	0.52396	0	0	0.10401	0	0	0	0	0	0.03514	0.08443	0	0.13399	0.14167	0.12832	0.12652	0.068
AC002429.4	ENSG00000231153	pseudogene	ENST00000437672	processed_pseudogene	0	0	0	0	0	0	0	0	0	0	0	0	0	0	0	0	0	0
AC002429.5	ENSG00000236197	antisense	ENST00000417881	antisense	0	0.01307	0	0.01095	0	0	0	0	0	0.01034	0	0	0	0	0	0	0	0.01153
AC002451.1	ENSG00000269449	protein_coding	ENST00000601424	protein_coding	0	0	0	0	0	0.066	0	0	0	0	0	0	0	0.00903	0.01385	0	0	0
AC002451.3	ENSG00000231170	antisense	ENST00000411728	antisense	0	0	0	0	0	0	0	0	0	0	0	0	0	0	0	0	0	0
AC002451.3	ENSG00000231170	antisense	ENST00000416502	antisense	0	0	0.90075	0.1451	0	0	0	0	0	0	0	0	0	0	0	0	0	0
AC002451.3	ENSG00000231170	antisense	ENST00000432265	antisense	0	0	0	0	0	0	0	0	0	0	0	0	0	0	0	0	0	0
AC002454.1	ENSG00000237819	antisense	ENST00000419668	antisense	0	0	0	0	0	0	1e-05	0	0	0	0	0	0	0	0	0	0	0
AC002454.1	ENSG00000237819	antisense	ENST00000424523	antisense	0	0	0	0.19569	0	1.06669	0	3e-05	0	0	0	0	0	0	0	0	0	0.04697
AC002454.1	ENSG00000237819	antisense	ENST00000435695	antisense	0.70598	0.58349	0	1.0343	0	0.1632	1.11416	0.54581	0	0.30263	0.02908	0.05253	0	0.11786	0.08793	0	0	0.0473
AC002454.1	ENSG00000237819	antisense	ENST00000452050	antisense	0	0.35835	0.18126	0.54582	0	0.98964	0	0.38157	0.83017	0	0.05811	0	0.29778	0.11861	0	0.16736	0	1e-05
AC002456.2	ENSG00000223969	antisense	ENST00000412669	antisense	0.30389	0.17104	0.98311	1.69288	0	0.96344	0	0	0	0	0.15019	0.05011	0	0	0	0.2654	0	0
AC002456.2	ENSG00000223969	antisense	ENST00000415965	antisense	0.29294	0	0	0	0.23773	0.07463	0	0.16632	0.81572	0.65796	0	0	0.25867	0	0	0	0	0.19167
AC002456.2	ENSG00000223969	antisense	ENST00000441971	antisense	0	0	0	0	0	0.14321	0	0	0	0	0.10424	0	0	0.12291	0	0	0	0
AC002463.3	ENSG00000223646	lincRNA	ENST00000453459	lincRNA	0	0	0	0	0	0	0	0	0	0	0	0	0.05303	0	0	0	0	0
AC002465.2	ENSG00000238202	antisense	ENST00000436097	antisense	0	0	0	0	0	0	0	0	0	0	0	0	0	0	0	0	0	0
AC002467.7	ENSG00000241764	antisense	ENST00000440971	antisense	0.32369	0.1924	0.70677	0.53988	0	0.1057	5e-05	0.71413	0.98093	0.7502	0.55567	0.33301	0	0.12158	0.14908	0.24838	0.21148	0.21337
AC002467.7	ENSG00000241764	antisense	ENST00000457510	antisense	1.382	0.09264	0.44266	0.89254	0	2.0109	1.67788	1.8988	0.01696	1.33447	0.3443	0.79402	0	0.66567	0.6927	0.49959	0.28787	0.35473
AC002467.7	ENSG00000241764	antisense	ENST00000609979	antisense	1.32578	2.09636	0.97344	0.36238	1.84425	1.80697	2.7554	0.88405	0.50012	0.26482	0.43239	0.44428	0.54835	0	0.58912	0	0.17303	0
AC002472.1	ENSG00000269103	protein_coding	ENST00000547793	protein_coding	0	0	0	0	0	0	0	0	0	0	0	0	0	0	0	0	0	0
AC002472.11	ENSG00000226872	antisense	ENST00000450652	antisense	0	0	0	0	0	0	0	0	0	0	0	0	0	0	0	0	0	0
AC002472.13	ENSG00000187905	protein_coding	ENST00000342608	protein_coding	0	0	0	4e-05	0	0	0	0	0	0	0	0	0	0	0	0	0	0
AC002472.13	ENSG00000187905	protein_coding	ENST00000442047	protein_coding	0	0	0	0	0	0	0	0	0	0	0	0	0	0	0	0	0	0
AC002472.13	ENSG00000187905	protein_coding	ENST00000469766	retained_intron	0	0	0	0	0	0	0	0	0	0	0	0	0	0	0	0	0	0
AC002472.13	ENSG00000187905	protein_coding	ENST00000473769	processed_transcript	0	0	0	0.0065	0	0	0	0.00598	0	0	0	0	0.00296	0.00386	0	0	0	0
AC002472.13	ENSG00000187905	protein_coding	ENST00000497328	processed_transcript	0	0	0	0.00663	0	0	0	0	0	0	0	0	0	0	0	0	0	0
AC002472.13	ENSG00000187905	protein_coding	ENST00000543388	protein_coding	0	0	0	0.00551	0	0	0	0.01067	0	0	0	0	0.00331	0.00105	0	0	0	0
AC002477.1	ENSG00000264392	miRNA	ENST00000581061	miRNA	0	0	0	0	0	0	0	0	0	0	0	0	0	0	0	0	0	0
AC002480.2	ENSG00000238033	lincRNA	ENST00000414116	lincRNA	0	0	0	0	0	0	0	0	0	0	0	0	0	0	0	0	0	0
AC002480.3	ENSG00000232759	antisense	ENST00000435127	antisense	0	0	0	0	0	0	0	0	0	0	0	0	0	0	0.0112	0.01033	0	0
AC002480.4	ENSG00000232949	antisense	ENST00000439823	antisense	0	0	0	0	0	0	0	0	0	0	0	0	0	0	0	0	0	0
AC002480.5	ENSG00000225541	sense_overlapping	ENST00000442252	sense_overlapping	0	0	0	0	0	0.05375	0	0	0	0	0	0	0	0	0.02466	0	0	0
AC002485.1	ENSG00000221281	miRNA	ENST00000408354	miRNA	0	0	0	0	0	0	0	0	0	0	0	0	0	0	0	0	0	0
AC002486.2	ENSG00000231525	pseudogene	ENST00000447806	processed_pseudogene	0	0	0	0	0	0	0	0	0	0	0	0	0.03062	0	0	0	0	0
AC002486.3	ENSG00000223866	pseudogene	ENST00000435098	processed_pseudogene	0	0	0	0	0	0	0	0	0	0	0	0	0.26139	0	0	0	0	0
AC002511.1	ENSG00000205786	lincRNA	ENST00000441942	lincRNA	0	0	0	0	0	0	0	0	0	0	0	0	0	0	0	0	0	0
AC002511.1	ENSG00000205786	lincRNA	ENST00000536898	lincRNA	0	0	0	0	0	0	0	0	0	0	0	0	0	0	0.00875	0	0	0
AC002511.1	ENSG00000205786	lincRNA	ENST00000600405	lincRNA	0	0	0	0	0	0	0	0	0	0	0	0	0	0	0	0	0	0
AC002511.1	ENSG00000205786	lincRNA	ENST00000601669	lincRNA	0	0	0	0	0	0	0	0	0	0	0	0	0	0	0	0	0	0
AC002511.1	ENSG00000205786	lincRNA	ENST00000602468	lincRNA	0	0	0	0	0	0	0	0	0	0	0	0	0	0	0	0	0	0
AC002511.1	ENSG00000205786	lincRNA	ENST00000602653	lincRNA	0	0	0	0	0	0	0	0	0	0	0	0	0	0	0	0	0	0
AC002511.1	ENSG00000205786	lincRNA	ENST00000602796	lincRNA	0	0	0	0	0	0	0	0	0	0	0	0	0	0	0	0	0	0
AC002511.2	ENSG00000233214	lincRNA	ENST00000413796	lincRNA	0	0	0	0	0	0	0	0	0	0	0	0	0	0	0	0	0	0
AC002511.3	ENSG00000232680	lincRNA	ENST00000428426	lincRNA	0	0	0	0	0	0	0	0	0	0	0	0	0	0	0	0	0	0
AC002519.6	ENSG00000261457	pseudogene	ENST00000537023	processed_pseudogene	0	0	0	0	0	0	0	0	0	0	0	0	0	0	0	0	0	0
AC002519.6	ENSG00000261457	pseudogene	ENST00000563575	processed_transcript	0	0	0	0	0	0	0	0.09924	0	0	0	0.07651	0	0	0	0	0	0
AC002519.6	ENSG00000261457	pseudogene	ENST00000567043	transcribed_processed_pseudogene	0	0	0	0	0	0	0	0	0	0	0	0	0	0.02914	0	0	0	0
AC002519.6	ENSG00000261457	pseudogene	ENST00000569756	processed_transcript	0	0	0	0	0	0	0	7e-05	0	0	0	1e-05	0	0	0	0	0	0
AC002519.8	ENSG00000259810	sense_intronic	ENST00000570073	sense_intronic	0.04671	0	0.01359	0	0	0	0.1045	0.03086	0	0	0	0	0	0	0.02536	0.01256	0	0
AC002523.1	ENSG00000242186	pseudogene	ENST00000498002	unprocessed_pseudogene	0.41037	0.16398	1.45678	2.89988	0	1.32416	0	0.21552	0	0.21601	0	0	0	0	0	0	0	0
AC002523.1	ENSG00000269659	pseudogene	ENST00000600662	unprocessed_pseudogene	0	0	0	0	0	0	0	0	0	0	0	0	0	0	0	0	0	0
AC002539.1	ENSG00000230258	antisense	ENST00000435112	antisense	0	0	0	0	0	0	0	0	0	0	0	0	0	0	0	0	0	0
AC002539.1	ENSG00000230258	antisense	ENST00000587325	antisense	0	0	0	0	0	0	0	0	0	0	0	0	0	0	0	0	0	0
AC002539.2	ENSG00000252100	miRNA	ENST00000516291	miRNA	0	0	0	0	0	0	0	0	0	0	0	0	0	0	0	0	0	0
AC002542.2	ENSG00000227532	pseudogene	ENST00000440683	processed_pseudogene	2.03644	0	0	0	0	0	0	0	0	0	0	0	0	0.46458	0	1.15946	0	0
AC002543.2	ENSG00000235945	pseudogene	ENST00000299783	processed_pseudogene	0.65903	0.03399	0.06988	0.05085	0.02852	0.37542	0.73745	0.23057	0.08779	0.58985	0.23608	0.44381	0.63953	0.55062	0.56511	0.93993	0.21921	0.54875
AC002550.5	ENSG00000261312	antisense	ENST00000565916	antisense	0.1545	0.1449	0	0.11	0	0	0	0	0	0	0	0.01565	0	0	0	0	0	0
AC002551.1	ENSG00000261736	sense_intronic	ENST00000569881	sense_intronic	0.14284	0	0	0	0.30734	0	0	0	0	0	0	0.04694	0	0	0	0.13443	0	0
AC002553.1	ENSG00000227782	protein_coding	ENST00000442828	protein_coding	0	0	0	0	0	0	0	0	0	0	0	0	0	0	0	0	0	0
AC002553.4	ENSG00000233979	pseudogene	ENST00000453217	processed_pseudogene	0	0	0.73622	3.6822	0	0.18171	0	0	0	0	0.06351	0	0	0	0	0	0	0
AC002558.1	ENSG00000221016	miRNA	ENST00000408089	miRNA	0	0	0	0	0	75.90682	0	143.07119	0	0	0	0	0	0	233.15177	0	0	0
AC002978.1	ENSG00000221259	miRNA	ENST00000408332	miRNA	0	0	0	0	0	0	0	0	0	0	0	0	0	0	0	0	0	0
AC002979.1	ENSG00000221386	miRNA	ENST00000408459	miRNA	0	0	0	0	0	0	0	0	0	0	0	0	0	0	0	0	0	0
AC002981.1	ENSG00000252111	miRNA	ENST00000516302	miRNA	0	0	0	0	0	0	0	0	0	0	0	0	0	0	0	0	0	0
AC002984.2	ENSG00000267005	pseudogene	ENST00000591692	processed_pseudogene	0.13727	0	0.15167	0.07781	0	0	0	0	0	0	0	0	0	0.10128	0	0	0	0
AC002985.3	ENSG00000268193	protein_coding	ENST00000593484	nonsense_mediated_decay	0	0.23559	0.13952	0.34558	0	0	0	0.05785	0	0.04406	0	0	0	0	0	0.1861	0	0.07204
AC002985.3	ENSG00000268193	protein_coding	ENST00000596918	nonsense_mediated_decay	0	0	0	0	0	0	0	0	0	0	0	0	0	0.0738	0	0.11089	0	0
AC002992.1	ENSG00000252586	miRNA	ENST00000516777	miRNA	0	0	0	0	0	0	0	0	0	0	0	0	0	0	0	0	0	0
AC002994.1	ENSG00000196861	pseudogene	ENST00000447590	processed_pseudogene	0	0	0	0	0	0	0	0.0202	0	0	0	0.02344	0	0.02791	0.04144	0.03986	0	0
AC003001.1	ENSG00000264517	miRNA	ENST00000584664	miRNA	0	0	0	0	0	0	0	0	0	0	0	0	0	0	0	0	0	0
AC003002.4	ENSG00000268133	protein_coding	ENST00000597658	protein_coding	1e-05	0	0	0	0	0	0	0	0.67344	0	0	0	0	0	0	0	1e-05	3e-05
AC003002.6	ENSG00000269533	protein_coding	ENST00000596400	protein_coding	0	0	0.16986	0.14137	0	0	0	0	0	0.08544	0	0.10172	0	0.00487	0	0.12287	0	0
AC003002.6	ENSG00000269533	protein_coding	ENST00000596617	protein_coding	0	0	0.00026	1.15094	0	0	0	0	0	0	0.00184	0	0	0	6e-05	0	1.46196	0.25012
AC003002.6	ENSG00000269533	protein_coding	ENST00000600421	processed_transcript	1.55454	0	0.53335	0.23608	0.09156	1.14805	0.20719	0	0	1.18462	0.44776	0.87108	1.10791	0.48237	0.56727	0.32296	0.17522	0.41396
AC003003.5	ENSG00000188477	sense_intronic	ENST00000468219	sense_intronic	0	0	0	0	0	0	0	0	0	0	0	0	0	0	0	0	0	0
AC003005.2	ENSG00000268266	lincRNA	ENST00000594562	lincRNA	0	0	0.00118	0	0	0.04645	0	0	0.05913	0	0	0	0	0	0.07134	0	0	0.06941
AC003005.2	ENSG00000268266	lincRNA	ENST00000595422	lincRNA	0	0	0.06649	0	0	0.00151	0	0	0.00032	0	0	0	0	0	0	0	0	0.00267
AC003005.4	ENSG00000268107	protein_coding	ENST00000599674	nonsense_mediated_decay	0	0	0	0	0	0	0	0	0	0	0	0	0	0	0	0	0	0
AC003005.4	ENSG00000268107	protein_coding	ENST00000601674	nonsense_mediated_decay	0	0	0	0	0	0	0	0	0	0	0	0	0	0	0	0	0	0
AC003006.1	ENSG00000264453	miRNA	ENST00000582304	miRNA	0	0	0	0	0	0	0	0	0	0	0	0	0	0	0	0	0	0
AC003006.7	ENSG00000269026	protein_coding	ENST00000594684	protein_coding	0	1.74103	0	0	0	0	0	0	0	0	0.11929	0	0.71171	0.22501	0	0	1.02683	0
AC003006.7	ENSG00000269026	protein_coding	ENST00000599221	processed_transcript	0.05059	0	0.19458	0	0	0	0	0.06091	0	0.36167	0.22973	0.4609	0.04038	0.3316	0.57305	0.2073	0	0
AC003009.1	ENSG00000262011	antisense	ENST00000571611	antisense	0	0	0	0	0	0	0	0	0	0	0	0	0	0	0	0	0	0
AC003009.2	ENSG00000262235	pseudogene	ENST00000576058	processed_pseudogene	0	0	0	0	0	0	0	0	0	0	0	0	0	0	0	0	0	0
AC003029.1	ENSG00000248594	pseudogene	ENST00000507132	pseudogene	0	0	0	0	0	0	0	0	0	0	0	0	0	0	0	0	0	0
AC003035.1	ENSG00000264331	miRNA	ENST00000582836	miRNA	0	0	0	0	0	0	0	0	0	0	0	0	0	0	0	0	0	0
AC003043.1	ENSG00000268413	protein_coding	ENST00000597382	protein_coding	0	0	0	0	0	0	0	0	0	0	0	0	0	0	0	0	0	0
AC003045.1	ENSG00000214684	pseudogene	ENST00000398779	processed_pseudogene	0	0	0	0	0	0	0	0	0	0	0	0	0	0	0	0	0	0
AC003051.1	ENSG00000227517	lincRNA	ENST00000433856	lincRNA	0	0.01226	0	0.00995	0	0	0	0	0	0	0	0	0	0	0	0.00971	0	0
AC003051.1	ENSG00000227517	lincRNA	ENST00000587241	lincRNA	0	0	0	0.1257	0	0	0	0.02965	0	0	0	0	0	0	0	0	0	0
AC003051.1	ENSG00000227517	lincRNA	ENST00000588185	lincRNA	0	0	0	0	0	0	0	0	0	0	0	0	0	0	0	0	0	0
AC003051.1	ENSG00000227517	lincRNA	ENST00000588501	lincRNA	0	0.2734	0	0	0	0	0	0	0	0	0	0	0	0	0	0	0	0
AC003051.1	ENSG00000227517	lincRNA	ENST00000591334	lincRNA	0	0	0	0	0	0.06929	0	0	0	0	0	0	0	0	0	0	0	0
AC003070.1	ENSG00000257961	protein_coding	ENST00000546802	protein_coding	0	0	0	0	0	0	0	0	0	0	0	0	0	0	0	0	0	0
AC003070.1	ENSG00000257961	protein_coding	ENST00000548772	protein_coding	0	0	0	0	0	0	0	0	0	0	0	0	0	0	0	0	0	0
AC003070.1	ENSG00000257961	protein_coding	ENST00000549653	protein_coding	0	0	0	0	0	0	0	0	0	0	0	0	0	0	0	0	0	0
AC003070.1	ENSG00000257961	protein_coding	ENST00000550209	protein_coding	0	0	0	0	0	0	0	0	0	0	0	0	0	0	0	0	0	0
AC003075.4	ENSG00000237773	antisense	ENST00000415246	antisense	0	0	0	0.24044	0	0.06881	0	0	0	0	0	0	0	0	0	0	0	0
AC003075.4	ENSG00000237773	antisense	ENST00000419382	antisense	0	0	0	0.12265	0	0	0	0	0.31484	0.0782	0	0	0	0	0.109	0	0	0.11526
AC003075.4	ENSG00000237773	antisense	ENST00000424101	antisense	0	0	0	0	0.00303	0.87638	0	0.57426	0	0	0	0.07452	0	0	0	0	0	0
AC003075.4	ENSG00000237773	antisense	ENST00000433005	antisense	0	0.18108	0.14741	0	1.88087	0.16992	0	0	3.27543	0	0.14982	0	0.1364	0	0	0	0	0
AC003075.4	ENSG00000237773	antisense	ENST00000436175	antisense	0	0	0	0	0	0	0	0	0	0.06256	0	0	0	0	0	0	0	0
AC003075.4	ENSG00000237773	antisense	ENST00000443664	antisense	0	0	0	0	0	0	0	0	0	0	0	0	0	0	0	0	0	0
AC003075.4	ENSG00000237773	antisense	ENST00000448664	antisense	0	0	0	0	0	0	0	0	0	0	0	0	0	0	0	0	0	0
AC003075.4	ENSG00000237773	antisense	ENST00000452249	antisense	0	0	0	0.002	0	0	0	0	0	0	0	0	0	0	0	0	0	0
AC003079.1	ENSG00000203505	pseudogene	ENST00000366320	pseudogene	0	0	0	0	0	0	0	0	0	0	0	0	0	0	0	0	0	0
AC003080.4	ENSG00000234358	pseudogene	ENST00000413552	processed_pseudogene	0.28506	0.08458	0	0.08056	0.25227	0.0894	0	0	0	0	0.04235	0.16387	0.05601	0.08159	0.08274	0.03799	0.12874	0.29437
AC003084.2	ENSG00000234826	lincRNA	ENST00000427030	lincRNA	0	0	0	0	0	0	0	0	0	0	0	0	0	0	0	0	0	0
AC003088.1	ENSG00000226965	lincRNA	ENST00000435466	lincRNA	0	0	0	0	0	0.10387	0	0	0	0	0.0339	0.04117	0	0	0	0	0	0
AC003090.1	ENSG00000223561	lincRNA	ENST00000423689	lincRNA	0.08021	0	0.43794	0.21777	0	0.06823	0	0.08833	0.0565	0	0.0275	0	0	0	0.03163	0	0.07197	0.04167
AC003090.1	ENSG00000223561	lincRNA	ENST00000446840	lincRNA	0.07464	0.08517	0	0.22102	0	0	0	0	0	0.01462	0.02342	0.01592	0	0.03269	0.03308	0.01641	0	0.1009
AC003090.1	ENSG00000223561	lincRNA	ENST00000456777	lincRNA	0	0.04049	1e-05	0.42221	0	0.41977	0	0.11105	0	0.33142	0.05708	0.06971	0	0	0.16264	0	0.00035	0
AC003092.1	ENSG00000236453	lincRNA	ENST00000415536	lincRNA	0	0	0	0.05478	0	0	0	0	0	0	0	0	0	0	0	0	0	0
AC003092.1	ENSG00000236453	lincRNA	ENST00000438538	lincRNA	0.13141	0	0	1e-05	0	0	0	0	0	0	0.02107	0	0	0	0	0	0	0
AC003092.2	ENSG00000236938	lincRNA	ENST00000411946	lincRNA	0	0	0	0	0	0	0	0	0	0	0	0	0	0	0	0	0	0
AC003101.1	ENSG00000228768	protein_coding	ENST00000412403	protein_coding	0	0	0	0	0	0	0	0	0.05369	0	0.09115	0	0	0	0	0	0	0
AC003102.1	ENSG00000214921	protein_coding	ENST00000399246	protein_coding	0	0.0228	0	0	0	0	0	0	0	0	0	0	0	0	0	0.01237	0	0
AC003102.3	ENSG00000267750	antisense	ENST00000586388	antisense	0.06827	0	0	0.01453	0	0.01007	0	0.01207	0	0.00673	0	0	0.02191	0.00916	0	0.00281	0	0.01972
AC003102.3	ENSG00000267750	antisense	ENST00000588097	antisense	0.10311	0.11517	0.08977	0.06271	0.06267	0.09412	0.00484	0.02339	0	0	0	0.00336	0.01539	0.00755	0.00604	0.02644	0	0.03451
AC003104.1	ENSG00000236194	sense_intronic	ENST00000436061	sense_intronic	1.5076	0.07881	0.47255	0.62952	0	0.19872	1.00234	0.59518	0.30284	0.76	0.39029	0.71889	0.59138	0.67759	0.44367	0.73363	0.24716	0.45803
AC003104.1	ENSG00000236194	sense_intronic	ENST00000597755	sense_intronic	0.4456	0.27178	0.15145	0.14781	0	0.59078	1.73425	0.46613	0.30788	0.13687	0.22933	0.36763	0.23268	0.40748	0.37778	0.54582	0.15834	0.49343
AC003658.1	ENSG00000221278	miRNA	ENST00000408351	miRNA	0	0	0	0	0	0	0	0	0	0	0	0	0	0	0	0	0	0
AC003664.1	ENSG00000234634	lincRNA	ENST00000440522	lincRNA	0	0	0	0	0	0	0	0	0	0	0	0	0	0	0	0	0	0
AC003665.1	ENSG00000234494	antisense	ENST00000411573	antisense	1.5559	0.84279	0.58923	1.33668	0.36553	0.57055	0.83298	0.30688	0	0.18381	0.09713	0.35662	0.09921	0.35009	0.47476	0.3535	0.10201	0.25218
AC003665.1	ENSG00000234494	antisense	ENST00000433001	antisense	0.56689	0.0999	0.72449	0.94223	0.4275	0.77799	0	0.47672	0.06143	0.8514	0.2685	0.12664	0.1473	0.17627	0	0.36723	0	0.29205
AC003665.1	ENSG00000234494	antisense	ENST00000451140	antisense	2.45977	0.90836	1.15844	2.73767	0.30839	2.868	1.47032	0.75872	0.35519	0.68373	0.46746	0.49356	0.45406	0.56442	0.37754	0.83118	0.25595	0.93311
AC003665.1	ENSG00000234494	antisense	ENST00000585280	antisense	0	1e-05	0.58905	0.45679	0	0.42026	0.42387	0	0	0.29618	0.09505	0.23864	0	0.14905	0	0.35708	0	0
AC003666.1	ENSG00000222133	miRNA	ENST00000410201	miRNA	0	0	0	0	0	0	0	0	0	0	0	0	0	0	0	0	0	0
AC003681.1	ENSG00000221736	miRNA	ENST00000408809	miRNA	0	0	0	0	0	0	0	0	0	0	0	0	0	0	0	0	0	0
AC003682.16	ENSG00000268392	lincRNA	ENST00000599190	lincRNA	0	0	0	0	0	0	1.3133	0	0	0	0	0	0	0.07263	0	0.20267	0	0
AC003682.17	ENSG00000269097	pseudogene	ENST00000598702	processed_pseudogene	0	0	0	0	0	0	0	0	0	0	0	0	0	0	0	0	0	0
AC003956.1	ENSG00000268564	antisense	ENST00000598450	antisense	0	0	0	0	0	0	0	0	0	0	0	0.087	0	0	0	0	0	0
AC003958.1	ENSG00000262040	pseudogene	ENST00000572799	unprocessed_pseudogene	0	0	0	0	0	0	0	0	0	0	0	0	0	0	0	0	0	0
AC003958.2	ENSG00000234859	antisense	ENST00000430006	antisense	0	0	0	0	0	0	0	0	0	0	0	0	0	0	0	0	0	0
AC003958.2	ENSG00000234859	antisense	ENST00000432258	antisense	0.03884	0	0.02898	0.01348	0	0.01571	0	0	0.0347	0.01015	0.00738	0.00808	0	0.00895	0	0.01293	0.00725	0
AC003958.2	ENSG00000262603	antisense	ENST00000574488	antisense	0	0	0	0	0	0	0	0	0	0	0	0	0	0	0	0	0	0
AC003958.2	ENSG00000262603	antisense	ENST00000576889	antisense	0	0	0	0	0	0	0	0	0	0	0	0	0	0	0	0	0	0
AC003958.6	ENSG00000108516	pseudogene	ENST00000435883	unprocessed_pseudogene	0	0	0	0	0	0	0	0	0	0	0	0	0	0	0	0	0	0
AC003958.6	ENSG00000262282	pseudogene	ENST00000571112	unprocessed_pseudogene	0	0	0	0	0	0	0	0	0	0	0	0	0	0	0	0	0	0
AC003968.1	ENSG00000221418	miRNA	ENST00000408491	miRNA	0	0	0	0	0	0	0	0	0	0	0	0	0	0	0	0	0	0
AC003973.1	ENSG00000269615	pseudogene	ENST00000601468	processed_pseudogene	0	0	0	0	0	0	0	0	0	0	0	0	0	0	0	0	0	0
AC003973.4	ENSG00000269504	lincRNA	ENST00000596778	lincRNA	0	0	0	0	0	0	0	0	0	0	0	0	0	0	0	0	0	0
AC003973.5	ENSG00000269199	lincRNA	ENST00000600071	lincRNA	0	0	0	0	0	0	0	0	0	0	0	0	0	0	0	0	0	0
AC003973.6	ENSG00000271095	pseudogene	ENST00000603918	processed_pseudogene	0	0	0	0	0	0	0	0	0	0	0	0	0	0	0	0	0	0
AC003984.1	ENSG00000235139	lincRNA	ENST00000446000	lincRNA	0	0	0	0	0	0	0	0	0	0	0	0	0	0	0	0	0	0
AC003984.1	ENSG00000235139	lincRNA	ENST00000450977	lincRNA	0	0	0	0	0	0.00671	0	0	0	0	0	0	0	0	0.09782	0	0	0
AC003985.1	ENSG00000233824	lincRNA	ENST00000414127	lincRNA	0	0	0	0	0	0	0	0	0	0	0	0	0	0	0	0	0	0
AC003986.5	ENSG00000229533	antisense	ENST00000452700	antisense	0	0	0	0	0	0	0	0	0	0	0	0	0	0	0	0	0	0
AC003986.6	ENSG00000232821	antisense	ENST00000419944	antisense	0.10139	0.04055	0.02162	0.10119	0	0.05177	0	0.0317	0	0.04443	0.04568	0.02045	0	0	0.26509	0	0	0.02165
AC003986.7	ENSG00000236536	antisense	ENST00000417460	antisense	0.20875	0	0.0579	0.10587	0	0	0	0.02677	0	0	0	0	0	0	0.16978	0.05042	0	0
AC003988.1	ENSG00000234223	lincRNA	ENST00000447198	lincRNA	0	0	0	0	0	0	0	0	0	0	0	0	0	0	0	0	0	0
AC003989.3	ENSG00000243621	pseudogene	ENST00000440224	processed_pseudogene	0	0.57553	0	0	0	0	0	0	0	0	0	0.56948	0	1.21467	0	0.7674	0	0.79504
AC003989.4	ENSG00000227948	pseudogene	ENST00000416393	processed_pseudogene	0	0	0	0.11673	0	0	0	0.21415	0	0	0	0	0	0	0.24816	1e-05	0	0
AC003989.4	ENSG00000227948	pseudogene	ENST00000434569	processed_pseudogene	0.08299	0	0	0	0	0	0	0	0	0.07331	0.05309	0.02893	0.0728	0	0	0.24621	0.10383	0.26055
AC003991.3	ENSG00000228113	antisense	ENST00000434733	antisense	0	0	0	0	0	0	0	0	0	0	0	0	0	0	0	0	0	0
AC003991.3	ENSG00000228113	antisense	ENST00000447058	antisense	0.08358	0.04466	0	0.05554	0	0.20319	0	0	0	0	0	0.02653	0	0	0	0	0	0.10748
AC003991.3	ENSG00000228113	antisense	ENST00000447758	antisense	0	0	0	0.05773	0	0	0	0	0	0	0	0.06005	0	0	0	0	0	0.06013
AC003991.3	ENSG00000228113	antisense	ENST00000591739	antisense	0	0	0	0	0	0	0	0	0	0	0	0	0	0	0	0	0	0
AC003991.3	ENSG00000228113	antisense	ENST00000594469	antisense	0	0	0	0	0	0	0	0	0	0.04085	0.04139	0	0	0	0	0	0	0
AC003991.3	ENSG00000228113	antisense	ENST00000595121	antisense	0	0	0	0	0	0	0	0	0	0	0	0	0	0	0	0	0	0
AC003991.3	ENSG00000228113	antisense	ENST00000600908	antisense	0	0	0	0	0	0	0	0	0	0	0	0	0	0	0	0	0	0
AC004000.1	ENSG00000264952	miRNA	ENST00000580102	miRNA	0	0	0	0	0	0	0	0	0	0	0	0	0	0	0	0	0	0
AC004004.2	ENSG00000270317	pseudogene	ENST00000603784	processed_pseudogene	0	0	0	0	0	0	0	0	0	0	0	0	0	0	0	0	0	0
AC004006.2	ENSG00000228711	pseudogene	ENST00000434994	processed_pseudogene	0	0	0	0	0	0	0	0	0	0	0	0	0	0	0	0	0	0
AC004009.3	ENSG00000224322	lincRNA	ENST00000412413	lincRNA	0	0	0	0	0	0	0	0	0	0	0	0	0	0	0	0	0	0
AC004012.1	ENSG00000233942	lincRNA	ENST00000416593	lincRNA	0	0	0.0849	0	0	0	0	0	0	0	0	0	0	0	0	0	0	0
AC004014.3	ENSG00000229603	lincRNA	ENST00000413406	lincRNA	0	0	0	0	0	0	0	0	0	0	0	0	0	0	0	0	0	0
AC004014.4	ENSG00000227968	pseudogene	ENST00000458451	processed_pseudogene	0	0	0	0	0	0	0	0	0	0	0	0.01691	0	0	0	0	0	0
AC004016.1	ENSG00000238976	miRNA	ENST00000459086	miRNA	0	0	0	0	0	0	0	0	0	0	0	0	0	0	0	0	0	0
AC004016.2	ENSG00000234999	pseudogene	ENST00000420809	processed_pseudogene	0	0	0	0	0	0	0	0	0	0	0	0	0	0	0	0	0	0.08852
AC004017.1	ENSG00000268948	protein_coding	ENST00000597520	protein_coding	0	0	0	0	0	0	0	0	0	0	0	0	0	0	0.22195	0.21616	0	0
AC004019.10	ENSG00000229492	pseudogene	ENST00000455617	processed_pseudogene	0.29773	0.10089	0	0.02079	0	0	0	0	0	0.01091	0.01267	0.01291	0	0.01384	0	0.07312	0.08805	0.17961
AC004019.13	ENSG00000236754	antisense	ENST00000443935	antisense	0.16065	0.24214	0.03281	0.01484	0	0	0.01742	0.01771	0	0.00837	0.00914	0	0	0.01046	0.017	0.04275	0.01637	0
AC004019.18	ENSG00000272675	lincRNA	ENST00000608960	lincRNA	0	0	0.19299	0.13218	0.09849	0	0	0	0.14721	0	0	0	4e-05	0	0	0	0	2e-05
AC004022.7	ENSG00000237160	pseudogene	ENST00000413824	processed_pseudogene	0	0	0	0	0	0	0	0	0	0	0	0	0	0	0	0	0	0
AC004022.8	ENSG00000228751	pseudogene	ENST00000447766	processed_pseudogene	0	0	0	0.0333	0	0	0	0	0	0	0	0	0	0	0.03395	0	0	0
AC004041.2	ENSG00000223442	antisense	ENST00000417516	antisense	5.31943	0.75289	0.11199	0.36562	7.62907	0.80186	1.14527	0.35989	0.34777	0.39665	0	0.24989	0.63642	0.08458	0.93283	0.721	0.11843	0
AC004041.2	ENSG00000223442	antisense	ENST00000435042	antisense	0	0	0.00872	0	0	0	0	0	0	0	0.04572	0	0	0	0	0.37595	0	1.06828
AC004041.2	ENSG00000223442	antisense	ENST00000457489	antisense	0.13885	0	0.0934	0	0	0	0	0.23313	0	0	0	0.16131	0	0.117	0	0.25436	0	0.08367
AC004041.2	ENSG00000223442	antisense	ENST00000458509	antisense	0	0	0.00014	0	0	0	0	0	0	0	0	0	0	0	0	0	0	0
AC004051.2	ENSG00000246774	lincRNA	ENST00000500526	lincRNA	0.02585	0	0.07413	0.06842	0	0.06157	0	0	0.06554	0	0.01457	0	0	0.00914	0	0	0	0
AC004052.1	ENSG00000215999	miRNA	ENST00000401180	miRNA	0	0	0	0	0	0	0	0	0	0	0	0	0	0	0	0	0	0
AC004053.1	ENSG00000245384	antisense	ENST00000500179	antisense	0	0	0	0.02532	0	0	0	0	0	0	0	0	0	0	0.03666	0	0	0
AC004054.1	ENSG00000248984	antisense	ENST00000515111	antisense	0	0	0	0	0	0	0	0	0	0	0	0	0	0	0	0	0	0
AC004057.1	ENSG00000196656	pseudogene	ENST00000356247	processed_transcript	0.37945	0	0	0	0	0	0	0	0	0	0	0	0	0	0	0	0	0
AC004057.1	ENSG00000196656	pseudogene	ENST00000485827	transcribed_processed_pseudogene	0	0	0	0	0	0	0	0	0	0	0	0	0	0	0	0	0	0
AC004057.1	ENSG00000196656	pseudogene	ENST00000539199	transcribed_processed_pseudogene	0	0	0	0	0	0	0	0	0	0	0	0	0	0	0	0	0	0
AC004062.2	ENSG00000251312	pseudogene	ENST00000509926	processed_pseudogene	0	0	0	0	0	0	0	0	0	0	0	0	0	0	0	0	0	0
AC004063.1	ENSG00000250670	lincRNA	ENST00000508358	lincRNA	0	0	0	0	0	0	0	0	0	0	0	0	0	0	0	0	0	0
AC004066.2	ENSG00000216425	pseudogene	ENST00000502488	processed_pseudogene	0	0	0	0	0	0	0	0	0	0	0	0	0	0	0.18159	0	0	0
AC004066.3	ENSG00000250522	antisense	ENST00000514879	antisense	0	0	0	0	0	0	0	0	0	0	0	0	0	0	0	0	0	0
AC004067.5	ENSG00000273447	antisense	ENST00000608733	antisense	1.91441	0.81095	0.14971	0.28894	3.65182	0.37289	0.85277	0.12043	0.93011	0.46883	0	0.0767	0.62776	0	0.07071	0.27402	0.08016	0.07347
AC004069.1	ENSG00000251473	pseudogene	ENST00000505438	processed_pseudogene	0	0	0	0	0	0	0	0	0	0	0	0	0	0.01892	0.14447	0	0	0
AC004069.2	ENSG00000251259	lincRNA	ENST00000504082	lincRNA	0.19856	0.30077	0.06351	0.18742	0.05396	0.23731	0.78115	0.47574	0.08667	0.07936	0.02638	0.3361	0	0.11969	0	0.11792	0	0.1939
AC004070.1	ENSG00000231110	lincRNA	ENST00000458577	lincRNA	0	0	0	0	0	0	0	0	0	0	0	0	0	0	0	0	0	0
AC004074.3	ENSG00000230311	pseudogene	ENST00000427861	processed_pseudogene	0	0	0	0.09158	0	0.06285	0.05445	0	0.03466	0.04112	0	0.05129	0	0	0	0.08297	0	0
AC004074.4	ENSG00000237014	pseudogene	ENST00000421810	processed_pseudogene	0	0	0	0	0	0	0	0	0	0	0	0	0	0	0	0	0	0
AC004076.7	ENSG00000268533	protein_coding	ENST00000597410	protein_coding	0	0	0	0.19662	0	0	0	0	0	0.03347	0	0	0	0	0	0.12553	0	0
AC004076.9	ENSG00000268163	protein_coding	ENST00000415705	processed_transcript	0	0.44949	0.69751	0.17313	0	0	0	0.2486	0.99157	0.23107	0	0	0.11296	0.30308	0	0.00443	0.05423	0
AC004076.9	ENSG00000268163	protein_coding	ENST00000596831	protein_coding	0	0	0.19124	0.09474	0	0.31825	0	0.00058	0	0	0	0	0	0.06701	0	0.09037	0.27016	0.26283
AC004076.9	ENSG00000268163	protein_coding	ENST00000601945	processed_transcript	0.76483	0.00303	0.08101	0	0	0.15253	0	0	0	0	0.1233	0	0.02494	0	0	0.23826	0	0.45699
AC004079.1	ENSG00000266055	miRNA	ENST00000583152	miRNA	0	0	0	0	0	0	0	0	0	0	0	0	0	0	0	0	0	0
AC004112.4	ENSG00000226851	antisense	ENST00000411413	antisense	0	0	0	0	0	0	0	0	0	0	0	0	0	0	0.21489	0	0	0.19757
AC004112.4	ENSG00000226851	antisense	ENST00000431064	antisense	0.29065	0	0.22412	0	0	0	0	0	0	0	0	0	0.0449	0	0	0	0	0
AC004112.5	ENSG00000232922	pseudogene	ENST00000440466	unprocessed_pseudogene	0	0	0	0	0	0	0	0	0	0	0	0	0	0	0	0	0	0
AC004112.7	ENSG00000236232	pseudogene	ENST00000420387	unprocessed_pseudogene	0	0	0	0	0	0	0	0	0	0	0	0	0	0	0.12219	0	0	0
AC004125.3	ENSG00000260264	lincRNA	ENST00000567127	lincRNA	0	0	0	0	0	0	0	0	0	0	0	0	0	0	0	0	0	0
AC004125.3	ENSG00000260264	lincRNA	ENST00000567624	lincRNA	0	0	0	0	0	0	0	0	0	0	0	0	0	0	0	0	0	0
AC004129.7	ENSG00000234406	pseudogene	ENST00000457229	processed_pseudogene	0	0	0	0	0	0	0	0	0	0	0	0	0	0	0	0	0	0
AC004129.9	ENSG00000213798	pseudogene	ENST00000417617	processed_pseudogene	0	0	0	0	0.05174	0	0	0	0	0	0	0	0	0	0.22605	0	0	0
AC004156.3	ENSG00000267666	lincRNA	ENST00000591866	lincRNA	0.05697	0.3153	0.04215	0.08789	0	0.01161	0	0.03507	0	0.06212	0.03521	0.04681	0	0.08306	0.14006	0.07322	0.05531	0.04424
AC004158.2	ENSG00000261008	lincRNA	ENST00000561611	lincRNA	0.11585	0	0.07136	0.05138	0.12765	0.1157	0	0	0.03835	0.05566	0.07888	0.05738	0.02896	0.0587	0.0371	0.05057	0.11105	0.08567
AC004158.2	ENSG00000261008	lincRNA	ENST00000563770	lincRNA	0.96233	0.7044	0.27084	0.99962	0	0.74647	0.07263	0.13648	0	0.1961	0.06654	0.15465	0.17829	0.45361	0	0.30893	3e-05	0.26506
AC004158.2	ENSG00000261008	lincRNA	ENST00000563823	lincRNA	0.91801	0.07616	0.33472	0.80581	0.20231	0.11125	0	0.54044	0	0.39587	0.06582	0.40984	0.07456	0.0747	0	0.26734	0.30286	0
AC004158.2	ENSG00000261008	lincRNA	ENST00000570035	lincRNA	1.23077	0.65738	0.48986	1.08044	0.0783	1.44938	1.1875	0.77167	0.14038	0.47734	0.14664	0.31381	0.53834	0.2766	0.15269	0.47801	0.12727	0.60744
AC004158.2	ENSG00000261008	lincRNA	ENST00000570152	lincRNA	0	0	0	0	0	0	0	0	0	0	0	0	0	0	0	0	0	0
AC004158.3	ENSG00000260664	lincRNA	ENST00000564508	lincRNA	0.50167	0.06323	0.15594	0.2539	0.30509	0.10683	0.09379	0.02514	0.05307	0.05024	0.02889	0.04169	0.04383	0.01323	0	0.14413	0.03558	0.28283
AC004159.1	ENSG00000230853	pseudogene	ENST00000414541	processed_pseudogene	0	0	0	0	0.20126	0	0	0	0	0	0	0.03404	0	0.03797	0	0	0	0
AC004160.4	ENSG00000230435	antisense	ENST00000425837	antisense	0	0	0	0	0	0	0	0	0	0	0	0	0	0	0	0.06278	0	0
AC004166.6	ENSG00000184616	pseudogene	ENST00000333385	unprocessed_pseudogene	0	0	0	0	0	0	0.01807	0	0	0	0	0	0	0	0	0	0	0
AC004166.6	ENSG00000184616	pseudogene	ENST00000424157	unprocessed_pseudogene	0.05576	0.07967	0	0.02877	0	0	0	0.01725	0	0	0.01691	0	0	0	0.06328	0	0.02886	0.12104
AC004221.2	ENSG00000267778	lincRNA	ENST00000592843	lincRNA	0.13881	0.13526	0	0	0.07215	0	0	0	0	0	0	0.02373	0	0	0	0	0	0
AC004231.2	ENSG00000234477	antisense	ENST00000418393	antisense	0	0	0	0	0	0	0	0	0	0.02337	0	0	0	0.06311	0	0	0	0
AC004231.2	ENSG00000262487	antisense	ENST00000576929	antisense	0	0	0	0	0	0	0	0	0	0	0	0	0	0	0	0	0	0
AC004231.7	ENSG00000262748	protein_coding	ENST00000576522	protein_coding	0	0	0	0	0	0	0	0	0	0	0	0	0	0	0	0	0	0
AC004237.1	ENSG00000230612	antisense	ENST00000431165	antisense	0	0.06222	0	0	0	0	0	0	0.02692	0	0	0	0	0	0	0	0.07946	0
AC004257.1	ENSG00000269635	lincRNA	ENST00000593588	lincRNA	0.29498	0	0	0	0	0	0	0	0	0.08356	0	0	0	0	0	0.14911	0	0
AC004257.3	ENSG00000270143	lincRNA	ENST00000602793	lincRNA	10.38238	7.32865	0.91272	1.39562	0	2.20076	1.73241	0.46585	0.08099	1.45069	0.63911	1.82009	1.27003	1.22422	2.21838	3.97679	3.72484	16.28411
AC004381.6	ENSG00000005189	protein_coding	ENST00000261377	protein_coding	7.56356	5.16229	0.05249	1.57853	0	0.90722	0	0.73887	0.96871	0.29496	0.3623	1.58998	1.50586	1.8736	2.54953	2.25671	2.20416	4.24764
AC004381.6	ENSG00000005189	protein_coding	ENST00000348433	protein_coding	1.58126	0	1.321	0.48867	0.47269	1.06021	0.82863	0.15978	0	0.96784	0.87735	0.83738	0.95636	1.46977	0.77935	1.8325	1.54483	0.80347
AC004381.6	ENSG00000005189	protein_coding	ENST00000561474	protein_coding	0.20491	0	0	0.03475	0	0	3.00588	0	0.03869	0	0	0.05939	0	0	0	0	0	0.5122
AC004381.6	ENSG00000005189	protein_coding	ENST00000563045	retained_intron	1.71096	2.48217	0.1594	0	0	0.08465	0	0.17741	0	0.05008	0.04428	0	0.31329	0.46242	0.84724	0	0	0.85375
AC004381.6	ENSG00000005189	protein_coding	ENST00000563068	protein_coding	1.08183	0.73355	0.65207	0.68214	0	0	1.91659	0.197	0	0.16343	0.19778	0.24887	0.29095	0.27319	0.5566	0	0.19234	0.46174
AC004381.6	ENSG00000005189	protein_coding	ENST00000563617	protein_coding	0.14444	0.2672	0.08565	0.25415	0	0	0	0.02383	0	0	0	0	0	0	0.23798	0	0	0
AC004381.6	ENSG00000005189	protein_coding	ENST00000564200	processed_transcript	0	1.08057	0	0.28116	0	0.61564	7.04247	0	0.47214	0.11815	0	0.04701	0.46543	0.07158	0.5061	1.91828	1.09454	1.62168
AC004381.6	ENSG00000005189	protein_coding	ENST00000564274	protein_coding	0.45365	0.99591	0	0	0	0	0.43503	0	0	0.1944	0.10038	0.04079	0.03768	0	0	0.46776	0.1209	0.49534
AC004381.6	ENSG00000005189	protein_coding	ENST00000565340	protein_coding	0.909	0.08451	0	0.27163	1.60327	0.83929	8.03502	0.4321	0	0.52312	0.56273	0.37947	0	0.90031	0	0	0	0.2569
AC004381.6	ENSG00000005189	protein_coding	ENST00000566276	protein_coding	0	1.21161	0	0	0	0	0	0	0	0	0.32874	0	0	0.08847	0	0.13869	0.1262	0
AC004381.6	ENSG00000005189	protein_coding	ENST00000566518	nonsense_mediated_decay	0.35558	0	0	0	0	0	0	0	0.12271	0	0	0	0	0	0	0	0	0
AC004381.6	ENSG00000005189	protein_coding	ENST00000566993	nonsense_mediated_decay	0.94365	1.093	0.92695	1.35241	2.5422	0.7927	0.37722	0.29944	0.02307	0.26796	0.24858	2e-05	0.1073	0.07087	0.31549	1.0734	0.29296	0
AC004381.6	ENSG00000005189	protein_coding	ENST00000567297	processed_transcript	0	0	0	0	0	0.4582	0	0	0	0.06765	0	0.14947	0.61582	0	0	0	0	0
AC004381.6	ENSG00000005189	protein_coding	ENST00000568046	protein_coding	0.01981	0.70909	0.26672	0.16695	0	0	3.43246	0.37259	0.73978	0.71344	0.98154	0.38927	0.86492	0.81081	0.82793	1.50048	1.65547	0.88904
AC004381.6	ENSG00000005189	protein_coding	ENST00000568334	retained_intron	0.3446	0	0	0	0	0.05539	0	0	0.31879	0	0.0453	0.05805	0.0893	0.19238	0	0	0.07369	0.15723
AC004381.6	ENSG00000005189	protein_coding	ENST00000568476	processed_transcript	0.40635	0	0.10197	0	0	0	0	0.15092	0.89245	0.0744	0.09629	0.24341	0	0.34424	0.84819	0.19775	0.4071	0.34214
AC004381.6	ENSG00000005189	protein_coding	ENST00000568501	protein_coding	0	0	0	0	0	0	0	0	0	0	0	0	0	0	0	0	0	0.25576
AC004381.6	ENSG00000005189	protein_coding	ENST00000568647	protein_coding	0	0	0	0	0	0.07051	0	0.07639	0	0	0	0	0	0	0	0	0	0
AC004381.6	ENSG00000005189	protein_coding	ENST00000568894	protein_coding	0	0	0	0	0	0	0	0	0	0	0.73301	0	0	0	0	0	0	0
AC004381.7	ENSG00000260510	antisense	ENST00000565498	antisense	0	0	0.09901	0	0	0.14365	0	0	0	0	0.046	0	0	0.07451	0	0.09138	0	0
AC004383.3	ENSG00000226107	pseudogene	ENST00000438135	processed_pseudogene	4.48004	7.17318	0	0.21889	0	0.14996	0	0	3.42112	0.32799	0	0.25106	0	0.14821	0.41338	0	0	2.28451
AC004386.3	ENSG00000226515	pseudogene	ENST00000441858	processed_pseudogene	0	0	0	0	0	0	0	0	0	0	0	0	0	0	0	0	0	0
AC004386.4	ENSG00000213269	pseudogene	ENST00000393214	processed_pseudogene	0	0	0	0	0	0	0	0	0	0	0	0	0	0	0	0	0	0
AC004410.3	ENSG00000273309	sense_intronic	ENST00000586111	sense_intronic	0.6166	0.11911	0.19924	0	0	0	0	0	0	0	0	0.11469	0	0	0	0.08491	0	0
AC004447.2	ENSG00000269131	antisense	ENST00000594142	antisense	4.8578	1.59151	0.64406	0.57788	3.24848	1.57879	2.3139	0.76585	0.62782	0.54391	0.44587	0.52202	0.77697	0.60881	0.99484	1.12801	0.82521	2.61743
AC004448.2	ENSG00000227078	lincRNA	ENST00000437646	lincRNA	0	0	0	0.07415	0	0	0	0	0	0	0	0	0.04439	0	0	0	0	0
AC004448.5	ENSG00000235979	lincRNA	ENST00000421796	lincRNA	0	0	0	0	0	0	0	0	0	0	0	0	0	0	0	0	0	0
AC004448.5	ENSG00000235979	lincRNA	ENST00000456537	lincRNA	0	0	0	0	0	0	0	0	0	0.04162	0	0	0	0	0	0	0	0
AC004448.5	ENSG00000235979	lincRNA	ENST00000585389	lincRNA	0	0	0	0	0	0	0	0	0	0	0	0	0	0	0	0	0	0
AC004448.5	ENSG00000235979	lincRNA	ENST00000601694	lincRNA	0	0	0	0	0	0	0	0	0	0	0	0	0	0	0.02776	0	0	0
AC004448.5	ENSG00000235979	lincRNA	ENST00000609249	lincRNA	0	0	0	0	0	0	0	0	0	0	0	0	0	0	0	0	0	0
AC004448.5	ENSG00000235979	lincRNA	ENST00000609396	lincRNA	0	0	0	0	0	0	0	0	0	0	0	0	0	0	0	0	0	0
AC004448.5	ENSG00000235979	lincRNA	ENST00000610229	lincRNA	0	0	0	0	0	0	0	0	0	0	0	0	0	0	0	0	0	0
AC004449.6	ENSG00000261204	lincRNA	ENST00000564240	lincRNA	0.76751	1.37117	0.15694	0	0	0	0	0	0.03981	0	0.07725	0	0.48948	0	0.31961	0.21061	0	0.07853
AC004453.8	ENSG00000146677	pseudogene	ENST00000392422	processed_pseudogene	1e-05	0	0	0.38713	0.07332	0.04386	0	0.13737	0	0	0.12113	0.27833	1e-05	0.19665	0	0.23737	0	0
AC004453.8	ENSG00000146677	pseudogene	ENST00000487895	processed_pseudogene	0.26852	0.11895	0.31988	0	0	0	0	0.09846	0.14019	0.11775	0.00011	0	0.0488	0	0.07918	0.14044	0.24078	0.16336
AC004458.1	ENSG00000238385	miRNA	ENST00000459512	miRNA	0	0	0	0	0	0	0	0	0	0	0	0	0	0	0	0	0	0
AC004460.1	ENSG00000221379	miRNA	ENST00000408452	miRNA	0	0	0	0	0	0	0	0	0	0	0	0	0	0	0	0	0	0
AC004461.4	ENSG00000237347	pseudogene	ENST00000412461	processed_pseudogene	0.16373	0.18427	1.09059	0.81243	0	0.06357	0	0	0	0.17858	0	0	0	0.22511	0	0.14613	0.08467	0.08869
AC004463.6	ENSG00000260924	antisense	ENST00000565162	antisense	8.67224	13.79552	2.93005	3.23475	0.3352	1.38184	5.14164	0.89814	0.14665	0.88032	0.67175	0.82055	0.29073	0.52864	0.63296	0.61599	0.76402	0.33273
AC004463.6	ENSG00000268587	antisense	ENST00000594705	antisense	0	0	0	0	0	0	0	0	0	0	0	0	0	0	0	0	0	0
AC004466.1	ENSG00000268069	protein_coding	ENST00000599515	protein_coding	0.39861	0.65203	0.11452	0.17264	0	0.1757	0	0.14403	0	0.07233	0.01629	0.03432	0.17456	0.05314	0	0.39454	0	0.11698
AC004471.10	ENSG00000272682	lincRNA	ENST00000609936	lincRNA	0.24757	0.17253	0.03968	0.12801	0	0	0	0.0789	0.14196	0.01012	0.02234	0.0246	0	0.03706	0.02021	0.10482	0.03847	0.12082
AC004471.9	ENSG00000223461	antisense	ENST00000456035	antisense	1.5129	1.45262	0.28803	0.39937	0	0.08688	0	0.36393	0.40058	1.18987	0.76891	0.35057	0.34099	1.23573	0.4962	0.44168	0.72633	0.82632
AC004485.3	ENSG00000228944	antisense	ENST00000439839	antisense	0	0	0	0	0	0	0	0	0	0	0	0	0	0	0	0	0	0
AC004490.1	ENSG00000267122	antisense	ENST00000585593	antisense	0.20233	0.07001	0.14313	0.14774	0.2742	0.11869	0	0.07029	0	0.01456	0.02768	0.0116	0.05129	0.04711	0	0.03166	0.04706	0.00973
AC004492.1	ENSG00000221356	miRNA	ENST00000408429	miRNA	0	0	0	0	0	0	0	0	0	0	0	0	0	0	0	0	0	0
AC004510.3	ENSG00000267308	lincRNA	ENST00000587970	lincRNA	0	0	0	0	0	0	0	0.06494	0	0	0	0	0	0	0	0	0	0
AC004510.3	ENSG00000267308	lincRNA	ENST00000589310	lincRNA	0	0	0	0	0	0	0	0	0	0	0	0	0	0	0	0	0	0
AC004520.1	ENSG00000266430	miRNA	ENST00000577937	miRNA	0	0	0	0	0	0	0	0	0	0	0	0	0	0	0	0	0	0
AC004528.1	ENSG00000269169	protein_coding	ENST00000594393	protein_coding	0	0	0	0	0	0	0	0	0	0	0	0	0	0	0	0	0	0
AC004528.4	ENSG00000266990	antisense	ENST00000588380	antisense	0.09223	0	0	0	0	0	0	0	0	0	0	0.06441	0	0	0	0	0	0
AC004535.2	ENSG00000236414	lincRNA	ENST00000422697	lincRNA	0	0	0	0	0	0	0	0	0	0	0	0	0	0	0	0	0	0
AC004538.3	ENSG00000230333	processed_transcript	ENST00000421121	antisense	0	0	0	3e-05	0	0	0	0	0	0	0	0	0	0	0	0	0	0
AC004538.3	ENSG00000230333	processed_transcript	ENST00000428533	antisense	0	0	0	0.09723	0	0	0	0	0	0	0	0	0	0	0	0	0	0
AC004538.3	ENSG00000230333	processed_transcript	ENST00000428967	antisense	0	0	0	0.06591	0	0	0	0	0	0	0	0	0	0	0	0	0	0
AC004538.3	ENSG00000230333	processed_transcript	ENST00000441110	antisense	0	0	0	0	0	0	0	0	0	0	0	0	0	0	0	0	0	0
AC004538.3	ENSG00000230333	processed_transcript	ENST00000443459	retained_intron	0	0	0.06939	0	0	0	0	0	0	0	0	0	0	0	0.19863	0	0	0
AC004538.3	ENSG00000230333	processed_transcript	ENST00000445839	antisense	0	0	0	0	0	0	0	0	0	0	0	0	0	0	0	0	0	0
AC004538.3	ENSG00000230333	processed_transcript	ENST00000595972	antisense	0	0	0	0	0	0	0	0	0	0.02839	0.05509	0	0.09939	0	0	0	0	0
AC004538.3	ENSG00000230333	processed_transcript	ENST00000599875	antisense	0	0	0	0	0	0	0	0	0	0	0	0	0	0	0	0	0	0
AC004538.3	ENSG00000230333	processed_transcript	ENST00000599917	antisense	0	0	0	0	0	0.15995	0	0	0	0	0	0	0	0	0	0	0.11934	0.05807
AC004540.4	ENSG00000225792	antisense	ENST00000451264	antisense	0.90758	0.21672	0.74309	0.39313	0	0	0	0	0	0.11442	0.17749	0.59125	0.89441	0	0.373	0.1816	0	0.37063
AC004540.4	ENSG00000225792	antisense	ENST00000451368	antisense	1.07898	0.65273	0.06185	0.58215	0	1.11199	1.59712	0.7147	0.77332	0.79567	0.44403	0.96372	0.87749	0.42485	0.18263	0.4415	0.06862	0.20005
AC004540.5	ENSG00000214870	lincRNA	ENST00000418758	lincRNA	0	0.04184	0.0274	0.10611	0	0.05229	0	0	0	0.02797	0	0.03029	0	0.02819	0.02823	0.03286	0	0
AC004540.5	ENSG00000214870	lincRNA	ENST00000420774	lincRNA	0	0	0.00206	0.0896	0.2027	0.79334	0	0.32877	0.00808	0	0	0.04267	0	0.05348	0	0	0.22799	0
AC004540.5	ENSG00000214870	lincRNA	ENST00000421862	lincRNA	0	0	0	0	0	0	0	0	0	0	0	0	0	1e-05	0	0	0	0.10798
AC004540.5	ENSG00000214870	lincRNA	ENST00000430548	lincRNA	0	0	0	0	0	0	0.53575	2e-05	0	0	0	0	0.07262	0	0	0	0	0
AC004540.5	ENSG00000214870	lincRNA	ENST00000439120	lincRNA	0	0.12969	0.1289	0.10236	0	0	0	0	0	0.12647	0	0	0	0	0	0	0	1e-05
AC004540.5	ENSG00000214870	lincRNA	ENST00000448056	lincRNA	0	0	0	0.02779	0	1e-05	0	0	0	0.00024	0.02797	0.03237	0	0.04539	0.05538	0.01008	0.05366	8e-04
AC004540.5	ENSG00000214870	lincRNA	ENST00000449537	lincRNA	0.21881	0.64768	0.78202	1.58687	0	0.3872	0.95411	0.10963	0.15231	0.58696	0.26259	0.25939	0	0.16831	0.45741	0.04572	0	0
AC004543.1	ENSG00000221576	miRNA	ENST00000408649	miRNA	0	0	0	0	0	0	0	0	0	0	0	0	0	0	0	0	0	0
AC004543.2	ENSG00000237921	lincRNA	ENST00000418764	lincRNA	0	0	0	0	0	0	0	0	0	0	0	0	0	0	0	0	0	0
AC004549.6	ENSG00000229893	antisense	ENST00000441955	antisense	0	0	0.04936	0.09119	0	0	0	0	0	0	0	0	0	0.03257	0.05391	0.04427	0	0.05089
AC004552.1	ENSG00000264746	miRNA	ENST00000584512	miRNA	0	0	0	0	0	0	0	0	0	0	0	0	0	0	0	0	0	0
AC004562.1	ENSG00000237560	lincRNA	ENST00000420427	lincRNA	0	0	0	0	0	0	0	0	0	0	0	0	0	0	0	0	0	0
AC004562.1	ENSG00000237560	lincRNA	ENST00000455460	lincRNA	0	0	0	0	0	0	0	0	0	0	0	0	0	0	0	0	0	0
AC004593.3	ENSG00000235669	antisense	ENST00000446246	antisense	0.0689	0.04208	0.07327	0.10398	0	0	0	0.09149	0	0	0	0	0	0.11938	0	0.2771	0.07795	0.07825
AC004595.1	ENSG00000266862	miRNA	ENST00000578020	miRNA	0	0	0	0	0	0	0	0	0	0	0	0	0	0	0	0	0	0
AC004603.4	ENSG00000225877	lincRNA	ENST00000425668	lincRNA	0	0	0	0	0	0	0	0	0	0	0	0	0	0.00764	0	0	0	0
AC004623.2	ENSG00000267755	antisense	ENST00000587059	antisense	14.48744	41.33254	1.46337	3.23366	1.308	2.37843	0.09314	2.15252	2.24152	2.24103	1.63485	3.83247	1.52313	3.57659	3.2276	7.55352	5.24552	7.4958
AC004623.2	ENSG00000267755	antisense	ENST00000589673	antisense	0	0	0	0	0	0	0	0	0	0	0	0	0	0	0	0	0	0
AC004637.1	ENSG00000267304	antisense	ENST00000586675	antisense	0	0.09005	0	0	0	0	0	0	0	0	0	0.04293	0	0.08314	0.20482	0.27211	0.05919	0
AC004655.1	ENSG00000264224	miRNA	ENST00000577230	miRNA	0	0	0	0	0	0	0	0	0	0	0	0	0	0	0	0	0	0
AC004656.1	ENSG00000265506	miRNA	ENST00000580722	miRNA	0	0	0	0	0	0	0	0	0	0	0	0	0	0	0	0	0	0
AC004673.1	ENSG00000221786	miRNA	ENST00000408859	miRNA	0	0	0	0	0	0	0	0	0	0	0	0	0	0	0	0	0	0
AC004691.5	ENSG00000229263	antisense	ENST00000440376	antisense	0.07792	0	0	0	0	0	0	0.02485	0	0.02393	0.02442	0.02886	0.15313	0	0.05058	0.15681	0	0.10342
AC004692.4	ENSG00000228680	antisense	ENST00000457315	antisense	0	0	0	0	0	0	0	0	0	0	0	0	0	0	0	0	0	0
AC004692.4	ENSG00000228680	antisense	ENST00000458590	antisense	0	0	0	0	0	0	0	0.1207	0	0	0	0	0	0	0	0	0	0
AC004692.4	ENSG00000228680	antisense	ENST00000458680	antisense	0	0	0	0	0	0	0	0	0	0	0	0.03595	0	0	0	0	0	0
AC004692.5	ENSG00000213717	pseudogene	ENST00000455430	processed_pseudogene	0	0	0	0	0	0	0	0	0	0	0	0	0	0	0	0	0	0
AC004699.1	ENSG00000223201	miRNA	ENST00000411269	miRNA	0	0	0	0	0	0	0	0	0	0	0	0	0	0	0	0	0	0
AC004702.2	ENSG00000263494	lincRNA	ENST00000580225	lincRNA	0	0	0.60545	0	0	0	0	0	0	0	0	0	0	0	0	0	0	0
AC004706.1	ENSG00000256806	pseudogene	ENST00000542475	pseudogene	1.09134	1.53446	2.0245	4.68666	1.36675	5.16958	0.3616	0.99246	9e-05	0.41328	0.07966	0.40631	0.14773	0.15967	0.1531	0.37695	0.24849	0.35629
AC004744.3	ENSG00000226522	antisense	ENST00000447057	antisense	0	0	0	0	0	0	0	0	0	0	0	0	0	0	0	0	0	0
AC004745.1	ENSG00000221192	miRNA	ENST00000408265	miRNA	0	0	0	0	0	0	0	0	0	0	0	0	0	0	0	0	0	0
AC004769.1	ENSG00000263954	miRNA	ENST00000578911	miRNA	0	0	0	0	0	0	0	0	0	0	0	0	0	0	0	0	0	0
AC004771.1	ENSG00000203562	pseudogene	ENST00000366373	pseudogene	1.0594	1.85359	0.06763	0.09538	0	0.05822	0	0	0	0.51041	0.09883	0.0425	0.1302	0.39507	0.07198	0.50622	1.64357	0.87284
AC004775.5	ENSG00000272203	lincRNA	ENST00000607389	lincRNA	0.26245	0	0	0.15023	0	0	0	0	0	0	0	0	0	0	0	0	0	0.21414
AC004791.2	ENSG00000267453	processed_transcript	ENST00000588182	processed_transcript	0	0	0	0	0	0	0	0.15374	0	0	0	0	0	0	0	0	0	0
AC004791.2	ENSG00000267453	processed_transcript	ENST00000589345	lincRNA	0	0	0	0	0	0	0	0	0	0	0	0	0	0	0	0	0	0
AC004797.1	ENSG00000229944	pseudogene	ENST00000398202	processed_pseudogene	0.09684	0.02655	0.08934	0.11698	0.42661	0.07594	0.08565	0.03578	0.05379	0.02523	0.09057	0.05941	0.16426	0.0553	0.19478	0.11	0.06295	0.0877
AC004797.1	ENSG00000229944	pseudogene	ENST00000422816	processed_pseudogene	0	0	0	0	0	0	0	0	0	0	0	0	0	0	0	0	0	0
AC004812.1	ENSG00000263913	miRNA	ENST00000582675	miRNA	0	0	0	0	0	0	0	0	0	0	0	0	0	0	0	0	0	0
AC004817.1	ENSG00000267901	protein_coding	ENST00000594636	protein_coding	0	0	0	0	0	0	0	0	0	0	0	0	0	0	0.10646	0	0	0
AC004824.1	ENSG00000266727	miRNA	ENST00000583469	miRNA	0	0	0	0	0	0	0	0	0	0	0	0	0	0	0	0	0	0
AC004824.2	ENSG00000269468	protein_coding	ENST00000602074	protein_coding	1.3537	0	0.27548	0.53573	0.16384	0.43392	0	0.3973	0	0	0	0.09066	0	0.09349	0.43878	0.12935	0.403	0
AC004832.1	ENSG00000203606	pseudogene	ENST00000366413	pseudogene	0.69689	0.44827	0.06199	0.60913	0	0.28699	0	0.04619	0	0	0	0	0	0.1355	0	0.12106	0.034	0
AC004837.3	ENSG00000106540	pseudogene	ENST00000446267	processed_pseudogene	0.63241	0.62119	0.05685	0.054	0	0.33325	0.13351	0	0.99576	0.19944	0	0	0	0	0.73405	0.53366	0.18277	2e-05
AC004837.4	ENSG00000231951	antisense	ENST00000420748	antisense	0	0	0	0	0	0	0	0	0	0.04198	0	0	0	0.0494	0	0.065	0.06815	0
AC004837.5	ENSG00000228554	antisense	ENST00000435766	antisense	0	0.08136	0	0	0	0.36241	0	0	0	0.0548	0	0	0	0	0	0	0	0
AC004840.8	ENSG00000230914	lincRNA	ENST00000443103	lincRNA	0	0.49663	0.05375	0.19302	0	0	0	0.03183	0	0	0	0	0	0	0	0	0	0.05359
AC004840.9	ENSG00000175873	lincRNA	ENST00000313156	lincRNA	1.09353	1.09539	0.10934	0.10956	0	0.18775	0.28958	0.16616	0.14043	0.23195	0.09173	0.20677	0.17079	0.36352	0.39566	0.5891	0.18667	0.58737
AC004851.1	ENSG00000252378	miRNA	ENST00000516569	miRNA	0	0	0	0	0	0	0	0	0	0	0	0	0	0	0	0	0	0
AC004851.2	ENSG00000263294	miRNA	ENST00000576818	miRNA	0	0	0	0	0	0	0	0	0	0	0	0	0	0	0	0	0	0
AC004854.4	ENSG00000234183	antisense	ENST00000443162	antisense	1.4288	0	0	0	1.71446	1.65335	0	4.15377	0	0	0.42619	0	0	0	0	0	0	0
AC004854.4	ENSG00000234183	antisense	ENST00000450016	antisense	0	0	0	0	0	0	0	0	0	0	0.15303	0	0	0	0	0	0	0
AC004854.5	ENSG00000230160	pseudogene	ENST00000440356	processed_pseudogene	0	0	0	0	0	0	0	0	0	0	0	0	0	0	0	0	0	0
AC004862.6	ENSG00000232667	antisense	ENST00000437763	antisense	0	0	0	0	0	0	0	0	0	0	0	0	0	0	0	0	0	0
AC004862.6	ENSG00000232667	antisense	ENST00000598433	antisense	0	0	0	0	0	0	0	0	0	0	0	0	0	0	0	0	0	0
AC004862.6	ENSG00000232667	antisense	ENST00000601205	antisense	0	0	0	0	0	0	0	0	0	0	0	0	0	0	0	0	0	0
AC004862.6	ENSG00000232667	antisense	ENST00000605580	antisense	0	0	0	0	0	0	0	0	0	0	0	0	0	0	0	0	0	0
AC004866.1	ENSG00000223514	pseudogene	ENST00000411748	processed_pseudogene	0	0	0	0	0	0	0	0	0	0	0	0	0	0	0	0	0	0
AC004866.3	ENSG00000224134	pseudogene	ENST00000438285	unprocessed_pseudogene	0	0	0	0	0	0	0	0	0	0	0	0	0	0	0	0	0	0
AC004869.2	ENSG00000230680	lincRNA	ENST00000440935	lincRNA	0	0	0	0	0	0	0	0	0	0	0	0	0	0	0	0	0	0
AC004869.3	ENSG00000240355	lincRNA	ENST00000436501	lincRNA	0	0	0	0	0	0	0	0	0	0	0	0	0	0	0	0	0	0
AC004870.3	ENSG00000229192	lincRNA	ENST00000412996	lincRNA	0	0	0	0	0	0	0	0	0	0	0	0	0	0	0	0	0	0
AC004870.3	ENSG00000229192	lincRNA	ENST00000455078	lincRNA	0	0	0	0	0	0	0	0	0	0	0	0	0	0	0	0	0	0
AC004870.4	ENSG00000223829	processed_transcript	ENST00000423781	lincRNA	0	0	0	0	0	0	0	0	0	0	0	0	0	0	0	0	0	0
AC004870.4	ENSG00000223829	processed_transcript	ENST00000438639	retained_intron	0	0	0	0	0	0	0	0	0	0	0	0	0	0	0	0	0	0
AC004870.4	ENSG00000223829	processed_transcript	ENST00000445615	lincRNA	0	0	0	0	0	0	0	0	0	0	0	0	0	0	0	0	0	0
AC004870.5	ENSG00000214754	pseudogene	ENST00000315132	processed_pseudogene	0	0	0	0	0	0	0	0	0	0	0	0	0	0	0	0	0	0
AC004875.1	ENSG00000221690	miRNA	ENST00000408763	miRNA	0	0	0	0	0	0	0	0	0	0	0	0	0	0	0	0	0	0
AC004878.2	ENSG00000224804	antisense	ENST00000430941	antisense	0.29428	0.25532	0.12497	0.078	0	0.2108	0	0	0	0.0199	0.08469	0.09518	0.02972	0.05178	0	0.14478	0	0.08072
AC004878.2	ENSG00000224804	antisense	ENST00000452986	antisense	0.00015	1e-05	1e-05	0	0	0	0	0	0	0	0	0	0	0	0.23562	0.00023	0	0.00011
AC004878.3	ENSG00000198632	pseudogene	ENST00000305928	unprocessed_pseudogene	0	0	0	0	0	0	0	0	0	0	0	0	0	0	0	0	0	0
AC004878.3	ENSG00000198632	pseudogene	ENST00000515634	unprocessed_pseudogene	0	0.0573	0	0.04454	0	0	0	0	0	0	0	0	0	0	0	0	0	0
AC004878.5	ENSG00000205508	pseudogene	ENST00000380417	unprocessed_pseudogene	0	0	0	0	0	0	0	0	0	0	0	0	0	0	0	0	0	0
AC004878.5	ENSG00000205508	pseudogene	ENST00000443263	unprocessed_pseudogene	0	0	0	0	0	0	0	0	0	0	0	0	0	0	0	0	0	0
AC004878.6	ENSG00000205506	pseudogene	ENST00000398408	unprocessed_pseudogene	0	0	0	0	0	0	0	0	0	0	0	0	0	0	0	0	0	0
AC004878.6	ENSG00000205506	pseudogene	ENST00000429058	unprocessed_pseudogene	0	0	0	0	0	0	0	0	0	0	0	0	0	0	0	0	0	0
AC004878.7	ENSG00000249595	sense_intronic	ENST00000458474	sense_intronic	0	0	0	0	0	0	0	0	0	0	0	0	0	0	0	0	0	0.19278
AC004878.8	ENSG00000254977	antisense	ENST00000448088	antisense	0	0.20409	0	0	0	0	0	0	0	0.1037	0	0	0.59006	0	0.19504	0.18184	0	0
AC004878.8	ENSG00000263081	antisense	ENST00000576046	antisense	0	0	0	0	0	0	0	0	0	0	0	0	0	0	0	0	0	0
AC004889.1	ENSG00000256178	pseudogene	ENST00000436946	processed_pseudogene	0	0	0	0	0	0	0	0	0	0	0	0	0	0	0	0	0	0
AC004893.10	ENSG00000238109	pseudogene	ENST00000442161	processed_pseudogene	0.28515	0.38718	0.01981	0.22997	0.07454	0.43086	0	0	0	0.03697	0.02014	0.12311	0.0951	0.17235	0.13406	0.42542	0.01949	0.38368
AC004893.11	ENSG00000242687	antisense	ENST00000360902	antisense	0.69708	0.6118	0.14246	0.18978	0	0.17471	0.13677	0.03803	0.33074	0.13818	0.0696	0.13675	0.12471	0.23239	0.20814	0.28394	0.16706	0.3055
AC004893.11	ENSG00000242687	antisense	ENST00000468960	antisense	0.02952	1.12885	0.26051	0.1149	0	0.30752	0	0	0.18917	0.72822	0.31879	6e-05	0.07684	0	0.39048	0.37522	0.31802	0.80594
AC004893.11	ENSG00000242687	antisense	ENST00000482799	antisense	1.59071	0	0.12138	0.67451	0	0	0	0.33671	0	0.03234	0.35737	0.51119	0.22871	0.34652	0.46464	0.63876	1.6051	1.50807
AC004895.1	ENSG00000264605	miRNA	ENST00000577644	miRNA	0	0	0	0	0	0	0	0	0	0	0	0	0	0	0	0	0	0
AC004895.4	ENSG00000231704	lincRNA	ENST00000428901	lincRNA	0.13835	0.52091	0.06282	0	0	0	0	0	0	0.21541	0	0.04569	0	0	0	0.06087	0.09432	0
AC004895.4	ENSG00000231704	lincRNA	ENST00000435547	lincRNA	0	0	0.00049	0.00029	0	0	0	0.00043	0	0	9e-05	0	0	0	0	0	0	0.00012
AC004895.4	ENSG00000231704	lincRNA	ENST00000436915	lincRNA	0	1e-05	0	0.12757	0	0.28113	0	0.03992	0	0	0.07966	0	0	0.17924	0	0	0.08698	0.12679
AC004899.1	ENSG00000267970	protein_coding	ENST00000596947	protein_coding	0	0	0	0.01	0	0	0	0.00879	0	0	0	0	0	0	0.01978	0.0097	0	0
AC004899.3	ENSG00000225705	pseudogene	ENST00000424687	processed_pseudogene	0	0	0	0	0	0	0	0	0	0	0	0	0	0	0	0	0	0
AC004901.1	ENSG00000232072	processed_transcript	ENST00000424359	processed_transcript	0	0	0	0	0	0	0	0	0	0	0	0	0	0	0	0	0	0
AC004901.1	ENSG00000232072	processed_transcript	ENST00000433337	lincRNA	0	0	0	0	0	0	0	0	0	0	0	0	0	0	0	0	0	0
AC004906.3	ENSG00000237286	antisense	ENST00000423194	antisense	0	0	0	0	0	0	0	0	0	0	0	0	0	0	0	0.03663	0	0.04056
AC004911.2	ENSG00000226592	pseudogene	ENST00000416316	processed_pseudogene	0	0	0	0	0	0	0	0	0	0	0	0	0	0	0.03321	0	0	0
AC004917.1	ENSG00000177820	pseudogene	ENST00000315965	pseudogene	2.39656	3.40428	0.12581	0	0	0	0	0	0	0.25171	0.1609	0	0.00012	1.69707	0	0.12383	1.0629	0
AC004920.2	ENSG00000228085	pseudogene	ENST00000443146	processed_pseudogene	0	0	0	0	0	0	0	0	0	0	0	0	0	0	3.90164	0	0	0
AC004920.3	ENSG00000236046	lincRNA	ENST00000422831	lincRNA	0	0	0	0	0	0	0	0	0	0	0	0	0	0	0	0	0	0
AC004924.1	ENSG00000221553	miRNA	ENST00000408626	miRNA	0	0	0	0	0	0	0	0	0	0	0	0	0	0	0	0	0	0
AC004938.5	ENSG00000225443	pseudogene	ENST00000438468	processed_pseudogene	0	0	0	0	0	0	0	0	0	0	0	0	0	0	0	0	0	0
AC004941.3	ENSG00000228151	antisense	ENST00000417506	antisense	0.02032	0.03066	0	0.02128	0	0	0	0.00486	0	0	0	0	0	0	0.01097	0	0	0
AC004941.5	ENSG00000231397	pseudogene	ENST00000427009	processed_pseudogene	0	0	0	0	0	0	0	0	0	0	0	0	0	0	0	0	0	0
AC004943.1	ENSG00000265573	miRNA	ENST00000584072	miRNA	0	0	0	0	0	0	0	0	0	0	0	0	0	0	0	0	0	0
AC004945.1	ENSG00000222024	pseudogene	ENST00000416738	processed_pseudogene	0.07057	0	0	0.091	0	0.02466	0	0.05357	0.0197	0.01643	0	0.10025	0	0	0	0.05767	0	0.03194
AC004947.2	ENSG00000233760	lincRNA	ENST00000420912	lincRNA	0	0	0	0	0	0	0	0.00503	0	0	0	0	0	0	0	0.01082	0	0
AC004947.2	ENSG00000233760	lincRNA	ENST00000430426	lincRNA	0	0	0	0	0	0	0	0	0	0	0	0	0	0	0	0	0	0
AC004947.2	ENSG00000233760	lincRNA	ENST00000457000	lincRNA	0	0	0	0	0	0	0	0	0	0	0	0	0	0	0	0	0	0
AC004951.5	ENSG00000239556	pseudogene	ENST00000420754	transcribed_unprocessed_pseudogene	0	0.09164	0	0	0	0	0	0.0398	0	0.01925	0	0	0	0.02157	0	0.03038	0	0
AC004951.6	ENSG00000228434	lincRNA	ENST00000447643	lincRNA	12.31653	6.1777	0.06759	0.38875	0.52018	0.21907	1.40005	0.19829	0.67304	0.4032	0.47727	0.75625	0.6465	0.8565	1.07368	1.20221	0.38727	1.36988
AC004967.7	ENSG00000243554	pseudogene	ENST00000453589	unprocessed_pseudogene	1.16585	0	1.75784	2.49542	0.16028	1.07525	0	0.34284	0	0.18059	0.24868	0.1055	0.20334	0.12648	0.0946	0.08382	0	0.19663
AC004969.1	ENSG00000223029	miRNA	ENST00000411097	miRNA	0	0	0	0	0	0	0	0	0	0	0	0	0	0	0	0	0	0
AC004980.1	ENSG00000221249	miRNA	ENST00000408322	miRNA	0	0	0	0	0	0	0	0	0	0	0	0	0	0	0	0	0	0
AC004980.10	ENSG00000214243	pseudogene	ENST00000423648	processed_pseudogene	0.52266	0.87188	0	0	0	0.18172	0.25051	0.19786	0	0.33564	0.07906	0.29677	0.67413	0.29193	0.17458	0.42631	0	0.18834
AC004980.11	ENSG00000185040	pseudogene	ENST00000338590	unprocessed_pseudogene	0	0	0	0	0	0	0	0	0	0	0	0	0	0	0	0.02797	0	0.03064
AC004980.11	ENSG00000185040	pseudogene	ENST00000515340	unprocessed_pseudogene	0	0	0	0	0	0	0	0	0	0	0	0	0	0	0	0	0	0
AC004980.7	ENSG00000205485	pseudogene	ENST00000418663	processed_transcript	1.80806	1.44355	0.91513	1.2992	0.93894	0.7912	0.08022	0.31721	1.25846	0.36078	0.32511	0.31902	0.20819	0.24867	0.33402	0.43328	0.40425	0.57122
AC004980.7	ENSG00000205485	pseudogene	ENST00000423084	processed_transcript	5.1789	2.2726	3.26246	3.44215	0	2.04154	5.31047	1.90373	1.31492	2.60323	0.9368	1.61728	0.8493	1.04773	0.82319	1.53228	0.82616	1.2503
AC004980.7	ENSG00000205485	pseudogene	ENST00000429707	transcribed_unprocessed_pseudogene	0	0	0	0	0	0	0	0	0	0.12261	0	0	0	0	0	0	0.09497	0
AC004980.7	ENSG00000205485	pseudogene	ENST00000450661	processed_transcript	0	0	0	0	0	0	0.04274	0	0	0	0	0	0.29711	0	0.09852	0	0.03395	0
AC004980.8	ENSG00000250778	pseudogene	ENST00000513375	unprocessed_pseudogene	0	0	0	0	0	0	0	0	0	0	0	0	0	0	0	0	0	0
AC004980.9	ENSG00000230305	pseudogene	ENST00000447046	unprocessed_pseudogene	0	0	0	0	0	0	0	0	0	0.06797	0	0	0	0	0	0	0	0
AC004985.12	ENSG00000241057	pseudogene	ENST00000418645	transcribed_unprocessed_pseudogene	0.10657	0.07245	0.02702	0.04235	0	0.06974	0	0	0	0.03871	0.01452	0.0318	0	0.01554	0.05109	0	0	0
AC004987.10	ENSG00000231198	pseudogene	ENST00000428627	processed_pseudogene	0	0	0	0	0	0	0	0	0	0	0	0	0	0	0	0	0	0
AC004987.9	ENSG00000233225	pseudogene	ENST00000395959	processed_pseudogene	0	0	0	0	0	0	0	0	0	0	0	0	0	0	0	0	0	0
AC004987.9	ENSG00000233225	pseudogene	ENST00000457532	pseudogene	0	0	0	0	0	0	0	0	0	0	0	0	0	0	0	0	0	0
AC004988.1	ENSG00000203446	antisense	ENST00000415237	antisense	0.11934	0	0	0	0	0.02947	0	0	0	0	0.01027	0.07184	0	0	0.04377	0.06397	0	0.04454
AC005000.1	ENSG00000255927	pseudogene	ENST00000536192	pseudogene	0	0	0	0	0	0	0	0	0	0	0	0	0	0	0	0	0	0
AC005000.2	ENSG00000264759	miRNA	ENST00000580961	miRNA	0	0	0	0	0	0	0	0	0	0	0	0	0	0	0	0	0	0
AC005000.3	ENSG00000269218	miRNA	ENST00000600052	miRNA	0	0	0	0	0	0	0	0	0	0	0	0	0	0	0	0	0	0
AC005000.4	ENSG00000269566	pseudogene	ENST00000600207	pseudogene	0	0	0	0	0	0	0	0	0	0	0	0	0	0	0	0	0	0
AC005003.1	ENSG00000213888	protein_coding	ENST00000504184	protein_coding	2.90206	3.01755	1.14887	1.32604	0	0.72747	0.89746	0.74603	1.13295	1.58002	0.87515	1.24959	0.68469	1.57563	0.91567	1.55645	1.0407	1.22191
AC005007.3	ENSG00000230370	pseudogene	ENST00000439311	processed_pseudogene	0.09022	0.04867	0.17467	0.17114	0	0.34201	0.04607	0.11895	0	0.30317	0.02864	0.24203	0.29735	0.31645	0.88036	0.95767	0.05749	0.5616
AC005008.2	ENSG00000237896	protein_coding	ENST00000431501	protein_coding	0	0	0	0.05149	0	0	0	0	0	0	0	0	0	0	0	0	0	0
AC005008.2	ENSG00000237896	protein_coding	ENST00000447776	protein_coding	0	0	0	0	0	0	0	0	0	0	0	0	0	0	0	0	0	0
AC005008.3	ENSG00000226671	pseudogene	ENST00000456151	processed_pseudogene	0	0	0	0	0	0	0	0	0	0	0	0	0	0	0	0	0	0
AC005009.1	ENSG00000231255	antisense	ENST00000423979	antisense	0	0	0	0	0	0	0	0.45404	0	0	0	0	0	0	0.92139	0	0	0
AC005009.2	ENSG00000233073	antisense	ENST00000418031	antisense	0	0	0	0	0	0.03864	0	0	0	0	0	0	0.03962	0.04751	0	0.04373	0	6e-05
AC005009.2	ENSG00000233073	antisense	ENST00000452471	antisense	0	0.14664	0	0.05293	0	0	0	0.08159	0	0	0.10791	0	0	0.05374	0.11152	0	0	0.05531
AC005013.1	ENSG00000255690	pseudogene	ENST00000539664	pseudogene	0.00018	2e-04	0.00013	0.00013	0	0.00031	0	0.00021	0.00032	1e-04	0.00014	0.00016	2e-04	1e-04	0.00019	0.00018	0.00021	0.00012
AC005013.5	ENSG00000228421	lincRNA	ENST00000436594	lincRNA	0	0	0	0	0	0	0	0	0	0	0	0	0	0	0	0	0	0
AC005014.5	ENSG00000224280	pseudogene	ENST00000432006	processed_pseudogene	0.0306	0	0	0.01517	0	0	0	0	0	0.00415	0.00471	0	0	0	0.01787	0.00739	0.00822	0.0085
AC005017.2	ENSG00000174495	pseudogene	ENST00000445031	processed_pseudogene	0	0	0	0	0	0	0	0	0	0	0	0	0	0	0	0	0	0
AC005017.2	ENSG00000174495	pseudogene	ENST00000482002	processed_pseudogene	0	0	0	0	0	0	0	0	0	0	0	0	0	0	0	0	0	0
AC005019.2	ENSG00000213875	pseudogene	ENST00000436455	processed_pseudogene	0	0	0	0	0	0	0	0	0	0	0	0	0	0	0	0	0	0
AC005019.3	ENSG00000224330	lincRNA	ENST00000434321	lincRNA	0	0	0	0	0.10171	0	0	0	0	0.12171	0	0	0	0	0	0	0	0
AC005020.1	ENSG00000265324	miRNA	ENST00000584735	miRNA	0	0	0	0	0	0	0	0	0	0	0	0	0	0	0	0	0	0
AC005022.1	ENSG00000224017	lincRNA	ENST00000440213	lincRNA	0.03462	0	0	0	0	0	0	0	0	0	0	0	0	0	0	0	0	0
AC005027.3	ENSG00000236310	sense_overlapping	ENST00000416150	sense_overlapping	0	0	0	0	0	0	0	0	0	0	0	0	0	0	0	0	0	0
AC005029.1	ENSG00000232458	lincRNA	ENST00000443406	lincRNA	0.01732	0	0	0.02083	0	0.02714	0	0	0.19623	0	0.00472	0.00531	0	0.01337	0.0304	0.04028	0	0.04241
AC005033.6	ENSG00000233872	pseudogene	ENST00000428904	processed_pseudogene	0	0	0	0	0	0	0	0.08179	0	0	0	0	0	0	0	0	0	0
AC005034.2	ENSG00000230477	pseudogene	ENST00000426657	processed_pseudogene	0	0	0	0	0	0	0	0	0	0	0.04459	0	0	0	0	0.06591	0	0
AC005034.3	ENSG00000226247	pseudogene	ENST00000423067	processed_pseudogene	1.03736	0.73674	0.41821	2.48986	0	0	0	0.06782	0	0	0.06006	0	0.82228	0	0	0.12758	0	0
AC005037.1	ENSG00000224346	pseudogene	ENST00000457832	processed_pseudogene	0.03654	0.03916	0	0	0	0	0	0.05389	0	0	0	0	0	0	0.01993	0	0	0
AC005037.2	ENSG00000221530	miRNA	ENST00000408603	miRNA	0	0	0	0	0	0	0	0	0	0	0	0	0	0	0	0	0	0
AC005037.3	ENSG00000183308	antisense	ENST00000332935	antisense	0	0	0.08767	0	0	0	0	0	0	0	0	0	0	0	0	0	0	0
AC005037.3	ENSG00000183308	antisense	ENST00000413848	antisense	1.22184	4.04453	1.04569	1.63484	0	0.13859	0	0	0	0.33693	0.32059	0.17478	0.33279	0.32443	1.17353	1.13173	5.97324	4.52751
AC005037.4	ENSG00000226658	pseudogene	ENST00000432419	processed_pseudogene	0.46907	0	0.12606	0.1253	0	0	0.61991	0.20417	0	0.17653	0.20668	0.28236	0.07392	0.04276	0	0.12337	0	0.1287
AC005037.6	ENSG00000235318	pseudogene	ENST00000425022	unprocessed_pseudogene	0	0	0	0	0	0	0	0	0	0	0.14032	0	0	0	0	0	0	0
AC005040.3	ENSG00000226905	pseudogene	ENST00000437783	processed_pseudogene	0	0	0	0	0	0	0	0	0	0	0	0	0	0	0	0	0	0
AC005041.11	ENSG00000234521	pseudogene	ENST00000448783	processed_pseudogene	0	0	0	0	0	0	0	0	0	0	0	0	0	0	0	0	0	0
AC005041.17	ENSG00000258821	antisense	ENST00000479098	antisense	1.03299	0.48022	0.92587	1.32131	0	1.0123	0.52787	0.55829	0	0.77129	0.26581	0.76625	0.92658	0.42719	0.21743	1.09035	0.19497	0.20626
AC005042.2	ENSG00000227331	pseudogene	ENST00000393397	processed_pseudogene	0.82718	0	0.08352	0.42231	0.10102	0.36932	0	0.13745	0.01963	0.17137	0.01998	0.24587	0.10821	0.20117	0.55175	0.4209	0.36799	0.7237
AC005042.3	ENSG00000231675	pseudogene	ENST00000453230	processed_pseudogene	0	0	0	0	0	0	0	0	0	0	0	0	0	0	0	0	0	0
AC005042.4	ENSG00000204380	antisense	ENST00000342892	antisense	0.49311	0.13304	0.09515	0.13277	0	0.06559	0.14403	0.06905	0	0.02122	0.03062	0.02559	0.0212	0.03882	0.10271	0.10018	0.09606	0.21124
AC005042.4	ENSG00000204380	antisense	ENST00000442666	antisense	0.66336	0.13373	0.03749	0.27149	0	0.02575	0	0.03119	0	0.03248	0.03513	0.09729	0.04801	0.02191	0.07003	0.0621	0.24244	0.24222
AC005042.5	ENSG00000228586	lincRNA	ENST00000449526	lincRNA	0	0	0	0	0	0	0	0	0	0	0	0	0	0	0	0	0	0
AC005048.1	ENSG00000216085	miRNA	ENST00000401266	miRNA	0	0	0	0	0	0	0	0	0	0	0	0	0	0	0	0	0	0
AC005062.2	ENSG00000243004	sense_overlapping	ENST00000415499	sense_overlapping	0	0	0	0	0	0	0	0	0	0	0	0	0	0	0	0	0	0
AC005062.2	ENSG00000243004	sense_overlapping	ENST00000418442	sense_overlapping	0	0	0	0	0	0	0	0	0	0	0	0	0	0	0	0	0	0
AC005062.2	ENSG00000243004	sense_overlapping	ENST00000424516	sense_overlapping	0	0	0	0	0	0	0	0	0	0.01874	0	0	0.02413	0	0	0	0	0
AC005062.2	ENSG00000243004	sense_overlapping	ENST00000428100	sense_overlapping	0	0	0	0	0	0	0	0	0	0	0	0	0	0	0	0	0	0
AC005062.2	ENSG00000243004	sense_overlapping	ENST00000435968	sense_overlapping	0	0	0	0	0	0	0	0	0	0	0	0	0	0	0	0	0	0
AC005062.2	ENSG00000243004	sense_overlapping	ENST00000437191	sense_overlapping	0	0	0	0	0	0	0	0	0	0	0	0	0	0	0	0	0	0
AC005062.2	ENSG00000243004	sense_overlapping	ENST00000449573	sense_overlapping	0	0	0	0	0	0	0	0	0	4e-05	0	0	7e-05	0	0	0	0	0
AC005062.2	ENSG00000243004	sense_overlapping	ENST00000457921	sense_overlapping	0	0	0	0	0	0	0	0	0	0	0	0	0	0	0	0	0	0
AC005071.1	ENSG00000222482	miRNA	ENST00000410550	miRNA	0	0	0	0	0	0	0	0	0	0	0	0	0	0	0	0	0	0
AC005076.5	ENSG00000224046	antisense	ENST00000433446	antisense	2.83306	3.67676	6.81479	11.93199	4.2612	8.00278	2.66808	2.39011	1.12409	1.27853	0.98133	1.7179	0.35202	0.86311	0.3114	0.55529	0.58788	0.26242
AC005076.5	ENSG00000224046	antisense	ENST00000446309	antisense	0	1.31884	0.16201	0.2789	0.51772	0	0	0.67075	0.14642	0.5127	0.27719	0.38213	0.40752	0.45103	0.8422	0.30895	0.14125	0
AC005077.12	ENSG00000227038	pseudogene	ENST00000434037	processed_transcript	0.09342	0.20311	0.05202	0.053	0	0	0	0.02988	0	0.04789	0.01269	0.02809	0.00864	0.02407	0.05018	0.0234	0.02664	0.11694
AC005077.12	ENSG00000227038	pseudogene	ENST00000436677	transcribed_unprocessed_pseudogene	0	0.25494	0	0.55748	0	0	8.65303	0.20016	0	0.19787	0	0	0	0.40653	0	0.19061	0	0
AC005077.12	ENSG00000262876	pseudogene	ENST00000573467	transcribed_unprocessed_pseudogene	0	0	0	0	0	0	0	0	0	0	0	0	0	0	0	0	0	0
AC005077.12	ENSG00000262876	pseudogene	ENST00000576405	processed_transcript	0	0	0	0	0	0	0	0	0	0	0	0	0	0	0	0	0	0
AC005077.14	ENSG00000230882	pseudogene	ENST00000421546	processed_pseudogene	0.13528	0.16222	0	0	0	0.00952	0	0	0	0.01221	0	0.0079	0.02272	0.00647	0.03374	0	0.00826	0.00935
AC005077.14	ENSG00000263227	pseudogene	ENST00000575681	processed_pseudogene	0	0	0	0	0	0	0	0	0	0	0	0	0	0	0	0	0	0
AC005077.5	ENSG00000228829	pseudogene	ENST00000437494	processed_transcript	0	0.34567	0	0	0	0	0	0	0	0	0	0	0	0.31393	0	0.14277	0.14787	0.31045
AC005077.5	ENSG00000228829	pseudogene	ENST00000449614	transcribed_unprocessed_pseudogene	0	0	0	0	0	0	0	0	0	0	0	0	0	0.23497	0	0	0	0
AC005077.5	ENSG00000262751	pseudogene	ENST00000572296	processed_transcript	0	0	0	0	0	0	0	0	0	0	0	0	0	0	0	0	0	0
AC005077.5	ENSG00000262751	pseudogene	ENST00000573825	transcribed_unprocessed_pseudogene	0	0	0	0	0	0	0	0	0	0	0	0	0	0	0	0	0	0
AC005077.7	ENSG00000224273	pseudogene	ENST00000449786	unprocessed_pseudogene	0	0.0796	0.04986	0.04748	0	0	0	0	0	0	0	0.08471	0	0	0.43159	0.04419	0	0
AC005077.7	ENSG00000262711	pseudogene	ENST00000571985	unprocessed_pseudogene	0	0	0	0	0	0	0	0	0	0	0	0	0	0	0	0	0	0
AC005077.8	ENSG00000213549	pseudogene	ENST00000449226	processed_pseudogene	0.31983	0.12878	0	0	0	0	0	0	0.07749	0	0	0	0	0	0	0.19028	0	0
AC005077.8	ENSG00000261851	pseudogene	ENST00000570615	processed_pseudogene	0	0	0	0	0	0	0	0	0	0	0	0	0	0	0	0	0	0
AC005077.9	ENSG00000241778	pseudogene	ENST00000443068	unprocessed_pseudogene	0	0	0	0	0	0	0	0	0	0	0	0	0	0	0	0	0	0
AC005077.9	ENSG00000262270	pseudogene	ENST00000576959	unprocessed_pseudogene	0	0	0	0	0	0	0	0	0	0	0	0	0	0	0	0	0	0
AC005082.1	ENSG00000214871	protein_coding	ENST00000366347	protein_coding	0	0	0	0	0	0	0	0	0	0	0	0	0	0	0	0	0	0
AC005082.12	ENSG00000226816	lincRNA	ENST00000413042	lincRNA	0.03708	0	0	0.05508	0	0	0	0.05299	0	0	0	0.07601	0	0.02447	0	0	0	0.01948
AC005083.1	ENSG00000233834	processed_transcript	ENST00000430859	lincRNA	0	0	0	0	0	0	0	0	0	0	0	0	0	0	0	0	0	0
AC005083.1	ENSG00000233834	processed_transcript	ENST00000439058	lincRNA	0	0	0	0.06196	0	0	0	0	0	0	0	0	0	0	0	0	0	0
AC005083.1	ENSG00000233834	processed_transcript	ENST00000439446	retained_intron	0	0	0	4e-05	0	0	0	0	0	0	0	0	0	0	0	0	0	0
AC005086.1	ENSG00000230110	pseudogene	ENST00000548367	pseudogene	0	0	0	0	0	0	0	0	0	0	0	0	0	0	0	0	0	0
AC005086.2	ENSG00000256295	pseudogene	ENST00000544012	pseudogene	0	0	0	0	0	0	0	0	0	0	0	0	0	0	0	0	0	0
AC005086.3	ENSG00000258040	pseudogene	ENST00000549745	pseudogene	0	0	0	0	0	0	0	0	0	0	0	0	0	0	0	0	0	0
AC005086.4	ENSG00000258093	pseudogene	ENST00000552717	pseudogene	0	0	0	0	0	0	0	0	0	0	0	0	0	0	0	0	0	0
AC005086.5	ENSG00000260297	pseudogene	ENST00000564735	pseudogene	0	0	0	0	0	0	0	0	0	0	0	0	0	0	0	0	0	0
AC005086.6	ENSG00000262398	pseudogene	ENST00000576879	pseudogene	0	0	0	0	0	0	0	0	0	0	0	0	0	0	0	0	0	0
AC005086.7	ENSG00000262935	pseudogene	ENST00000576293	pseudogene	0	0	0	0	0	0	0	0	0	0	0	0	0	0	0	0	0	0
AC005086.8	ENSG00000263282	pseudogene	ENST00000571398	pseudogene	0	0	0	0	0	0	0	0	0	0	0	0	0	0	0	0	0	0
AC005088.1	ENSG00000264642	miRNA	ENST00000580604	miRNA	0	0	0	0	0	0	0	0	0	0	0	0	0	0	0	0	0	0
AC005088.2	ENSG00000266484	miRNA	ENST00000578858	miRNA	0	0	0	0	0	0	0	0	0	0	0	0	0	0	0	0	0	0
AC005094.2	ENSG00000229949	pseudogene	ENST00000440420	processed_pseudogene	0	0	0	0	0	0	0	0	0	0	0	0	0	0	0	0	0	0
AC005102.1	ENSG00000219039	pseudogene	ENST00000403118	processed_pseudogene	0	0	0	0	5.86269	0	0	0	0	0	0	0	0	0	0	0	0	0
AC005102.1	ENSG00000263104	pseudogene	ENST00000575776	processed_pseudogene	0	0	0	0	0	0	0	0	0	0	0	0	0	0	0	0	0	0
AC005104.3	ENSG00000223374	antisense	ENST00000414896	antisense	1.17408	1.54806	0.2306	1.07512	0	1.01346	0.15835	0.31435	0	0.72044	0.71093	0.06351	0.417	0.73839	2.80396	1.33154	0.5839	1.12644
AC005105.2	ENSG00000225286	pseudogene	ENST00000454851	processed_pseudogene	0.32276	0	0.04017	0.07434	0	0.0897	0.79566	0.12488	0	0.08022	0	0.2832	0.12213	0.38301	0.24651	0.61971	1.03741	1.0519
AC005150.1	ENSG00000248431	lincRNA	ENST00000512831	lincRNA	0	0	0	0	0	0	0	0	0	0	0	0	0	0	0	0	0	0
AC005152.3	ENSG00000228639	lincRNA	ENST00000430908	lincRNA	0.26378	0	0	0	0	0.11353	0	0	0	0	0	0	0	0	0	0	0	0
AC005152.3	ENSG00000228639	lincRNA	ENST00000543512	lincRNA	0	0	0	0	0	0	0	0.21175	0	0	0	0	0	0	0	0	0	0
AC005154.6	ENSG00000196295	processed_transcript	ENST00000355837	retained_intron	0.24641	0.08412	0.01398	0.04991	0.03774	0.03314	0.08636	0.0301	0.11594	0.02066	0.02406	0.02696	0.02293	0.03539	0.03192	0.07565	0.01173	0.12802
AC005154.6	ENSG00000196295	processed_transcript	ENST00000426529	retained_intron	0.07447	0.03257	0.04305	0.08846	0	0.13889	0	0.11793	0.07187	0.10305	0.04304	0.1038	0.1047	0.13809	0.16646	0.16133	0.0022	0.16338
AC005154.6	ENSG00000196295	processed_transcript	ENST00000434399	antisense	0.14912	0	0.20436	0	0	0.47816	0	0.25943	0	0.17534	0	0.1863	0	0.05531	0	0	0	0
AC005154.6	ENSG00000196295	processed_transcript	ENST00000440438	lincRNA	0	0	0	0	0	0	0	0	0	0	0.20376	0	0	0.13052	0.43598	0.16116	0	0
AC005154.6	ENSG00000196295	processed_transcript	ENST00000454922	antisense	0.31844	0.05796	0	0.22494	0	0.14498	0.01891	0	0	0.01094	0.08081	0	0.04537	0.01591	0.04704	0.09653	0	0.06368
AC005154.6	ENSG00000196295	processed_transcript	ENST00000577889	retained_intron	0	0	0.41746	0	5.83217	0	0	0	0.32661	0	0	0	0	0	0	0	0	0
AC005154.6	ENSG00000196295	processed_transcript	ENST00000578245	retained_intron	0	6e-05	0	0.16055	0	0	0	0.03857	0	0	0	0	0	0	0	0	0.07039	0
AC005154.6	ENSG00000196295	processed_transcript	ENST00000578293	antisense	0.22757	0.18067	0.07291	0.11065	0	0.07979	0	0.06151	0	0.0507	0.04995	0.02463	0	0.04964	0.07436	0.17253	0	0
AC005154.6	ENSG00000196295	processed_transcript	ENST00000578572	antisense	0.06551	0.32965	0	0	0	0	0.20164	0	0	0	0	0	0	0.11112	0	0	0	0
AC005154.6	ENSG00000196295	processed_transcript	ENST00000578994	antisense	0	0	0	0.21425	0	0.12547	0	0	0	0.06453	0.07357	0	0	0	0	0	0	0
AC005154.6	ENSG00000196295	processed_transcript	ENST00000579024	antisense	0	0	0	0	0	0	0	0	0	0	0	0	0	0	0	0	0	0
AC005154.6	ENSG00000196295	processed_transcript	ENST00000579174	antisense	0	0.16532	0.36324	0.52179	0	0.16994	0	0	0	0	0	0.06981	0	0	0.04338	0	0	0
AC005154.6	ENSG00000196295	processed_transcript	ENST00000580440	antisense	0.63358	0.00572	0.65582	0.82726	0	0.8488	0	0.12001	0.21235	0.26588	0.03527	0.03208	0	0.16606	0	0	0	0.21782
AC005154.6	ENSG00000196295	processed_transcript	ENST00000580902	antisense	0.19989	0	0	0.30825	0	0.26952	0	0.02017	0	0	0	0	0	0.04154	0	0	0	0.0682
AC005154.6	ENSG00000196295	processed_transcript	ENST00000581665	antisense	0	0	0	0	0	0	0	0.25363	0	0	0.05299	0	0	0	0	0	0	0
AC005154.6	ENSG00000196295	processed_transcript	ENST00000581794	retained_intron	0.50622	0.11651	0.11944	0.1422	0.01007	0.15037	1.05361	0.06131	0.01625	0.02895	0.03793	0.02719	0.01205	0.03155	0.04849	0.0667	0.03304	0.13389
AC005154.6	ENSG00000196295	processed_transcript	ENST00000582145	antisense	0.29115	0	0	0.18442	0	0.45702	0	0	0	0	0.01896	0	0	0	0.29427	0	0	0
AC005154.6	ENSG00000196295	processed_transcript	ENST00000582549	antisense	0	0.00012	0.30735	0.32481	0	0.19338	0	0	0	0	0	0	0	0.04752	0	0	0	0
AC005154.6	ENSG00000196295	processed_transcript	ENST00000582733	retained_intron	0	0	0	0	0	0.36308	0.16654	0.04629	0	0	0.12126	0	0	0.13073	0	0	0	0
AC005154.6	ENSG00000196295	processed_transcript	ENST00000582838	retained_intron	0	0.1019	0	0.2496	0	0.75859	0	0	0.4114	0.04453	0	0	0.24934	0.06854	0	0.10117	0.09439	0.14333
AC005154.6	ENSG00000196295	processed_transcript	ENST00000583664	antisense	0.20402	0.53327	1.36355	0.77443	0	0	0.91256	0.00013	0	0.24132	0.13847	0.15221	0	0	0.09047	0	0	0.13184
AC005154.6	ENSG00000196295	processed_transcript	ENST00000584023	retained_intron	0.72905	0.21801	0.08211	0.44837	0	0.05254	0.09126	0.06626	0	0.10806	0.1082	0.04329	0.18277	0.10402	0.4833	0	0.08705	0
AC005154.6	ENSG00000196295	processed_transcript	ENST00000584108	antisense	0.23187	0.77932	0	0	0	0	0	0	0	0.03749	0	0	0	0.11019	0	0	0	0
AC005154.6	ENSG00000196295	processed_transcript	ENST00000584199	antisense	0.22572	0	0.02791	0	0	0.16426	0	0	0	0.02537	0	0.07101	0	0	0	0	0	0.00201
AC005154.6	ENSG00000196295	processed_transcript	ENST00000584372	antisense	0	0	0	0	0	0	0	0.17336	2e-05	0	0	0	0	0	0	0	0	0
AC005154.6	ENSG00000196295	processed_transcript	ENST00000584621	antisense	0	0	0	0	0	0	0	0	0	0	0	0	0.00136	0	0	0	0	0
AC005154.7	ENSG00000244480	pseudogene	ENST00000419639	processed_pseudogene	0.16296	0.16204	0	0.02518	0	0	0	0.13596	0	0.06147	0.0221	0	0.01563	0.01356	0	0.09659	0	0.02248
AC005154.8	ENSG00000226874	pseudogene	ENST00000438110	processed_pseudogene	0.22291	0	0	0	0	0	0	0	0	0	0	0.13631	0.0684	0.15989	0.34869	0.11465	0.12495	0.24453
AC005159.1	ENSG00000221262	miRNA	ENST00000408335	miRNA	0	0	0	0	0	0	0	0	0	0	0	0	0	0	0	0	0	0
AC005160.3	ENSG00000227658	sense_intronic	ENST00000432405	sense_intronic	0	0	0	0	0	0.08522	0	0	0	0	0	0	0	0.08736	0.12223	0	0	0
AC005161.1	ENSG00000221279	miRNA	ENST00000408352	miRNA	0	0	0	0	0	0	0	0	0	0	0	0	0	0	0	0	0	0
AC005162.4	ENSG00000229452	antisense	ENST00000416513	antisense	0	0	0	0	0	0.21306	0	0	0	0.04858	0.23657	0	0	0	0	0	0	0
AC005162.5	ENSG00000233517	antisense	ENST00000411479	antisense	0	0	0	0	0	0	0	0	0	0	0	0	0	0	0	0	0	0
AC005176.1	ENSG00000269519	pseudogene	ENST00000596933	processed_pseudogene	0	0	0	0	0	0	0	0	0	0	0	0	0	0	0	0	0	0
AC005176.2	ENSG00000268153	pseudogene	ENST00000594263	processed_transcript	0	0	0	0	0	0.03727	0	0	0	0	0	0	0	0	0.08673	0	0	0
AC005176.2	ENSG00000268153	pseudogene	ENST00000597077	processed_transcript	0	0	0	0	0	0	0	0	0	0	0	0	0	0	0	0	0	0
AC005176.2	ENSG00000268153	pseudogene	ENST00000597791	transcribed_unprocessed_pseudogene	0	0	0	0	0	0	0	0	0	0	0	0	0	0	0	0	0	0
AC005176.3	ENSG00000268243	pseudogene	ENST00000600975	processed_pseudogene	0	0	0	0	0	0	0	0	0	0	0	0	0	0	0	0	0	0
AC005178.1	ENSG00000251243	pseudogene	ENST00000508392	processed_pseudogene	0	0	0	0	0	0	0	0	0	0	0	0	0	0	0	0	0	0
AC005189.6	ENSG00000229497	pseudogene	ENST00000431286	processed_pseudogene	0.37087	0	0	0	0	0	0	0	0	0	0	0	0	0	0	0.38528	0	0
AC005195.1	ENSG00000263545	miRNA	ENST00000579330	miRNA	0	0	0	0	0	0	0	0	0	0	0	0	0	0	0	0	0	0
AC005197.2	ENSG00000269694	antisense	ENST00000597769	antisense	0.36096	1.43406	0.17555	0.33276	0	0	0	0	0	0.09131	0	0	0.04503	0	0.19243	0	0.12088	0.18426
AC005215.1	ENSG00000252831	miRNA	ENST00000517022	miRNA	0	0	0	0	0	0	0	0	0	0	0	0	0	0	0	0	0	0
AC005220.3	ENSG00000236352	antisense	ENST00000450473	antisense	0	0	0	0.03729	0	0	0	0.06721	0	0	0	0	0	0	0.21789	0	0	0
AC005224.2	ENSG00000231595	antisense	ENST00000458492	antisense	1.207	0.25887	0.17017	0.45502	0	0.39226	0.28733	0.20685	0.00886	0.09287	0.08838	0.31246	0.21708	0.20789	0.16048	0.32611	0.04211	0.1837
AC005229.1	ENSG00000264918	miRNA	ENST00000578165	miRNA	0	0	0	0	0	0	0	0	0	0	0	0	0	0	0	0	0	0
AC005229.5	ENSG00000213210	pseudogene	ENST00000392888	processed_pseudogene	0	0	0	0	0	0	0	0	0	0	0	0	0	0	0	0	0	0
AC005229.5	ENSG00000213210	pseudogene	ENST00000456995	processed_pseudogene	0	0	0	0	0	0	0	0	0	0	0	0	0	0	0	0	0	0
AC005229.7	ENSG00000213209	pseudogene	ENST00000392885	processed_pseudogene	0	0	0	0	0	0	0	0.24375	0	0	0	0	0	0	0	0	0	0
AC005235.1	ENSG00000236653	lincRNA	ENST00000443261	lincRNA	0	0	0	0	0	0	0	0	0	0	0	0	0	0	0	0	0	0
AC005235.1	ENSG00000236653	lincRNA	ENST00000451266	lincRNA	0	0	0	0	0	0	0	0	0	0	0	0	0	0	0	0	0	0
AC005235.1	ENSG00000236653	lincRNA	ENST00000456248	lincRNA	0	0	0	0.01218	0	0	0	0	0	0	0	0	0	0	0	0	0	0
AC005237.2	ENSG00000235861	pseudogene	ENST00000434368	processed_pseudogene	0	0	0.29873	0	0	0	0	0	0	0	0	0.23332	0	0	0	0.30114	0.32466	0.36859
AC005237.4	ENSG00000225521	antisense	ENST00000458377	antisense	0	0	0	0	0	0	0	0	0	0	0	0	0	0	0	0.04866	0	0
AC005253.2	ENSG00000268030	antisense	ENST00000597411	antisense	0.84857	0.37244	0.37578	0.64995	0.0185	0.22141	0	0.11659	0.05776	0.19907	0.14584	0.14724	0.08892	0.20869	0.08228	0.11896	0.02726	0.12149
AC005253.4	ENSG00000268983	antisense	ENST00000593791	antisense	44.23905	22.5001	129.89572	191.56009	45.17029	70.32612	21.23882	26.57787	9.38367	12.71105	9.40732	7.79615	6.98545	7.42298	5.33667	8.67349	5.22625	7.22313
AC005255.3	ENSG00000256210	pseudogene	ENST00000510342	processed_pseudogene	0	0	0	0	0	0	0	0	0	0	0	0	0	0	0	0	0	0
AC005255.3	ENSG00000256210	pseudogene	ENST00000593748	processed_pseudogene	0	0	0	0	0	0	0	0	0	0	0	0	0	0	0	0	0	0
AC005255.5	ENSG00000269552	pseudogene	ENST00000595427	unprocessed_pseudogene	0	0	0	0	0	0	0	0	0	0	0	0	0	0	0.13445	0	0	0
AC005255.6	ENSG00000172148	pseudogene	ENST00000304105	unprocessed_pseudogene	0	0	0	0	0	0	0.48076	0.02074	0	0	0	0	0	0	0	0	0	0
AC005256.1	ENSG00000267073	lincRNA	ENST00000586506	lincRNA	0	0	0	0	0	0	0	0	0	0	0	0	0	0	0	0	0	0
AC005256.1	ENSG00000267073	lincRNA	ENST00000592934	lincRNA	0	0	0	0	0	0	0	0	0	0	0	0	0	0	0	0	0	0
AC005262.2	ENSG00000267688	antisense	ENST00000585980	antisense	8.01215	5.12265	0.63836	0.75103	0	0.29947	1.15721	0.13495	0.05897	1.56655	0.91391	2.04923	1.93159	5.22076	5.19295	8.61059	7.51407	6.14183
AC005262.3	ENSG00000267139	antisense	ENST00000587701	antisense	0	0.1995	0	0	0	0	0	0	0	0	0	0	0	0	0	0	0	0
AC005262.4	ENSG00000266944	pseudogene	ENST00000588562	processed_pseudogene	0	0	0	0	0	0	0	0	0	0	0	0	0	0	0	0	0	0
AC005264.2	ENSG00000267551	antisense	ENST00000587587	antisense	0	0	0	0.01181	0	0	0	0	0	0.00645	0	0	0	0	0	0	0	0
AC005276.1	ENSG00000197462	lincRNA	ENST00000411856	lincRNA	0	0	0	0	0	0	0	0	0	0	0	0	0	0	0	0	0	0
AC005280.1	ENSG00000170468	pseudogene	ENST00000304061	pseudogene	0.00082	0	0.00153	0.00269	0	0	0	0	0.00051	0	0	0	0	0.00077	0	0	0.00165	0.00257
AC005281.1	ENSG00000226690	lincRNA	ENST00000418428	lincRNA	0.14543	0	0.15947	0.13591	0	0.13523	0	0.13419	0	0.11054	0.01928	0	0.0591	0	0.14563	0	0	0
AC005281.1	ENSG00000226690	lincRNA	ENST00000424453	lincRNA	2e-05	0.12464	0.07572	1.08795	1.06827	0.06614	0	0.08568	0.14732	0.0523	0.08201	0.15004	0	0	0	0.26796	0.07516	0
AC005281.1	ENSG00000226690	lincRNA	ENST00000443874	lincRNA	0	0	7e-05	0	0	0	0	0.13096	0	0	0	0	0.59776	0	0	0	0	0
AC005281.2	ENSG00000225606	antisense	ENST00000433040	antisense	0	0	0	0	0	0	0	0	0	0	0	0	0	0	0	0	0	0
AC005284.1	ENSG00000221701	miRNA	ENST00000408774	miRNA	0	0	0	0	0	0	0	0	0	0	0	0	0	0	0	0	0	0
AC005288.1	ENSG00000265904	miRNA	ENST00000584584	miRNA	0	0	0	0	0	0	0	0	0	0	0	0	0	0	0	0	0	0
AC005300.5	ENSG00000236325	pseudogene	ENST00000428401	processed_pseudogene	0.15817	0	0	0	0	0	0	0	0	0	0	0	0	0	0	0	0	0
AC005301.8	ENSG00000235343	lincRNA	ENST00000422917	lincRNA	0	0	0.02493	0.06831	0	0	0	0	0	0	0	0	0	0	0	0	0	0
AC005304.1	ENSG00000233852	lincRNA	ENST00000457609	lincRNA	0	0	0	0.2956	0	0	0	0	0	0	0	0	0	0	0	0	0	0
AC005306.3	ENSG00000267283	antisense	ENST00000587498	antisense	0.53573	0.65921	0.13149	0.41705	0	0.108	0	0.05581	0	0.12113	0	0.02946	0.08857	0.14139	0.04802	0.109	0.04099	0.18031
AC005306.3	ENSG00000267283	antisense	ENST00000588480	antisense	0.35024	0.09272	0	0.22218	0	0.06766	0	0	0	0.13674	0.09288	0.11311	0.21769	0	0	0.06998	0	0
AC005307.1	ENSG00000260725	lincRNA	ENST00000567877	lincRNA	0	0	0	0.02141	0	0	0	0	0	0	0	0	0	0	0	0	0	0
AC005307.3	ENSG00000267243	lincRNA	ENST00000585697	lincRNA	0	0	0	0	0	0	0	0	0	0	0	0	0	0	0	0	0	0
AC005307.3	ENSG00000267243	lincRNA	ENST00000586528	lincRNA	0	0	0	0	0	0	0	0	0	0	0.0486	0	0	0	0	0	0	0
AC005307.3	ENSG00000267243	lincRNA	ENST00000590072	lincRNA	0	0	0	0	0	0	0	0	0	0	0	0	0	0	0	0	0	0
AC005307.3	ENSG00000267243	lincRNA	ENST00000591920	lincRNA	0	0	0	0	0	0	0	0	0	0	0	0	0	0	0	0	0	0
AC005307.3	ENSG00000267243	lincRNA	ENST00000592347	lincRNA	0	0	0	0.00851	0	0	0	0	0	0	0	0	0	0	0	0	0	0
AC005307.3	ENSG00000267243	lincRNA	ENST00000592716	lincRNA	0	0	0	0	0	0	0	0	0	0	0	0	0	0	0	0	0	0
AC005307.3	ENSG00000267243	lincRNA	ENST00000593065	lincRNA	0	0	0	0	0	0	0	0	0	0	0	0	0	0	0	0	0	0
AC005324.6	ENSG00000233002	antisense	ENST00000433873	antisense	0	0.05706	0	0	0	0	0	0	0	0	0	0	0	0	0	0	0	0
AC005324.6	ENSG00000233002	antisense	ENST00000434017	antisense	0	0.04165	0	0	0	0	0	0	0.19228	0	0.06164	0.02271	0	0	0	0	0	0
AC005324.6	ENSG00000233002	antisense	ENST00000580194	antisense	0	0	0	0	0	0	0	0	0	0	0	0	0	0	0	0	0	0
AC005324.7	ENSG00000233193	lincRNA	ENST00000433051	lincRNA	0	0	0	0	0	0	0	0	0	0	0	0	0	0	0	0	0	0
AC005326.2	ENSG00000231812	pseudogene	ENST00000417250	processed_pseudogene	0	0	0	0	0	0	0	0	0	0	0	0	0	0.28494	0.43289	0	0	0
[truncated: 212,281 more rows]
