# Supplementary material for: Tunable protein synthesis by transcript isoforms in human cells
Source: eLife. 2016 Jan 6;5:e10921. doi: 10.7554/eLife.10921 (PMC4764583; doi:10.7554/eLife.10921)
Supplement: Figure 2—source data 1. — DOI: http://dx.doi.org/10.7554/eLife.10921.010 [file elife-10921-fig2-data1.zip]

Archive with 1 entries (1 files):
- figure 2source data 1.csv
