# Supplementary material for: Tunable protein synthesis by transcript isoforms in human cells
Source: eLife. 2016 Jan 6;5:e10921. doi: 10.7554/eLife.10921 (PMC4764583; doi:10.7554/eLife.10921)
Supplement: Figure 2—source data 1. — DOI: http://dx.doi.org/10.7554/eLife.10921.010 [file elife-10921-fig2-data1.zip › figure 2source data 1.csv]

gene_name	gene_id	gene_biotype	isoform_id	isoform_biotype	cluster_id	cyto_0	cyto_1	80S_0	80S_1	poly2_0	poly2_1	poly3_0	poly3_1	poly4_0	poly4_1	poly5_0	poly5_1	poly6_0	poly6_1	poly7_0	poly7_1	poly8_0	poly8_1
A1BG	ENSG00000121410	protein_coding	ENST00000596924	processed_transcript	4	0.37406	0.7283	0.70582	1.21424	0	0.25869	0.02675	0.19599	0	0.21149	0.081	0.10599	0.04181	0.065	0	0.02423	0.07681	0
A1BG	ENSG00000121410	protein_coding	ENST00000598345	retained_intron	6	9.92489	11.62196	109.18284	153.56034	11.11458	48.81333	5.91014	22.80826	8.80968	10.96026	4.83397	6.14617	4.4286	3.61541	4.53111	4.43279	4.92561	4.32896
A1CF	ENSG00000148584	protein_coding	ENST00000374001	protein_coding	8	0.10889	0	0.00419	0.00397	0.00785	0.02251	0.00219	0.02432	0.01092	0.01027	0.00697	0.00769	0	0.0077	0.05274	0.04191	0.02319	0.1162
A4GALT	ENSG00000128274	protein_coding	ENST00000249005	protein_coding	3	1.31056	2.25919	5e-05	0.15115	9e-05	0.15366	0.00016	0.29661	0	0.41165	0.31495	0.4888	0.05848	0.474	0.51419	0.51004	0.42427	0.31086
A4GALT	ENSG00000128274	protein_coding	ENST00000381278	protein_coding	5	0.001	0.0321	0.1496	0.00845	0.29916	0.00012	0.59909	3e-05	0	0.25059	0.07785	0.14933	0.14226	0.31506	8e-05	1e-05	2e-05	0.09259
AAAS	ENSG00000094914	protein_coding	ENST00000209873	protein_coding	2	60.6826	52.46617	6.13502	8.40001	1.77096	5.39169	1.96994	4.56215	0.00429	7.43585	6.6032	10.23762	5.87167	13.41429	11.29273	19.04039	73.57832	61.02447
AAAS	ENSG00000094914	protein_coding	ENST00000394384	protein_coding	6	8.69229	1.7575	1.21069	0.65933	0	1.46202	3.3377	1.63868	4.84018	2.08873	1.70593	1.9718	2.83855	1.11591	4.88969	1.55686	0.00032	0.00202
AAAS	ENSG00000094914	protein_coding	ENST00000546393	retained_intron	7	2.86731	2.71295	0.18661	0.6174	0.15749	0.19334	3.41905	0.13906	0	0	0	0.04471	0.05577	0.13112	0.15153	0	0.07062	0
AAAS	ENSG00000094914	protein_coding	ENST00000546562	retained_intron	7	1.43717	0.95427	0.56089	1.40834	0	0.49695	0	0.54643	0	0	0.1452	0	0	0.14968	0	0.57036	0	0.90729
AAAS	ENSG00000094914	protein_coding	ENST00000547238	retained_intron	7	1.48136	1.72131	0.05546	0.60164	0.26174	0.02366	0	0.00012	0	0	0	0	0.03118	0.05382	0	0.0407	0.27768	0
AAAS	ENSG00000094914	protein_coding	ENST00000547520	retained_intron	7	4.89295	4.83538	0.66863	1.09819	4.20863	0	0	0.37235	0	0.29236	0.04857	0	0.01877	0.19019	0.07198	0.44974	1.10108	0.75661
AAAS	ENSG00000094914	protein_coding	ENST00000547757	protein_coding	1	0.00153	0	0	0.74546	0	0.37295	0	0	0	1.72978	1.16684	0.96241	0.19965	2.64845	0	2.73367	24.82018	13.25101
AAAS	ENSG00000094914	protein_coding	ENST00000548931	protein_coding	2	0.64068	5.70933	0.31763	0.00028	0	0.53229	0.0202	0.19323	0	0.78537	0.2654	0.31979	0	1.03514	0.59872	0.94368	2.78774	2.40161
AAAS	ENSG00000094914	protein_coding	ENST00000549983	processed_transcript	3	10.14824	14.00347	2.59934	2.39354	0	2.78936	0.92205	2.34315	3.335	9.20038	5.70728	6.45747	3.24641	5.68978	4.21244	5.94276	5.66018	3.98526
AAAS	ENSG00000094914	protein_coding	ENST00000550033	retained_intron	4	3.40365	4.75254	0.8601	1.10958	0	0.64604	0.56945	0.18897	0	0	0.17012	0.43901	0.226	0.12272	0	0	1.24234	0.39251
AAAS	ENSG00000094914	protein_coding	ENST00000552161	retained_intron	8	0.45725	0	1.61327	0.77569	1.158	0.40496	0.30329	0	0	0.00046	0.43278	0.54254	0.8506	1.04102	0.44905	1.38946	2.14284	3.48157
AACS	ENSG00000081760	protein_coding	ENST00000261686	protein_coding	4	1.4066	1.54077	0.49315	0.36962	0	1e-04	1.46899	0.18018	0.26829	0.45127	0.01914	0.57327	0.56247	0.43004	2.14147	1.14084	3.44468	2.89935
AACS	ENSG00000081760	protein_coding	ENST00000316519	protein_coding	4	8.07351	10.77116	1.16107	1.93566	0	1.96047	3e-05	1.01081	0.47427	1.61467	1.14495	1.62219	1.0511	2.36769	0.94417	3.26261	5.27989	5.0094
AACS	ENSG00000081760	protein_coding	ENST00000316543	protein_coding	7	0.50472	0.81071	0.69324	0.63487	0.62674	0.23351	0	0.28248	0.11491	0.1416	0.02701	0	0.13381	0.08908	0.25764	0.28705	0.09924	0.55584
AACS	ENSG00000081760	protein_coding	ENST00000441247	protein_coding	7	0.30685	0.6693	0.06425	0.09242	0.39175	0.43888	0	0.08362	0	0.04742	0.0573	0.11108	0	0.26306	0.44831	0.16281	0.08506	0.22911
AACS	ENSG00000081760	protein_coding	ENST00000536118	protein_coding	4	0.84732	0.70803	0.07797	0.1972	0	0.05795	0.0104	0.04554	0.06007	0.10878	0.10193	0.08246	0.07075	0.05818	0.16462	0.15981	0.09681	0.20348
AACS	ENSG00000081760	protein_coding	ENST00000545511	protein_coding	7	1.78831	1.24021	0.3459	0.6918	0.33317	0.23553	0.32332	0.22998	0.36214	0.12622	0.0988	0.15095	0.0967	0.14352	0.16955	0.30677	0.06097	0.20483
AADAT	ENSG00000109576	protein_coding	ENST00000337664	protein_coding	7	10.40394	2.45634	0.37713	1.50873	3.01208	1.0365	2.01736	0	1.43384	0.1913	0.76899	0.41809	0.74296	0.38443	0.43464	1.35806	2.60638	2.3058
AADAT	ENSG00000109576	protein_coding	ENST00000353187	protein_coding	8	1.49201	1.50567	1.56653	1.47423	2.25036	5.25339	3e-05	3.77758	0.70668	2.38197	1.48162	3.09754	4.07953	2.37852	4.48468	6.12858	3.2175	5.38291
AADAT	ENSG00000109576	protein_coding	ENST00000507375	protein_coding	4	1.22543	1.21084	0.20604	0	0	0	0	0.94521	1.51827	0.75063	1.53196	2e-04	2.24739	0	0	0.4718	1.65439	0.56477
AADAT	ENSG00000109576	protein_coding	ENST00000509167	protein_coding	7	0.33119	0	2e-05	0.21736	0.00048	5e-05	3.36633	0	0	0.0684	1e-05	0.08118	0.14247	2e-05	0.8981	1e-05	1e-05	0
AAED1	ENSG00000158122	protein_coding	ENST00000375234	protein_coding	6	7.24841	6.53855	4.66062	9.14573	3.45502	17.0793	20.64392	8.92206	7.22668	8.37001	4.88788	7.01232	3.50195	2.80312	3.40349	3.59363	2.46293	2.33231
AAED1	ENSG00000158122	protein_coding	ENST00000411939	protein_coding	6	2.68042	2.12579	1.26258	4.65765	3.60118	5.22001	2.74895	3.99594	1.87419	2.36278	1.52444	1.29248	0.8859	0.56355	0.48738	0.64056	0.38101	1.04753
AAED1	ENSG00000158122	protein_coding	ENST00000446045	protein_coding	4	2.25357	0.00154	0.40008	0.00026	3e-05	1e-04	0	0.0015	4e-05	0.36698	0.10232	7e-05	2e-05	2e-05	0.13327	0.35345	0.13133	0.00027
AAED1	ENSG00000158122	protein_coding	ENST00000464512	processed_transcript	5	1.64182	0.10417	2.93331	2.05377	36.50724	4.35446	0.51067	1.94763	6.75968	3.28613	8.76764	3.95116	5.23165	0.95397	0.12538	1.24765	1.18557	1.26325
AAGAB	ENSG00000103591	protein_coding	ENST00000261880	protein_coding	2	48.83604	22.89667	3.47173	6.41819	3.21236	8.9143	12.08469	4.41961	6.06826	5.80704	8.17055	17.78109	15.51162	23.83672	40.97546	57.26284	28.02308	44.00933
AAGAB	ENSG00000103591	protein_coding	ENST00000542650	protein_coding	3	10.58513	31.57054	1.52429	4.0847	11.18361	2.13813	0.62895	1.41209	0.001	5.8328	8.15482	16.21604	17.17886	32.43918	20.01317	56.52097	19.50404	18.03475
AAGAB	ENSG00000103591	protein_coding	ENST00000558725	processed_transcript	1	0	52.50817	18.05064	15.11183	4.45012	26.29338	1.96267	21.39833	13.80627	38.2219	47.71241	57.86408	75.75415	132.88384	125.69523	224.42014	141.22695	97.88876
AAGAB	ENSG00000103591	protein_coding	ENST00000560362	protein_coding	8	7e-05	0	4.10968	4.48829	0	5.03076	0	0	8.89809	0	0	0	0	0.00011	0	0	5.97713	3.04389
AAGAB	ENSG00000103591	protein_coding	ENST00000561229	processed_transcript	7	3.62921	1.27589	1.1403	1.45085	0	1.01235	0	0.51137	0	0.47257	0	0.21192	0	0	0	0.08578	0.44852	0.37701
AAGAB	ENSG00000103591	protein_coding	ENST00000561452	protein_coding	1	46.90476	10.71083	11.24267	22.63251	6.69442	14.00821	0.01474	7.07591	9.41364	5.94507	13.82133	16.97696	31.65256	19.97839	48.23686	48.03979	19.19629	33.17276
AAK1	ENSG00000115977	protein_coding	ENST00000406297	protein_coding	1	0.94732	0.07611	0.05335	0.09114	0	0.27441	0	0	0	0.06293	0.08814	0.27117	0.19642	0.43742	0.28445	0.68906	0.34826	1.02375
AAK1	ENSG00000115977	protein_coding	ENST00000409068	protein_coding	2	4.73683	5.77064	0.14929	0.2252	0.2084	0.22046	2.41061	0.41942	0.33353	0.58203	0.70463	0.32407	0.92891	0.6119	0.91313	0.39069	3.20884	3.27649
AAK1	ENSG00000115977	protein_coding	ENST00000409085	protein_coding	1	0.63891	0.15827	0.04203	0.0888	0.09935	0.08583	0.12538	0.05842	0.11396	0.08876	0.07546	0.15853	0.23651	0.23108	0.64629	0.75488	0.24053	0.99601
AAK1	ENSG00000115977	protein_coding	ENST00000470281	processed_transcript	1	1.47223	0.21781	0.42683	0.57193	0	0.94248	0	0.2492	0.99995	0.53461	0.56863	1.1315	0.15527	1.1472	1.76018	2.24768	2.73063	3.52645
AAK1	ENSG00000115977	protein_coding	ENST00000489327	retained_intron	8	1.17032	0.37201	0.12113	0.00023	1.44543	0.79089	3.22255	0.39992	0.32855	0.23928	0.36605	0.22258	0.4199	0.08706	0.28276	0.72525	1.76176	2.16492
AAK1	ENSG00000115977	protein_coding	ENST00000495836	retained_intron	4	0.34163	1.0962	0.5208	0	0.17827	0	0	0	0.16377	0.02686	0.07666	0.52053	0	0	0.11048	0	1.07848	0
AAMDC	ENSG00000087884	protein_coding	ENST00000393427	protein_coding	1	26.12845	29.54339	6.27823	9.47057	6.48088	12.77653	17.49642	32.0156	40.55982	50.74497	55.90999	90.10355	43.25262	44.10121	29.9824	44.15133	17.64233	13.94616
AAMDC	ENSG00000087884	protein_coding	ENST00000525409	protein_coding	3	1.88363	0.89453	0.28211	0.36219	0	1.20903	0	2.21085	2.04363	2.47573	2.12472	4.76132	3.95057	1.63872	0.36372	1.3132	0.79016	0.74682
AAMDC	ENSG00000087884	protein_coding	ENST00000526164	nonsense_mediated_decay	4	0.19765	1.22495	0.29596	0.24965	0	1.27123	0	3e-05	0	0.34766	0.75528	0.94191	0.17964	0.29694	0	0.0653	0	8e-05
AAMDC	ENSG00000087884	protein_coding	ENST00000526415	protein_coding	1	4.86165	1.24674	0.74071	0.30017	4.21328	2.12817	7.65164	2.9717	12.20367	12.61561	17.67981	25.12647	16.21197	21.30102	13.64333	17.2504	6.60497	3.91366
AAMDC	ENSG00000087884	protein_coding	ENST00000533193	protein_coding	1	0.44404	0.36506	0.15443	0.62578	0	0	0.20059	0.87039	1.24935	2.47697	2.17472	3.34701	2.17663	3.45029	1.55922	3.9157	0.66414	0.86329
AAMP	ENSG00000127837	protein_coding	ENST00000248450	protein_coding	3	84.03763	93.76991	12.04348	12.74993	0.00222	11.64535	13.3039	14.20444	23.30908	38.07679	82.04794	108.09988	138.67382	187.17089	267.37724	282.29992	144.95199	114.15582
AAMP	ENSG00000127837	protein_coding	ENST00000420660	protein_coding	1	4.46669	1.00582	7.70771	7.46715	7.9006	6.00591	1.70807	6.01275	5.55361	14.82532	13.5903	15.47005	14.90855	27.12081	18.04113	35.52302	26.31019	24.82671
AAMP	ENSG00000127837	protein_coding	ENST00000422731	protein_coding	4	15.43982	16.57587	11.64567	13.98041	0	4.17759	0	3.69951	6.17969	10.85977	0.91486	12.5278	0.00092	58.31605	48.95572	98.566	77.47115	71.73195
AAMP	ENSG00000127837	protein_coding	ENST00000444053	protein_coding	2	25.4695	28.7833	2.97023	7.62799	1.38071	3.09879	1.37131	2.12253	7.25323	6.80309	16.73761	21.1387	30.39741	47.69693	61.60756	80.28464	38.12127	32.11057
AAMP	ENSG00000127837	protein_coding	ENST00000447885	protein_coding	1	32.49721	1.33268	0	0.01126	0	3.57173	12.06251	4.28379	0	11.69074	19.02465	29.79378	31.47065	72.66206	97.4644	124.74104	54.34524	52.57657
AAMP	ENSG00000127837	protein_coding	ENST00000465442	retained_intron	7	0.97835	0.43443	0.77784	0.77859	0.2505	0.79503	0	0.48834	0.11156	0.28277	0	0.15099	0	0.08768	0.1481	0.42595	0.39937	0.00225
AAMP	ENSG00000127837	protein_coding	ENST00000475678	retained_intron	7	5.70449	3.33324	0.99645	0.91641	2.01961	0.67902	0	0.52493	0	0.20032	0.25335	0.14667	0.19261	0.46247	0.15677	0.23443	0.24755	0.25591
AAMP	ENSG00000127837	protein_coding	ENST00000489767	retained_intron	4	1.98536	4e-05	2.8879	2.7823	0	0.00392	3e-05	0.00015	1.69489	2e-05	0.00071	0.30406	0.41334	0.24817	0.79866	0.00025	9e-05	0.47707
AAR2	ENSG00000131043	protein_coding	ENST00000320849	protein_coding	2	41.39358	29.03671	6.9797	7.54378	2.46579	7.07439	4.46241	2.75719	6.08237	4.85558	5.54651	8.23304	9.34943	14.22691	13.94992	21.58084	47.69676	71.56755
AAR2	ENSG00000131043	protein_coding	ENST00000373932	protein_coding	1	5.24882	2.21936	1.3705	1.6446	2e-05	0.89763	0.46666	1.86014	0.3309	4.83275	3.53255	4.04304	2.7127	5.92761	7.30431	9.19247	10.96239	8.64048
AAR2	ENSG00000131043	protein_coding	ENST00000397286	protein_coding	1	0.12611	0.35357	3e-05	2e-05	0.75156	1.45696	1.78044	1.84798	2e-05	2.66231	2.0509	3.22319	2.32251	10.83606	11.09909	23.19232	39.76884	7.87509
AARD	ENSG00000205002	protein_coding	ENST00000378279	protein_coding	5	0.14566	0.2049	0.32266	0.30386	0	0.22958	0.86548	0.18165	0.21134	0.14442	0.18242	0.22114	0.09842	0.17156	0.20205	0.17704	0.09946	0.04116
AARS	ENSG00000090861	protein_coding	ENST00000261772	protein_coding	2	144.59617	147.04795	6.62867	9.04189	5.903	8.60405	6.75651	5.87932	3.6694	9.05163	4.80229	9.15711	7.9941	11.3539	9.11939	15.5285	21.33953	26.68799
AARS	ENSG00000090861	protein_coding	ENST00000566969	retained_intron	7	0.65419	0.73636	0.1237	0.05824	2.45156	0.5287	0	0.29718	0	0.05999	0.06498	0	0.08993	0.0804	0.19542	0.11934	0	0
AARS	ENSG00000090861	protein_coding	ENST00000569825	retained_intron	7	4.18824	4.44048	1.33538	1.803	0.52632	3.89629	0.29643	3.12896	1.59475	1.61857	0.61484	1.98118	1.01269	1.86477	0.86016	2.442	2.03964	1.37339
AARS2	ENSG00000124608	protein_coding	ENST00000244571	protein_coding	2	39.29867	49.29087	4.04209	5.02868	2.3754	4.94653	2.56938	3.04292	1.86139	5.18699	3.64812	5.55941	4.61561	9.11851	7.37186	11.13788	27.20413	22.72674
AARS2	ENSG00000124608	protein_coding	ENST00000491573	processed_transcript	4	1.943	3.36102	0.68578	0.18974	0	0.19259	0	0.15873	0	0.2956	0.13039	0.05939	0	0.0934	0.05519	0.0444	0.14705	0.10476
AARSD1	ENSG00000266967	protein_coding	ENST00000416949	processed_transcript	4	9e-05	0.00046	4.00697	8.81444	2.31502	4.51782	5.07435	3.0504	0	2.9865	1.14138	2.7279	2.90869	5.12066	3.38797	8.80451	12.13459	11.35731
AARSD1	ENSG00000266967	protein_coding	ENST00000427569	protein_coding	2	13.39411	11.12886	3.92523	7.47709	1.68572	2.41324	0	0.68809	2.53535	1.75606	1.96961	2.16868	2.65306	4.26791	8.89837	9.05589	30.5654	27.84428
AARSD1	ENSG00000266967	protein_coding	ENST00000430739	protein_coding	4	0.28007	1.92896	0.60814	1e-04	0	0	0.00047	0	0	0.56413	0.67944	1.2168	0.72924	0.84269	5.91679	0.81932	1e-05	0.38071
AARSD1	ENSG00000266967	protein_coding	ENST00000436545	nonsense_mediated_decay	7	1.003	5.57026	1.88453	0.43291	1.51964	0.59592	1.94305	0.38931	0	0.57207	1.06798	0.33195	1.95852	0.6136	0	0	0	1.31255
AARSD1	ENSG00000266967	protein_coding	ENST00000441280	retained_intron	7	14.63907	7.74218	2.68344	3.74712	0	1.21969	0	1.10071	0	0.1551	0	0.18958	0	1.46945	0	1.0208	0.178	0
AARSD1	ENSG00000266967	protein_coding	ENST00000483535	retained_intron	7	8.13086	1.7581	3.50587	3.64803	0.22332	0.32713	0	0.63138	0	0.29773	0.18754	0.13826	1.18923	0.10075	0	0.7212	0.25114	0.5464
AARSD1	ENSG00000266967	protein_coding	ENST00000486493	retained_intron	7	0.5509	1.31462	0.41677	0.33664	0	0.58218	0	0.03782	0	0	0.25765	0.21864	0	0.4817	0.46909	0.27195	0.53471	1.42772
AARSD1	ENSG00000266967	protein_coding	ENST00000486664	retained_intron	7	1.96344	1.38146	0.30084	1.23453	0	0.29909	0.44655	0.04967	0	0.03256	0.09557	0.07995	0	0.24888	0	0.42403	0.10144	0.33335
AARSD1	ENSG00000266967	protein_coding	ENST00000491665	retained_intron	6	3.42409	1.32786	1.13247	0.97865	1.00335	0.29956	0.12983	0.14061	0.10668	0.06854	0.11623	0.05344	0.23253	0	0	0.04168	0	0.10134
AARSD1	ENSG00000266967	protein_coding	ENST00000591096	nonsense_mediated_decay	4	3.48425	0	0.97132	1.47886	0	0	6.37125	0	0.24644	0	0.68974	0.10141	0.08693	0.46681	1.23005	0	0.36396	0.52652
AARSD1	ENSG00000266967	protein_coding	ENST00000593123	retained_intron	6	2.73181	1.3739	0.52193	0.84982	1.47567	0.76819	4.49026	0.5078	0.18608	0.17085	0.31374	0.20823	0.1283	0.45735	0.46859	0.62743	0.3219	0.37376
AASDH	ENSG00000157426	protein_coding	ENST00000205214	protein_coding	2	8.15641	3.13523	1.03244	2.17047	0	3.67564	0.19648	2.17673	0.7073	2.47236	1.63071	3.51046	1.82871	2.24077	3.86461	3.34999	2.80736	5.27567
AASDH	ENSG00000157426	protein_coding	ENST00000451613	protein_coding	6	0.59553	0	0.12436	1.2904	4.3236	0.83078	0.52398	0.40935	0.4996	0.13586	0.25045	0.87676	1.99525	0.45371	0.47171	1.6432	0.54734	0.09902
AASDH	ENSG00000157426	protein_coding	ENST00000502617	protein_coding	5	2.76795	0	0.79093	0.77183	0.00126	1.56934	1.88296	0.79813	0.78872	0.78852	0.63254	0.96442	0.50682	0.72456	0.54968	0.67537	0.54336	2.0674
AASDH	ENSG00000157426	protein_coding	ENST00000503808	nonsense_mediated_decay	4	0.28206	0	0.17939	0.33972	0.0717	0.00487	0.25303	1e-05	0.00298	0.16644	0.00055	0.01626	0.04766	0.4816	1.12432	1.54551	0.52648	0.618
AASDH	ENSG00000157426	protein_coding	ENST00000510762	processed_transcript	3	0.63037	0.75617	0.13962	0.31038	0.06984	0	0	0.56945	0.38931	0.06067	0.15855	0.20156	0.39143	0.37688	1.11885	0.10078	0.33387	0.43893
AASDH	ENSG00000157426	protein_coding	ENST00000513376	protein_coding	1	4.41755	0.00104	0.23596	0.53269	0	0.11827	4.32589	0.43974	2.48047	0.28452	0.27391	0.70474	0.50912	0.08762	1.21311	2.20098	0	0.4107
AASDH	ENSG00000157426	protein_coding	ENST00000602986	protein_coding	5	0.25235	0	0.16511	0.35312	0.04862	0.11959	0.09402	1e-05	0.00145	0.16169	1.06176	0.69708	1.026	0.47867	0.20287	0.09003	0.58529	0.57335
AASDHPPT	ENSG00000149313	protein_coding	ENST00000278618	protein_coding	1	65.73231	6.99071	4.67176	9.98156	6.56972	13.39212	19.50665	8.17343	6.54588	6.87905	7.38617	13.65558	21.74185	17.21342	61.97448	70.08008	74.44938	163.34656
AASDHPPT	ENSG00000149313	protein_coding	ENST00000524411	protein_coding	1	9.91785	1.29993	0.0552	7e-04	9.24873	7.65241	3.74242	5.95361	4.26262	9.61051	20.06942	17.34099	49.5244	40.64834	75.49312	121.86992	95.6264	95.48309
AASDHPPT	ENSG00000149313	protein_coding	ENST00000525660	nonsense_mediated_decay	1	6.58297	5.38215	6.15463	9.03704	0.07753	5.1439	1e-05	2.1803	1.04039	9.83367	7.20387	8.98217	12.43105	30.49721	32.40597	59.97691	164.92617	94.7469
AASDHPPT	ENSG00000149313	protein_coding	ENST00000534152	retained_intron	5	0.61788	0.09971	0.32597	0.46581	0	0.24881	0.3206	0.09887	0.9356	0.35204	0.22745	0.27776	0.23851	0.08009	0.1913	0.25231	0.05091	0.10399
AASS	ENSG00000008311	protein_coding	ENST00000358954	nonsense_mediated_decay	8	0.82246	0.54928	0.00635	0.00017	0	0.27405	0	2e-05	0	0.03612	0	0.22284	0	0	0.0029	0	2e-05	0.21144
AASS	ENSG00000008311	protein_coding	ENST00000393376	protein_coding	4	9.88869	0	0.29217	0.22446	0	0.31004	2e-05	0.21705	0.67383	0.02978	0.04153	0.01539	0.17838	0	0.09045	0.3458	0.59111	1.2415
AASS	ENSG00000008311	protein_coding	ENST00000417368	protein_coding	3	11.88703	8.76685	2.0674	4.63741	2.53936	2.79832	2.39426	2.9343	1.6014	3.93147	2.72952	4.21086	4.34459	4.64718	5.41426	7.1318	5.61696	5.94281
AASS	ENSG00000008311	protein_coding	ENST00000431170	nonsense_mediated_decay	8	0.93732	1.26854	0	0.13875	0.10852	0.10586	1.44591	0.13861	0	0.20924	0.09057	0.1549	0	0.0567	0.38446	0.21595	0.60903	0.30147
AASS	ENSG00000008311	protein_coding	ENST00000460376	retained_intron	6	2.51742	0.08081	0.19878	0.35103	0.10089	0.44101	1.40077	0.32636	0.14294	0.15203	0.08409	0.05403	0.43383	0.2058	0.24311	0.14765	0.1929	0.68216
AATF	ENSG00000108270	protein_coding	ENST00000225402	protein_coding	2	34.01258	57.91834	2.00826	3.86256	3.82858	3.1564	2.48863	2.70746	2.47746	2.99964	2.71232	4.75113	4.92684	5.09251	10.75444	11.59037	31.84587	33.54069
AATF	ENSG00000108270	protein_coding	ENST00000586981	retained_intron	1	0.28212	0.12763	0	0.05903	0	0.07091	0	0.0094	0.05184	0.14208	0.08977	0.14978	0.16655	0.28566	0.32035	0.29548	0.10445	0.32303
AATF	ENSG00000108270	protein_coding	ENST00000589579	protein_coding	1	0	0	1.5571	0.05692	0	1.20309	1.37651	0.00522	0	0.92036	1.29538	0.24497	0.46654	2.88168	1.59046	2.97333	11.5491	12.41539
AATK	ENSG00000181409	protein_coding	ENST00000326724	protein_coding	2	1.01346	0.40313	0.07921	0.17971	0	8e-05	0	2e-05	0	0.22331	0.17477	0.23836	0.09403	0.48821	2e-05	0.66084	0.56003	0.81934
AATK	ENSG00000181409	protein_coding	ENST00000570932	nonsense_mediated_decay	6	0.46816	0	0.16626	0.32887	0.00469	0.36058	0.72247	0.16281	0.2431	0.17091	0.01143	0	0.01879	0	0	0	0	0
ABAT	ENSG00000183044	protein_coding	ENST00000268251	protein_coding	2	2.54895	1.81647	0.15835	0.36041	0.1497	0.23428	0.07543	0.23875	0.19414	0.33062	0.25827	0.34685	0.21915	0.43956	0.44446	0.77452	1.71827	2.96225
ABAT	ENSG00000183044	protein_coding	ENST00000563215	processed_transcript	7	0.2222	0.19075	0.06001	0.0748	0	0.01497	0.43386	0.02095	0	0.03899	0.03212	0.08363	0.06683	0.06329	0.22677	0.03617	0.03926	0.19679
ABCA1	ENSG00000165029	protein_coding	ENST00000374736	protein_coding	5	0.74721	0.14035	0.05466	0.04725	0.15612	0.11882	0.05781	0.07378	0.0669	0.15794	0.07866	0.19034	0.12955	0.19666	0.13311	0.21763	0.15464	0.23773
ABCA2	ENSG00000107331	protein_coding	ENST00000371605	protein_coding	2	4.23188	10.90322	0.40749	0.48171	0	0.46547	0	0.36577	0	1.02956	0.47452	1.12907	0.64213	1.5112	1.16217	2.50477	3.83935	4.6812
ABCA2	ENSG00000107331	protein_coding	ENST00000464876	nonsense_mediated_decay	4	0.22242	0.28856	0.10875	0.10955	0	0.02953	0.03278	0.0322	0.12293	0.09445	0.03069	0.06713	0	0.06495	0.2466	0.07854	0.10291	0.19628
ABCA2	ENSG00000107331	protein_coding	ENST00000470535	protein_coding	8	0.06736	0.94985	0	0	3.10619	0.35697	1.85861	0	0	0.22443	0	0	0	0.63759	0.02873	0.53431	0	1.99157
ABCA2	ENSG00000107331	protein_coding	ENST00000479446	nonsense_mediated_decay	7	1.20904	0.57307	0.10997	0	0.17879	4e-05	0	0.12405	0.19284	0	0	0	0	0.04844	0	0	0	0
ABCA2	ENSG00000107331	protein_coding	ENST00000488535	nonsense_mediated_decay	1	0	1.6846	0	0	0.00845	0.42001	0.50439	0.10068	0.37329	0.20524	0.2169	0.3725	0.53586	1.22322	0.50221	1.74273	2.05804	2.26299
ABCA2	ENSG00000107331	protein_coding	ENST00000492260	processed_transcript	1	0.28071	0	0	0	0	0	0	0	0	0.52568	0.43823	0	0.0411	0.65014	0	0.24451	2.52402	0.70748
ABCA3	ENSG00000167972	protein_coding	ENST00000301732	protein_coding	2	9.58062	27.94957	0.91248	1.04887	0.11089	1.27241	6e-05	0.91207	0.25761	2.24685	1.7659	3.22759	2.90756	5.56999	6.36319	10.21312	12.9984	16.16492
ABCA3	ENSG00000167972	protein_coding	ENST00000382381	protein_coding	4	0.22145	0.76292	0.3725	0.15496	3e-05	5e-05	0.61919	0.07025	0.36971	0.09845	0.08436	0.35675	0.00095	0.95031	0.55913	0.62102	0.97697	1.45535
ABCA3	ENSG00000167972	protein_coding	ENST00000566200	retained_intron	7	0.54272	0.44332	0.34522	0.25402	0	0	1.22297	0.32768	0.01767	0.25149	0	0.15382	0	0.15461	0.29472	0.16958	0.04213	0.65248
ABCA3	ENSG00000167972	protein_coding	ENST00000567910	protein_coding	4	4.46241	18.8455	1.32923	1.18147	0.44673	1.13001	0.78924	0.69376	0.58582	1.73875	1.67289	0.92669	1.5742	1.02469	1.26393	1.4521	3.49424	0.13622
ABCA5	ENSG00000154265	protein_coding	ENST00000392676	protein_coding	3	1.16402	0.04777	3e-05	1e-04	0	0	0.00023	0.02691	8e-05	8e-05	0.19982	0.27517	0.34404	0	0.70963	0.08209	0	2e-04
ABCA5	ENSG00000154265	protein_coding	ENST00000392677	protein_coding	4	0	0.0011	0.23051	0.39058	0	0.281	0.19706	0.25596	0.50352	0.28944	0.00054	0.14152	0	0.13831	0.00037	0.39355	0.18223	0.50475
ABCA5	ENSG00000154265	protein_coding	ENST00000586811	protein_coding	1	0.0697	0	8e-05	0	0	0	0.60172	0	1.76602	0.39785	0	0.00308	0.07949	0.19454	0.38508	0.68991	0.03161	0
ABCA5	ENSG00000154265	protein_coding	ENST00000586995	nonsense_mediated_decay	5	1.07989	0.00018	0.05021	0.24442	0.0962	0.47174	0	0.03993	1.48767	0.31173	0.21315	0.16158	0.34133	0.17153	0.33156	0.43592	0	0.57863
ABCA5	ENSG00000154265	protein_coding	ENST00000587607	non_stop_decay	1	0	0	0.19678	0	0	0.41111	9.4953	0.25747	0	0.94401	0.28073	0.88874	0	0.43483	2.629	1.17043	0.16706	0.75628
ABCA5	ENSG00000154265	protein_coding	ENST00000591234	nonsense_mediated_decay	1	1.6761	0.32731	0.12421	1.00444	0	0.55673	1.39361	0.8948	0.08822	0.87107	0.80057	1.44104	0.45235	0.54879	1.38451	1.02902	0.95524	1.63
ABCA5	ENSG00000154265	protein_coding	ENST00000592568	protein_coding	1	0.00223	0	0.35949	0	0	0.46886	0.56929	0.48825	1.03194	0.44821	0.93926	0.67624	0.6215	0.37338	0.2219	1.49309	0.6427	1.29905
ABCA5	ENSG00000154265	protein_coding	ENST00000593153	protein_coding	3	3.13934	0.29564	0.12602	0.71129	0.21052	0.12473	0.25515	0.59786	1.23919	0.66233	0.60766	0.97425	1.03718	0.60511	0.81715	1.30538	1.01343	1.63573
ABCA7	ENSG00000064687	protein_coding	ENST00000263094	protein_coding	2	0.12786	3.45395	7e-05	0.00012	0	2e-05	7e-05	0.11678	0	0.03578	0	0.00023	0.21581	0.59196	0.26429	0.40528	1.85305	1.42242
ABCA7	ENSG00000064687	protein_coding	ENST00000433129	protein_coding	4	1.51095	0.00052	0.22031	0.18095	0	0	0.01002	0.00346	4e-05	0.00031	0	0.33954	6e-05	0.00569	7e-04	0.08547	0.00027	0.2118
ABCA7	ENSG00000064687	protein_coding	ENST00000435683	protein_coding	4	2.54585	1.88879	0.08552	0.14206	0	0.24191	0	0.02219	0.03166	0.35489	0.23213	0.02919	0.0852	0	0.23563	0.50192	0.00039	0.27954
ABCA7	ENSG00000064687	protein_coding	ENST00000525073	protein_coding	7	1.08688	0.27863	0	0.10096	0.47236	0.05339	0.01483	0.06644	0	0.00035	0.10627	0	0.03515	0	0	0.1134	0	0
ABCA7	ENSG00000064687	protein_coding	ENST00000525238	retained_intron	5	0.87068	0.80763	0.8575	1.34664	0.43928	0.54949	0	0.49299	0.19466	0.73743	0.14209	0.67474	0.2131	0.89092	0.53459	0.78253	0.08365	0.44637
ABCA7	ENSG00000064687	protein_coding	ENST00000526885	retained_intron	4	2.12074	1.69387	0.10854	0.30237	0	0.25882	0	0.19439	0	0.19736	0.17259	0.03421	0	0.10557	0.18488	0.11445	0.22666	0
ABCB1	ENSG00000085563	protein_coding	ENST00000265724	protein_coding	5	3.34906	2.01621	0.178	0.12413	0.42046	0.54718	0.17031	0.34308	0.22127	0.55715	0.30938	0.64299	0.41908	0.5998	0.63792	0.80359	0.62179	0.72388
ABCB10	ENSG00000135776	protein_coding	ENST00000344517	protein_coding	1	51.86586	9.92459	6.6248	10.37848	13.37666	15.24836	25.08387	14.81492	16.30899	13.72906	16.54185	30.59888	29.19766	30.64991	51.39242	52.19601	34.68099	47.35389
ABCB6	ENSG00000115657	protein_coding	ENST00000265316	protein_coding	2	4.35016	3.27313	0.74402	0.69624	0.01289	0.47974	0.1431	0.73762	0.37202	1.33896	0.98467	1.84997	1.69914	3.99869	4.33028	6.61246	16.01408	13.76949
ABCB6	ENSG00000115657	protein_coding	ENST00000295750	protein_coding	7	0	10.50725	0.40034	0.6511	0	0.65511	1.05488	0.31703	0	0.00328	0.1363	0.01211	2e-05	0.17524	0	0	0	0
ABCB6	ENSG00000115657	protein_coding	ENST00000417678	nonsense_mediated_decay	5	0.38216	0.14726	0.82537	1.19056	0.20814	0	0	0	0.25956	0.46684	0.36985	0.35207	0	1.5505	0.36968	1.11789	1.27563	0.69088
ABCB6	ENSG00000115657	protein_coding	ENST00000452545	nonsense_mediated_decay	6	0.54668	0	0.20569	0	2.84535	0.32141	0	0.4567	0	0.24115	0.43084	0	0	0.41225	0	0.86679	0.47883	0
ABCB6	ENSG00000115657	protein_coding	ENST00000485773	retained_intron	4	3.0994	2.64921	0.15993	0.60941	0	0.55744	0.082	0.23183	0.8584	0.18394	0.2361	0.09706	0	0.30899	0.20333	0.22091	0.23597	0.1798
ABCB6	ENSG00000115657	protein_coding	ENST00000492543	retained_intron	4	1.90317	1.83286	0.10745	0.34385	0	0.47146	0.38172	0	0.02735	0.16137	0.03663	0.18522	0.13587	0.25623	0	0	0.20999	0.05601
ABCB6	ENSG00000115657	protein_coding	ENST00000494639	retained_intron	1	0	0	0.01398	0.01518	0	0.77166	0	0.13012	1.24908	0	0.55584	0.10965	0.84081	0	0.43494	0.83549	0.25352	0.45953
ABCB6	ENSG00000115657	protein_coding	ENST00000497882	retained_intron	7	1.09126	1.76072	0.17336	0.03904	1.32965	0.12915	0.14849	0.08492	0.01566	0.06375	0.05121	0.06614	0.07439	0.04781	0.12543	0.12464	0.08914	0.13919
ABCB7	ENSG00000131269	protein_coding	ENST00000253577	protein_coding	4	32.16141	3.56411	2.93526	6.48814	1.43116	4.85392	1.47074	2.83222	3.79924	4.28001	1.06182	3.64118	2.97365	4.61704	6.27409	9.85817	10.17506	13.40898
ABCB7	ENSG00000131269	protein_coding	ENST00000339447	protein_coding	7	0.74038	9e-05	1.33024	5e-05	6.09519	0.34594	5.33374	2e-05	0.00203	3e-05	0.07583	7e-05	1e-05	1e-05	0	6e-05	0.25742	9e-05
ABCB7	ENSG00000131269	protein_coding	ENST00000373394	protein_coding	2	20.64675	15.21247	1.3605	4.5948	0.00034	3.67562	0.00453	2.67977	1.25787	3.0142	5.04394	6.00255	6.3628	5.18306	9.46935	7.76888	12.02419	11.80311
ABCB7	ENSG00000131269	protein_coding	ENST00000526404	protein_coding	3	0	22.73307	2e-05	0	0	0	0	1.57607	0	0.6758	2.85646	1.85739	3.65428	0.84669	1e-05	1.15614	0.17504	0
ABCB7	ENSG00000131269	protein_coding	ENST00000529949	protein_coding	4	1.00415	0.84136	0.44318	0.58579	0	0.18213	0	0	0	0.15981	0.1574	0.2992	0.40422	0.12231	0.00016	0	0.3086	0
ABCB8	ENSG00000197150	protein_coding	ENST00000297504	protein_coding	2	3.23695	1.41093	0.07939	0.88903	0	0.30299	0	0.20634	0	1.5821	0.77757	1.8776	1.35307	5.41418	5.96027	9.12965	9.95762	17.13795
ABCB8	ENSG00000197150	protein_coding	ENST00000358849	protein_coding	7	7.64658	9.12162	0.9178	1.14838	0.62464	1.00632	0.38326	0.5024	0.36505	0.55192	0.29208	0.77192	0.23573	1.1186	1.37629	1.88783	2.04186	3.36379
ABCB8	ENSG00000197150	protein_coding	ENST00000466514	nonsense_mediated_decay	7	2.84034	1.23642	0.88227	0.22875	0	0	0	0.23716	0	0.24868	0.08677	0.25234	0.32339	0	0	0.27454	0	0.36193
ABCB8	ENSG00000197150	protein_coding	ENST00000466956	processed_transcript	7	0.57415	0.45216	0.15668	0.25664	4.85296	0	0	0.2171	0.13302	0.12751	0	0	0.29625	0.15032	0.33707	0.69617	0	0.5727
ABCB8	ENSG00000197150	protein_coding	ENST00000470645	nonsense_mediated_decay	4	0.67461	1.14825	0.05796	0.17059	0	0.18391	0.08596	0	0.29748	0.04018	0.13143	0.19015	0	0.11943	0.18882	0.05483	0.21776	0.39694
ABCB8	ENSG00000197150	protein_coding	ENST00000472698	processed_transcript	7	3.56023	1.27098	0.57764	0.85518	0	0.47104	0.06361	0	0.09158	0.22681	0.10963	0.15351	0	0.27714	0.20883	0.06273	0	0.3558
ABCB8	ENSG00000197150	protein_coding	ENST00000477092	protein_coding	2	17.62386	20.25614	2.60872	1.93665	0	1.08915	0.00033	1.17773	2.5787	4.52544	5.56262	5.39057	5.4863	10.48572	9.38803	13.07183	10.8856	8.10568
ABCB8	ENSG00000197150	protein_coding	ENST00000482309	nonsense_mediated_decay	1	0.00106	0.00728	0.73527	0.17592	0	0.00985	0	0.11126	0.00052	1.54482	1.48129	1.2778	3.31913	3.75037	2.80509	2.34306	0.36285	0.00098
ABCB8	ENSG00000197150	protein_coding	ENST00000482899	retained_intron	4	3.13123	3.38277	0.81317	0.75827	0.56724	0.57043	0.07656	0.1864	0.13124	0.29709	0.08933	0.20842	0.21728	0.36022	0.32801	0.33878	0.14218	0.57728
ABCB8	ENSG00000197150	protein_coding	ENST00000488826	processed_transcript	4	2.30664	0.59794	0.79455	0.41704	0	0.76521	0	0.15355	0	0.10941	0.51246	0.7244	0.40877	0.60699	0.1883	0.53721	0.5087	0.24217
ABCB8	ENSG00000197150	protein_coding	ENST00000491920	protein_coding	2	2.17789	3.51194	0.83583	0.36597	0	0.07583	0	0.16853	0.22429	0.78633	0.9357	0.57439	1.43234	2.03207	0.68434	1.89343	1.28799	1.02435
ABCB8	ENSG00000197150	protein_coding	ENST00000493338	processed_transcript	1	0	0.69505	0	0	0.00014	0.6586	0	3e-05	0	0.98375	0	0.47661	0	0.04356	0	1.8013	5.82176	2.08488
ABCB8	ENSG00000197150	protein_coding	ENST00000498578	protein_coding	1	0.01031	0	0.00014	0	0	0.06188	0	0.00041	0.84406	0.69538	1.16646	2.24523	0.69869	3.84826	2.20645	1.43364	5.89885	7e-05
ABCB8	ENSG00000197150	protein_coding	ENST00000542328	protein_coding	8	0.4071	3.39462	0.22325	0.00045	0	0.8123	0	0	0.49676	0.00024	0.00064	0.82424	0.01169	0.00366	2.66988	4.1283	11.58521	5.70999
ABCB9	ENSG00000150967	protein_coding	ENST00000280560	protein_coding	3	2.27064	0.03469	0.00019	0.49049	0.00034	0.00057	0	0.15285	0.27545	0.47564	0.31838	0.55787	0.82453	1.51455	1.66181	2.34818	1.01322	1.5334
ABCB9	ENSG00000150967	protein_coding	ENST00000344275	protein_coding	1	1.25111	0.81273	0.96426	0.68225	0.86253	0.28685	0.09663	0.71271	0.58332	1.61932	1.53569	1.72732	0.80113	4.05892	3.4267	3.4339	3.20021	1.80136
ABCB9	ENSG00000150967	protein_coding	ENST00000346530	protein_coding	3	1.18614	2.67725	0.13685	2e-05	0.00111	0.49457	0	0	0	0.11679	0.33251	0.39939	0.00011	0.74064	1.00712	0.62959	0.00022	1.10966
ABCB9	ENSG00000150967	protein_coding	ENST00000537276	nonsense_mediated_decay	4	0.09629	0.44026	0.07162	0.08652	0	0	0	0	0	0.02254	0.02418	0.08427	0.11443	0.08199	0	0.03545	0	0
ABCB9	ENSG00000150967	protein_coding	ENST00000538895	retained_intron	2	0.29061	0.23532	0.02828	0.1529	0	0.10791	0	0	0	0.13111	0.12413	0.27849	0.10915	0.13023	0.33706	0.20702	0.0699	0.09293
ABCB9	ENSG00000150967	protein_coding	ENST00000540285	protein_coding	4	1.94171	4.77768	0.52474	0.20024	0.11344	0	0	4e-05	0	0.45247	0.40836	0.56321	0.78398	1.00886	0.001	0.36291	1.07147	0.67835
ABCB9	ENSG00000150967	protein_coding	ENST00000541424	protein_coding	4	0.26324	0.46819	0.1444	0.28313	0	0.1655	0	0.08573	0.07598	0.05434	0.01757	0.08289	0.07371	0.06165	0.01597	0.13312	0.03267	0.16865
ABCC1	ENSG00000103222	protein_coding	ENST00000345148	protein_coding	8	3.15793	0.65307	0.00344	8e-05	1.62242	0.40517	3.81107	4e-05	0.88544	0.63933	0.9412	0.18035	0.82197	0.00645	0.04552	1.19472	1.99382	0.6283
ABCC1	ENSG00000103222	protein_coding	ENST00000346370	protein_coding	7	0.04192	1.97893	0.2136	0	2e-05	0.34526	0	0.00016	0	0.18131	0	0.09462	0	0.11229	0	0.19789	0	0.44485
ABCC1	ENSG00000103222	protein_coding	ENST00000349029	protein_coding	3	0.00217	2.39053	0.00036	1e-05	4e-04	1e-05	0.00281	0.48145	0	0.08603	0.84659	0	0.00086	0.07139	0	3e-05	0	0.26527
ABCC1	ENSG00000103222	protein_coding	ENST00000351154	protein_coding	4	1.48887	6.43424	0.00011	0.51857	2e-05	0.56136	0.48614	1e-05	2e-04	0.31417	0	0.27045	1e-05	0.1925	0.22129	0.14079	0.43594	0.28133
ABCC1	ENSG00000103222	protein_coding	ENST00000399410	protein_coding	2	9.78116	18.65494	4.31363	4.25378	0	2.50612	0	1.80263	0.25437	2.53918	0.0031	3.16031	1.76012	4.58045	3.72824	5.81336	5.19566	8.6159
ABCC1	ENSG00000103222	protein_coding	ENST00000572053	nonsense_mediated_decay	2	1.80312	12.20305	0.30908	0	5.49482	0	0	0	0	1.24738	0.40013	0.74137	0.7168	1.59258	0.28753	1.61225	1.22056	1.7426
ABCC1	ENSG00000103222	protein_coding	ENST00000574224	retained_intron	2	1.76596	0.3559	0	0.17195	0	0	0	0	0	0.40882	0.04942	0	0	1.65721	0	1.23229	4.93581	1.78144
ABCC1	ENSG00000103222	protein_coding	ENST00000574761	retained_intron	7	1.00236	12.08916	0.21032	0	0	0.12055	0	0.25113	0	0.22132	0	0.15113	0	0	0	0.76767	0	0
ABCC10	ENSG00000124574	protein_coding	ENST00000244533	protein_coding	4	2.34492	3.44544	0.48816	0.36048	0	0.4052	0	0.10336	1e-05	0.0676	0.02561	0.12989	0	0.29937	1e-05	0.27412	0.27852	0.47833
ABCC10	ENSG00000124574	protein_coding	ENST00000372515	protein_coding	2	1.77236	0.62056	0.00018	0.0917	0	0.36482	0.00025	0.29927	0	0.23889	0	1.07412	0.50167	0.58911	0.849	2.07343	0.99792	0.21924
ABCC10	ENSG00000124574	protein_coding	ENST00000372530	protein_coding	2	4.75476	7.74821	0.64126	0.81295	0.2312	0.76322	0.97098	0.66461	0.70852	1.58356	1.41903	1.92912	1.63469	4.268	3.58941	5.2757	8.03145	8.16633
ABCC10	ENSG00000124574	protein_coding	ENST00000443426	processed_transcript	7	1.51981	1.84207	0.47183	0.59705	0.7056	0.68386	0	0.56708	0.30468	0.33578	0.54845	0.57273	0.16813	0.57414	0.83911	0.48971	0.85463	0.56834
ABCC10	ENSG00000124574	protein_coding	ENST00000463024	retained_intron	7	1.30342	1.02741	0.13946	0.2265	0	0.27578	0.06113	0.21067	0.06653	0.06627	0.02807	0.03725	0.03184	0.02938	0.11253	0.01208	0.05366	0.05987
ABCC10	ENSG00000124574	protein_coding	ENST00000502549	processed_transcript	1	0.99543	0.44181	0	0.11355	0	0.14492	0	0.18406	0	0.12732	0.34067	0.47674	0.1571	0.62169	0.76037	0.87119	1.13766	0.21267
ABCC11	ENSG00000121270	protein_coding	ENST00000567385	retained_intron	1	0.08777	0	0	0.0942	1e-05	0.0983	0	0.05031	0.05228	0.0512	0.00963	0.04497	0.04968	0.06481	0	0.04836	0.0624	0.16428
ABCC2	ENSG00000023839	protein_coding	ENST00000370449	protein_coding	7	0.65881	0.20452	0.0444	0.17902	0.38769	0.11336	0.06901	0.06245	0.07128	0.08627	0.03777	0.06206	0.0411	0.05117	0.05681	0.12776	0.08459	0.13951
ABCC4	ENSG00000125257	protein_coding	ENST00000376887	protein_coding	3	25.14866	8.47325	2.88589	4.28901	1.98164	3.21215	4.17949	2.77389	2.69598	3.28781	2.1671	4.7552	3.38757	3.47116	6.65193	7.07827	4.09606	9.98846
ABCC4	ENSG00000125257	protein_coding	ENST00000431522	protein_coding	1	1.96126	0	0.00208	0.30934	0	0.42977	1e-05	0.2012	0	0.57761	1.07375	0.30542	1.47929	1.88569	0.00109	2.33187	3.86655	1.71124
ABCC4	ENSG00000125257	protein_coding	ENST00000538287	protein_coding	2	1.61948	10.0639	0	0	0	0.17098	0	0.32144	0	0.35351	0.21125	0.17747	0.18005	0.0621	0.40423	0.28181	0.77829	0.18777
ABCC5	ENSG00000114770	protein_coding	ENST00000265586	protein_coding	2	0.79187	6.602	1e-05	0	0	0.19432	0	0.30772	0	0.25705	0.43754	0.49845	0.081	0.45782	0.1835	0.84555	1.28085	0.78448
ABCC5	ENSG00000114770	protein_coding	ENST00000334444	protein_coding	4	11.65162	10.80476	1.05213	2.07031	0.00146	1.84492	2.23951	1.10453	0.82097	1.42486	0.68479	1.50996	1.38051	2.07183	2.63592	3.24056	3.63128	5.45567
ABCC5	ENSG00000114770	protein_coding	ENST00000382494	protein_coding	1	1.58023	0.17091	0.91918	1.10658	0.46421	2.27432	0.73737	2.39139	0.47817	1.92241	1.22038	2.62997	1.58592	1.48081	1.37229	1.48639	0.48733	0.87131
ABCC5	ENSG00000114770	protein_coding	ENST00000392579	protein_coding	6	0.67738	0.7608	0.35692	0.56391	3.94389	0.3078	4.16064	1.87278	3.65733	2.19046	2.375	2.25488	1.84506	1.56871	0.27656	1.63131	0.97391	0.8601
ABCC5	ENSG00000114770	protein_coding	ENST00000427120	protein_coding	6	7.70776	3.12225	5.61938	7.12177	1.00912	2.15237	1.22204	0.8759	0.7572	1.01393	0.53449	0.84259	1.14388	0.67196	0.87966	1.32878	0.65586	1.39092
ABCC5	ENSG00000114770	protein_coding	ENST00000437205	nonsense_mediated_decay	7	1.37068	7e-04	0.35552	5e-05	0.88058	5e-05	0.00013	1e-05	0.18024	3e-05	6e-05	3e-05	1e-05	4e-05	7e-05	6e-05	5e-05	0.28083
ABCC5	ENSG00000114770	protein_coding	ENST00000437341	protein_coding	3	0	0.42828	0	0	0	0	0	0	0	0.56848	1.26929	0.56644	0	1.65372	1.37787	1.54477	2.18811	0.78097
ABCC5	ENSG00000114770	protein_coding	ENST00000438979	nonsense_mediated_decay	6	0	0.86204	0	0.23182	0.92582	0.2648	1.23061	0.09477	0	1.213	0.72412	0.41179	0	0.55572	0.26802	0	0.96164	0
ABCC5	ENSG00000114770	protein_coding	ENST00000446941	protein_coding	6	0.4214	0	1.7213	2.65295	3.91887	2.92815	0	1.41101	0.19783	0.35702	0.22519	0.57177	0.14935	0.29437	0	0.05249	0.05891	0.19036
ABCC6	ENSG00000091262	protein_coding	ENST00000205557	protein_coding	7	0.35752	0.44896	0.00013	0.15566	0	0.17155	0.07712	0.13149	0.00981	0.04693	0.0083	0.05204	0.05187	0.05771	0.03806	0.09016	0.06301	1e-05
ABCC8	ENSG00000006071	protein_coding	ENST00000532728	retained_intron	2	0.98372	0.88338	0.26628	0.28231	0.14594	0.13541	0.38551	0.18152	0.05634	0.27582	0.25092	0.41369	0.40712	0.48986	0.71536	1.01165	0.75712	1.04403
ABCC9	ENSG00000069431	protein_coding	ENST00000261200	protein_coding	5	0.07409	0	0	0.02099	0	0.03904	0	0	0.08694	0.02663	0.02584	0.02751	0.00438	0.00733	0.04421	0	0	0.03604
ABCD1	ENSG00000101986	protein_coding	ENST00000218104	protein_coding	2	2.57749	3.20101	0.15189	0.13709	0	0.22044	0	0.15157	0.13545	0.29028	0.29756	0.45266	0.33514	1.02059	1.18266	1.73065	3.3448	3.06428
ABCD1	ENSG00000101986	protein_coding	ENST00000370129	protein_coding	2	2.11353	1.50123	0.39873	0.15518	0	0.19259	0	0.09946	0	0.167	0.28835	0.31902	0.3129	0.24902	0.92489	0.96588	1.91291	1.48545
ABCD2	ENSG00000173208	protein_coding	ENST00000308666	protein_coding	1	0.24312	0.03632	0.04558	0.12697	0.00426	0.24394	0.00587	0.03279	0.00932	0.03861	0.07394	0.08534	0.05596	0.09443	0.26077	0.25458	0.2424	0.31508
ABCD3	ENSG00000117528	protein_coding	ENST00000315713	protein_coding	1	1.21173	4.2881	0.18479	0.77975	0	0.63862	0.15927	0.97699	0.92294	2.41364	6.79828	6.42265	12.71291	4.87357	9.40333	8.43155	4.6912	3.05905
ABCD3	ENSG00000117528	protein_coding	ENST00000370214	protein_coding	4	60.78019	9.43657	12.26563	18.38126	2.10145	20.56557	14.00487	10.66994	12.13325	11.43476	7.59089	16.5897	14.06946	13.33917	23.08803	33.09137	42.5008	68.52208
ABCD3	ENSG00000117528	protein_coding	ENST00000394233	protein_coding	7	2.92959	0.72786	0.66447	0.70955	17.45823	0.12111	6.11745	0.17295	0.17588	0.06549	0	0	0	0.29956	0.32109	0.74887	1.90156	2.47549
ABCD3	ENSG00000117528	protein_coding	ENST00000454898	protein_coding	2	2.7415	0.64388	0.19123	0.27868	0	0.36087	0	0	0.08818	1.66337	3.35872	1.6089	3.78467	0.99623	1.91111	2.64835	5.86416	2.50043
ABCD3	ENSG00000117528	protein_coding	ENST00000464165	processed_transcript	8	0.50035	0	0	0.06629	1.91372	0.62902	0	0.15756	0	0.05433	0.0887	0.03603	0.06627	0.09079	0.24741	0.14618	0.08382	0.31059
ABCD3	ENSG00000117528	protein_coding	ENST00000484213	processed_transcript	7	1.18771	0.27717	0.20084	0.29939	0.08622	0.46453	0.04993	0.24136	0.53845	0.07832	0.04375	0.14837	0.07367	0.09883	0.23827	0.27476	0.15101	0.4796
ABCD3	ENSG00000117528	protein_coding	ENST00000493416	processed_transcript	6	1.6599	1.39925	0	0.16104	0.22933	0.82721	8.43635	0.96126	0.71108	0	0	0.15183	0	0	0	0.20419	0	2.3098
ABCD3	ENSG00000117528	protein_coding	ENST00000536817	protein_coding	4	1.40454	0.13518	0.18285	0.68422	0	0.51889	0	0.07409	1e-05	0.64352	0.00067	0.00019	2.39221	4.53205	1.45086	4.19772	13.03233	10.60268
ABCD4	ENSG00000119688	protein_coding	ENST00000356924	protein_coding	8	1.00778	0.46	1.75771	1.69806	5.74352	3.57957	5.32885	1.26919	0.33137	1.25808	0.45098	0.78235	1.25718	1.01728	1.95046	2.21255	4.80235	3.58803
ABCD4	ENSG00000119688	protein_coding	ENST00000465085	retained_intron	4	3.44996	1.89335	0.46621	1.37527	0.28164	0.21559	0.50525	0.47486	0.10738	0.23541	0.30387	0.26525	0.58159	0.58651	0.32938	0.46264	0.35031	0.66594
ABCD4	ENSG00000119688	protein_coding	ENST00000469672	nonsense_mediated_decay	4	0	0.31757	1.80819	1.79715	0	0.56196	0	0.74622	0	0.13835	0.48109	0.58366	0	0.74714	0	0.2955	0.10902	0.33833
ABCD4	ENSG00000119688	protein_coding	ENST00000474270	nonsense_mediated_decay	6	0.52225	0.1466	3.34278	4.95717	3.00672	1.41868	0.11373	1.18046	0	1.13395	0.42269	0.8231	0	1.55297	2.20889	0.82166	0.52082	0.92416
ABCD4	ENSG00000119688	protein_coding	ENST00000477803	retained_intron	2	5.05516	2.90674	0.55136	1.15719	0	0	0	0.34977	0	0.67307	0.8619	0	0.03629	1.35164	1.15885	1.60118	12.32182	6.86974
ABCD4	ENSG00000119688	protein_coding	ENST00000481348	nonsense_mediated_decay	6	3.50386	4.05256	4.66951	6.84441	10.31455	3.26929	1.28477	0.98402	0.90327	0.35229	0.26734	1.31122	0.24244	0.50928	0.54432	1.10048	0	0.911
ABCD4	ENSG00000119688	protein_coding	ENST00000481935	nonsense_mediated_decay	4	9.44818	8.09504	10.097	11.70529	1e-05	5.04204	5e-05	1.27877	1.59027	1.70115	0.99334	1.85698	0.85603	2.21308	1.73051	2.09199	2.83537	3.88099
ABCD4	ENSG00000119688	protein_coding	ENST00000484380	retained_intron	7	3.00867	4.05099	0.53879	0.81501	0.13354	0.56829	0.151	0.40021	0.51953	0.28495	0.28404	0.3482	0.32127	0.21282	0.23213	0.521	0.2601	0.46744
ABCD4	ENSG00000119688	protein_coding	ENST00000489678	retained_intron	7	4.06198	4.4213	0.90519	1.59582	0.54137	0.93972	1.11924	0.40704	0.27438	0.34695	0.27062	0.29384	0.2316	0.41827	0.39681	0.50484	0.36142	1.28115
ABCD4	ENSG00000119688	protein_coding	ENST00000493427	retained_intron	4	2.96789	2.38395	0.59603	0.69157	0.07118	0.34116	0	0.09511	0	0.23902	0.0013	0.2276	0	0.01893	0.39354	0.32975	0.08709	0.23997
ABCD4	ENSG00000119688	protein_coding	ENST00000496015	retained_intron	7	4.87513	4.10112	0.83704	0.28462	0.13932	0.442	0	0.48307	0.25281	0.14498	0.1481	0.07417	0.15834	0.15669	0	0.19585	0.44692	0.47534
ABCD4	ENSG00000119688	protein_coding	ENST00000553486	nonsense_mediated_decay	1	0	7.38546	0	0	0	0	0	0	0.39784	0.64623	0.72338	0.38969	0.67562	1.37897	0.44056	2.48267	0.83175	2.37455
ABCD4	ENSG00000119688	protein_coding	ENST00000556119	nonsense_mediated_decay	1	0	0	0.00015	0	0	5e-05	0	0	0	0.35591	0.30079	0.32184	0.0993	0.24279	0.26813	0.00351	2.40554	1.49581
ABCE1	ENSG00000164163	protein_coding	ENST00000296577	protein_coding	1	40.0048	2.75748	5.39742	10.90796	10.66693	10.51595	16.15533	7.13364	6.96477	5.62956	4.27786	10.02751	9.49319	7.00934	19.67918	21.27859	38.90251	74.39545
ABCE1	ENSG00000164163	protein_coding	ENST00000502586	protein_coding	1	5.86853	7.59311	3.99922	6.23796	0	8.65572	8.14048	8.22143	9.71878	17.40836	18.28638	18.71545	24.02674	29.05283	30.02557	47.69431	100.94151	89.02209
ABCE1	ENSG00000164163	protein_coding	ENST00000502803	processed_transcript	1	0	3.242	2.48951	0	0	0	0	1.99747	0	3.8431	6.31164	0.25483	4.91064	8.1852	2.24554	6.33719	42.80867	0.00048
ABCE1	ENSG00000164163	protein_coding	ENST00000509593	retained_intron	6	1.26338	0.09261	0	0.26861	0.05919	2.75217	11.90332	1.13247	0.94801	0.57301	0.52146	0.57568	0.74548	0.4612	1.54502	1.34305	0.38939	0.26546
ABCE1	ENSG00000164163	protein_coding	ENST00000510321	retained_intron	5	0.75397	0.2893	0.12648	0.36767	0.03708	0.27419	1.42129	0.16331	0.21039	0.16937	0.40257	0.18134	0.2811	0.0786	0.18993	0.29057	0.25904	0.5012
ABCF1	ENSG00000204574	protein_coding	ENST00000326195	protein_coding	2	38.57412	35.32942	0.23736	1.73018	0	1.56046	0.23546	1.04664	0.29753	0.80826	0.97897	1.19519	2.08213	2.0899	3.33278	5.32074	13.51696	17.6485
ABCF1	ENSG00000204574	protein_coding	ENST00000376545	protein_coding	8	26.69188	41.64129	0.75983	1.73867	0.61378	1.58888	0	0.74318	0.4679	1.29174	0.68175	1.20873	0.71466	1.16121	3.33565	3.71902	16.189	15.86085
ABCF1	ENSG00000204574	protein_coding	ENST00000396515	protein_coding	6	1.05841	0	3.55151	3.36973	7.11957	1.44092	1.59949	1e-05	0.13072	0.0507	0.00466	0.39183	0.00047	0.13375	0	4e-05	1e-05	0.00268
ABCF1	ENSG00000204574	protein_coding	ENST00000441867	protein_coding	2	14.91016	19.9623	0	0.04902	0	0.05388	0	0.08462	0	0.11222	0.06816	0.02252	0.04428	0.09975	0.1906	0.04519	0.43346	0.33507
ABCF1	ENSG00000204574	protein_coding	ENST00000475993	nonsense_mediated_decay	2	4.63245	19.92725	2.27552	1.81742	0.00074	0.40741	0.89386	1.06601	0.86479	1.34062	0.90915	1.81689	1.46933	2.59554	4.05656	4.81086	7.98255	7.57251
ABCF2	ENSG00000033050	protein_coding	ENST00000222388	protein_coding	2	44.86992	94.58235	0.30013	4.17012	1.71859	3.39147	1.17452	4.10875	1.15223	3.93862	3.13212	7.42892	5.45861	7.06787	6.52718	14.71326	21.29307	26.96382
ABCF2	ENSG00000033050	protein_coding	ENST00000287844	protein_coding	4	71.71923	50.63369	10.70998	17.76318	4.78552	17.46033	13.09901	9.05901	5.11558	9.41026	6.93968	12.60167	10.53816	15.23665	19.34404	28.40214	42.24584	46.03733
ABCF2	ENSG00000033050	protein_coding	ENST00000441774	protein_coding	5	7.55933	7.59617	1e-05	0.30425	2.34097	1.71749	0.00033	1.2434	5.48243	1.21749	1.4646	3.80724	1.45178	2.3351	1.00115	1.72042	0.95574	1.15226
ABCF2	ENSG00000033050	protein_coding	ENST00000468073	protein_coding	1	26.40027	3.28495	9.80602	14.70294	10.16306	20.68873	7.55516	14.0395	9.50785	20.71258	18.43398	20.57746	21.40151	33.06795	32.05126	55.15549	99.77339	78.17001
ABCF3	ENSG00000161204	protein_coding	ENST00000292808	protein_coding	3	0	0	0.00128	0	0	0	0	0.88046	1.04318	0	0	0	1.28137	0	0	0	4.09825	0
ABCF3	ENSG00000161204	protein_coding	ENST00000421340	nonsense_mediated_decay	5	0.14968	0.10596	0.79419	0	0	0	0	0.95682	0.89797	0.29804	0	0.44175	0.08229	0.24008	0	0	0	0
ABCF3	ENSG00000161204	protein_coding	ENST00000429586	protein_coding	2	17.29859	23.31566	1.29691	1.87792	0.61613	1.93972	0.09447	0	0	1.39879	1.34403	1.4858	0.4916	2.76051	4.25693	4.35773	12.65936	13.87164
ABCF3	ENSG00000161204	protein_coding	ENST00000466742	retained_intron	2	1.54731	1.51252	0	0.07693	0	0.02249	0	0.11287	0	0.01836	0.01506	0.04393	0.0172	0.08213	0.05105	0.09248	0.15253	0.09649
ABCF3	ENSG00000161204	protein_coding	ENST00000472608	retained_intron	7	2.03885	14.6557	0.41898	0.93248	0	0.16189	0.03224	0	0	0	0	0.60405	0	0.09245	0.7415	1.20101	3.14504	3.8769
ABCF3	ENSG00000161204	protein_coding	ENST00000485921	retained_intron	7	1.67684	0.27454	0.21749	0.991	0.31608	0.51692	0	0	0	0.49964	0.15787	0	0.46438	0.17416	0	0.21558	0.46913	0.62056
ABCF3	ENSG00000161204	protein_coding	ENST00000498136	retained_intron	4	1.28634	0.4986	0	0.1421	0	0.04756	0	0	0	0.2757	0.07314	0.31527	1.0106	0.10622	0	0	0	0
ABCG1	ENSG00000160179	protein_coding	ENST00000347800	protein_coding	4	4e-05	0	0.14509	0.34714	0.00021	0.36904	0	0	1e-05	0.21095	0.07817	4e-04	0.1693	0.40344	0.12579	0.85921	1.0006	0.38433
ABCG1	ENSG00000160179	protein_coding	ENST00000361802	protein_coding	1	0.00023	0.00248	0	0.0796	0	0	0	0	0	0.16601	0.16254	0.22926	0.1542	0.19068	0.33567	6e-05	1.35187	1.14776
ABCG1	ENSG00000160179	protein_coding	ENST00000398449	protein_coding	3	1.50895	1.62751	1e-05	1e-05	0.00011	9e-05	2e-05	0	2e-05	0.03861	0.00036	0.16733	0.00295	5e-05	0.00411	3e-05	0.00051	1.12085
ABCG2	ENSG00000118777	protein_coding	ENST00000237612	protein_coding	1	3.2184	0.90824	0.42999	0.56719	0.1479	0.45121	0.23923	0.24954	0.00063	0.65382	0.66576	1.07179	0.92807	1.13337	2.05718	2.66555	2.16288	3.32215
ABCG2	ENSG00000118777	protein_coding	ENST00000505480	protein_coding	1	0.69934	0	0	0.34111	0	0.77982	1.48481	0.39679	0.04538	0.21714	0.80988	0.36632	0.25862	1.29801	0.79488	1.44106	1.64587	2.7756
ABCG4	ENSG00000172350	protein_coding	ENST00000307417	protein_coding	4	0.381	0.64689	0.13119	0.30268	0	0.12935	0	0.10274	0	0.23032	0.07562	0.08302	0.19071	0.23897	0.16373	0.32914	0.25179	0.58322
ABHD1	ENSG00000143994	protein_coding	ENST00000420647	nonsense_mediated_decay	7	0.43527	1.34829	3.05067	2.64601	0	1.02468	0	0.04854	0	0.03322	0.06013	0.00667	0.04354	0.22688	0.30359	0.24663	0.09173	0
ABHD10	ENSG00000144827	protein_coding	ENST00000273359	protein_coding	8	27.56097	3.29077	3.22995	4.70407	12.45741	10.45637	12.68837	4.618	5.75451	2.55759	3.14314	6.25457	10.98273	7.56237	32.23328	19.11233	28.0056	53.30038
ABHD10	ENSG00000144827	protein_coding	ENST00000491580	nonsense_mediated_decay	1	19.44083	8.32993	0.89623	6.13395	3.52437	3.66291	5e-05	4.03582	3e-05	2.61314	3.73092	8.76935	3.9241	11.06057	19.22742	28.27691	33.62524	38.72557
ABHD10	ENSG00000144827	protein_coding	ENST00000493784	nonsense_mediated_decay	8	6.40664	3.92373	11.73003	16.38324	9.24863	16.3702	17.57508	5.35782	11.90862	9.22902	8.17748	8.54999	18.96913	9.8806	20.20912	28.00264	22.78078	28.47895
ABHD10	ENSG00000144827	protein_coding	ENST00000494817	protein_coding	2	22.99667	10.92215	3.56296	7.15498	1.46511	2.01721	0.77679	2.39979	1.61617	11.15148	16.55894	19.70725	33.98872	39.74835	45.74594	91.74618	96.18234	89.17659
ABHD10	ENSG00000144827	protein_coding	ENST00000497293	retained_intron	8	8.01173	0.76165	5.12533	4.72839	8.31823	6.44524	9.84411	2.68113	1.55501	2.22928	1.14137	1.38343	1.29199	1.40758	1.45022	2.50661	35.44291	8.60976
ABHD11	ENSG00000106077	protein_coding	ENST00000222800	protein_coding	1	8.14683	5.75452	2.36776	3.70065	0.00142	1.53342	0.00103	2.26242	0.00094	3.11345	4.66049	6.9102	7.31799	16.25566	20.16192	24.52656	14.14294	16.15232
ABHD11	ENSG00000106077	protein_coding	ENST00000395147	protein_coding	1	2.95111	1.29388	0	0	0	0	0	0	1.30227	1.45935	2.14826	3.30387	4.73707	5.05213	2.60047	5.16298	8.7861	3.96828
ABHD11	ENSG00000106077	protein_coding	ENST00000412965	nonsense_mediated_decay	4	1.78419	5.89748	1.93214	1.60692	0	0.62865	0	0.46692	0.08415	0.46705	1.15212	0.98668	1.25371	1.72769	1.2051	1.9929	1.16944	1.27214
ABHD11	ENSG00000106077	protein_coding	ENST00000437775	protein_coding	6	1.12708	0.02802	0.00328	0.09244	0.60072	0.00045	2.26882	0.00225	1.54544	0.00011	0.00042	0.00037	0.8668	0.00048	3e-04	0.62973	0.30698	0.00041
ABHD11	ENSG00000106077	protein_coding	ENST00000458339	protein_coding	4	0.23379	0.45113	0.70244	0.57635	0	0.05977	0	0.10998	0	0.62381	0.32387	0.69938	0.91998	0.3466	0.53181	0.48016	0.13834	0
ABHD11	ENSG00000106077	protein_coding	ENST00000462381	retained_intron	3	0.83958	4.3773	0.57836	0.29892	0	0.14815	0	0.22839	1.74968	0.78539	1.16667	1.27728	0.17963	1.88603	0.53853	1.07173	0.86172	1.56645
ABHD11	ENSG00000106077	protein_coding	ENST00000468331	processed_transcript	5	0	0.22483	1.707	1.76293	0	0.23502	1.1003	0.19615	0	0.55334	0.12319	0.2453	0.35931	0.63204	0.10358	0.29331	0	0
ABHD11	ENSG00000106077	protein_coding	ENST00000486114	retained_intron	4	1.11176	0.24548	1.38529	0.83048	0	0.19729	0	0	0.09717	1.37606	0	0.79764	0.97637	2.86536	4.19413	3.26383	0	0
ABHD11	ENSG00000106077	protein_coding	ENST00000497897	retained_intron	5	1.02276	0.14649	1.00783	1.20976	0	0.64886	0	0	0.55898	0.35753	0.65761	0.50184	0.26346	0.34041	0.1932	0.3412	0.08674	0.185
ABHD12	ENSG00000100997	protein_coding	ENST00000339157	protein_coding	4	13.35556	37.34621	6.3115	7.08448	2.30836	4.95702	7.51851	2.96424	7.40375	8.35228	9.29902	11.57223	10.20326	11.60869	8.80807	11.36236	5.90612	5.65413
ABHD12	ENSG00000100997	protein_coding	ENST00000376542	protein_coding	4	1.57963	5.5649	2.18609	3.78084	0.36057	2.11274	2.40429	3.60553	1.01134	3.56124	2.5905	6.27429	3.75403	3.06129	2.92413	3.66913	1.00722	1.46433
ABHD12	ENSG00000100997	protein_coding	ENST00000461204	nonsense_mediated_decay	7	0.35852	0.56507	0.35202	0.23787	3.65141	0.37334	8.56922	0.26438	0.0479	0.26326	0.39277	0.19364	0	0.135	0.10109	0.06773	0.18193	0.13395
ABHD12	ENSG00000100997	protein_coding	ENST00000471287	protein_coding	6	0.00016	9.49891	0.28553	2e-05	6.52171	3.39281	2.6043	1.84159	0.00129	2.55473	2.1417	2.012	2.20556	1.46807	0	2.49527	0	0.33664
ABHD12	ENSG00000100997	protein_coding	ENST00000491682	protein_coding	1	1.5553	0.73323	3.60742	7.01144	3e-05	5.95112	0.00019	4.63121	8.59955	15.07665	11.19791	18.15616	8.57092	19.44991	15.99541	18.17685	7.38389	7.89541
ABHD12	ENSG00000100997	protein_coding	ENST00000576316	protein_coding	4	1.82594	1.72921	0.44517	2.04806	0	0.66219	0	0.05355	0	0	0.35825	0.26038	0	0.07831	0	0.12102	0	0.39328
ABHD13	ENSG00000139826	protein_coding	ENST00000375898	protein_coding	6	7.58969	1.11299	3.35401	6.53535	3.88729	3.87304	4.78029	2.80548	4.00512	3.6181	3.82531	6.34658	4.89082	3.61565	5.92121	5.82615	1.90978	3.48756
ABHD14A	ENSG00000248487	protein_coding	ENST00000273596	protein_coding	5	9.56338	21.31661	15.80921	20.96471	9.35925	13.99253	2.47327	10.95733	4.95592	14.23766	8.10507	11.44695	6.2823	11.73069	7.88041	8.73148	4.12913	5.68587
ABHD14A	ENSG00000248487	protein_coding	ENST00000474575	retained_intron	5	0.19137	0.08733	0.3572	0.52461	0	0.67528	1.97754	0.15529	0	0.1626	0.16685	0.143	0.18792	0.10615	0.27667	0.0949	0.04703	0.04449
ABHD14A	ENSG00000248487	protein_coding	ENST00000491470	protein_coding	7	1.69433	9.36817	3.95308	7.06233	0.00132	5.26624	7.92822	3.81971	0	0.42578	1.74351	0.93541	0.23332	0.74867	0	0	0.41009	0.84073
ABHD14A	ENSG00000248487	protein_coding	ENST00000494478	protein_coding	4	1.88069	1.76561	1.23057	1.40078	0	0.52615	0	0	0.34527	0.60124	0.28481	1.05614	0.63131	1.35856	0.4407	1.49622	0.26644	0.67551
ABHD14A	ENSG00000248487	protein_coding	ENST00000497864	protein_coding	4	7.61965	5.11612	6.6046	8.57479	0.88211	7.14843	0.24888	3.03785	1.20361	9.71289	4.24121	5.86794	5.11626	9.3568	7.08898	12.69739	6.27739	5.52551
ABHD14A-ACY1	ENSG00000114786	protein_coding	ENST00000486081	nonsense_mediated_decay	4	0.73996	1.20554	0.76917	0.65702	0	0.79349	0	1.0512	0	1.71614	0.66719	0.65745	0.46036	0.77731	0.47423	1.28262	0.68941	0
ABHD14B	ENSG00000114779	protein_coding	ENST00000361143	protein_coding	2	16.5062	15.26525	3.23378	1.25414	3.10377	0.29585	0.00749	0	0	0.83987	3.68777	3.20854	3.53373	7.38357	11.959	15.56861	7.44	5.71462
ABHD14B	ENSG00000114779	protein_coding	ENST00000395008	protein_coding	4	3.08859	2.14527	2.88053	4.06572	0.40435	3.06346	1.08152	1.91069	3.02182	4.68205	1.77103	3.18837	2.37709	3.70746	0.80218	2.308	1.24662	1.15586
ABHD14B	ENSG00000114779	protein_coding	ENST00000461108	protein_coding	7	3.95723	1.83216	3.40486	4.50779	0.69263	0.73598	0.16461	0.31089	1.14787	0.92319	0.34398	0.33006	1.6891	0.8404	0.91164	1.33281	0.71259	0.46827
ABHD14B	ENSG00000114779	protein_coding	ENST00000483233	protein_coding	2	16.90166	19.59041	0.45638	2.72212	1.93545	5.06347	4.66504	3.79769	2.68323	3.59412	2.55566	6.38613	4.26913	4.61975	5.29502	4.97245	2.59717	9.12767
ABHD14B	ENSG00000114779	protein_coding	ENST00000487005	processed_transcript	4	2.87891	1.32782	0.69307	2.13055	0	0.37599	0	0.8535	0	2.20168	0.75154	2.44083	0	1.05812	0.66888	0.84115	0.67034	1.47038
ABHD14B	ENSG00000114779	protein_coding	ENST00000525795	protein_coding	3	0.20297	1.99342	0	0.52097	0	0	0	0.02754	0.01697	1.41283	0.44265	0.43145	0.64768	1.72098	1.1799	3.03737	0.61182	0
ABHD15	ENSG00000168792	protein_coding	ENST00000307201	protein_coding	3	6.50103	5.38273	0.95983	1.16346	0.103	1.62307	2.97859	1.49906	1.90684	2.69742	1.78168	3.47184	2.54904	4.26805	3.20252	5.11973	1.70403	2.94705
ABHD16A	ENSG00000204427	protein_coding	ENST00000395952	protein_coding	1	12.46687	9.60814	4.92192	6.48905	0.51376	3.89165	2.05855	4.43027	5.37432	10.58929	12.577	19.16068	16.45171	35.47723	26.80151	39.1033	20.74783	19.91056
ABHD16A	ENSG00000204427	protein_coding	ENST00000475742	retained_intron	7	0.82394	0.66909	0.22193	0.46234	0	0	0.14203	0.34242	0	0.20978	0.2921	0	0	0.04067	0	0.26809	0.11582	0.26059
ABHD16A	ENSG00000204427	protein_coding	ENST00000492899	retained_intron	7	1.66387	2.43066	0.33733	0.26041	4.76483	0	1.19934	0	0	0.22261	0	0	0.16012	0.25958	0.17955	0	0.22261	0.40567
ABHD16A	ENSG00000204427	protein_coding	ENST00000495769	nonsense_mediated_decay	7	2.74427	7e-05	3.4935	2.41505	1.99528	0.4091	0.00012	1e-05	3e-05	0.01401	1e-05	0.844	0	5e-05	7e-05	3e-05	0.00014	6e-05
ABHD16A	ENSG00000204427	protein_coding	ENST00000498420	nonsense_mediated_decay	4	0.26746	1.8412	2.4936	2.40942	0	2.36193	0.12649	0.16695	0	0.43975	0.16679	0.48185	0.18369	2.08261	1.10477	0.39874	1.7512	1.15977
ABHD16B	ENSG00000183260	protein_coding	ENST00000369916	protein_coding	4	4.88397	5.70774	0.86136	1.14205	0	0.57122	0.13085	0.10485	0.21936	0.25081	0.12229	0.43925	0.14678	0.37357	0.24007	0.34407	0.43316	0.45434
ABHD17A	ENSG00000129968	protein_coding	ENST00000292577	protein_coding	2	2.21476	0.50206	0.04836	0.0891	0	0.27842	2e-05	0.08826	0	0.13358	0.09737	0.12266	0.07737	0.10339	0.19114	0.1298	0.51633	0.24718
ABHD17A	ENSG00000129968	protein_coding	ENST00000588598	retained_intron	4	8.16495	7.29973	1.34871	1.48535	0.06092	0.72027	0.02759	0.45084	0.49436	0.52151	0.36815	0.4409	0.31923	0.67177	0.5531	0.7354	0.62947	1.03998
ABHD17B	ENSG00000107362	protein_coding	ENST00000333421	protein_coding	1	18.61905	2.30544	3.7103	4.97058	1.40788	4.55057	7.49218	3.47776	6.08947	3.72693	5.35956	8.57027	11.62428	6.15346	21.24044	18.40643	19.37742	39.75327
ABHD17B	ENSG00000107362	protein_coding	ENST00000377041	protein_coding	2	9.83322	8.6415	0.23871	0.99407	4.69913	0.32157	0	0.72539	0.67209	1.44453	2.73358	2.56362	2.19836	5.33243	4.21545	7.56145	31.49396	9.74779
ABHD17C	ENSG00000136379	protein_coding	ENST00000258884	protein_coding	6	16.09695	12.36423	4.5526	6.02186	7.1363	14.76128	15.16573	8.66994	10.99538	11.09823	9.11582	17.53899	12.54177	14.17885	16.21404	19.47098	8.68967	12.94001
ABHD17C	ENSG00000136379	protein_coding	ENST00000559506	processed_transcript	6	0.09259	0.0513	0.09898	0.11537	1.00465	0	1.62048	0	0.11171	0.02535	0	0.03434	0.3199	0.1613	0	1.19092	0.05418	0.06599
ABHD17C	ENSG00000136379	protein_coding	ENST00000560609	protein_coding	4	0.00024	0.00018	4.13581	1.74852	0	0	0	0	0	2.3205	0.30581	0	0.44969	0.53847	1e-04	2.76865	2.33986	3.45106
ABHD2	ENSG00000140526	protein_coding	ENST00000352732	protein_coding	2	18.51842	10.02072	2.29558	2.8653	1.92066	3.07088	1.33641	1.05303	1.25397	2.56451	1.75605	3.36675	4.03384	4.61448	6.94466	11.261	7.66279	20.98348
ABHD2	ENSG00000140526	protein_coding	ENST00000562073	processed_transcript	2	10.69664	42.92182	0	0	3.79885	0	0	0	0.01131	0.07935	1.84282	2.01896	1.76536	1.77766	6.14321	1.51049	3.44869	3.01303
ABHD2	ENSG00000140526	protein_coding	ENST00000565973	protein_coding	2	0.78041	8.37575	0	0	0	0	0	0.23577	0	1.11592	1.60676	3.0258	1.23199	4.74534	4.52285	7.4854	12.33988	4.49783
ABHD2	ENSG00000140526	protein_coding	ENST00000568308	retained_intron	8	2.01856	0	1e-05	0	0.78583	0.15547	3.36043	0.60225	0	1.19376	2.12399	0.91057	3.95335	5.20785	7.24588	8.68315	7.15275	3.53952
ABHD2	ENSG00000140526	protein_coding	ENST00000569411	protein_coding	1	1.99931	0.1767	0.65372	1.03889	0	0.27588	3.41638	0.80429	3.09281	2.90846	4.56539	3.93878	4.01017	2.90376	6.50424	6.18131	17.32445	15.07469
ABHD3	ENSG00000158201	protein_coding	ENST00000289119	protein_coding	1	17.85017	3.96212	7.24718	9.95852	3.16141	8.80996	8.08065	4.24763	6.02776	4.77546	6.68981	8.1295	9.30561	13.24627	26.58172	29.18708	35.07661	45.6892
ABHD3	ENSG00000158201	protein_coding	ENST00000577564	retained_intron	1	1.76569	0.42344	0	0	0	0	0	0	0	0.1254	1.07557	0.84098	1.7596	1.13092	0	3.49634	1.02253	2.63717
ABHD3	ENSG00000158201	protein_coding	ENST00000578270	protein_coding	5	4.41449	0.86228	7.70359	14.27532	1.14198	1.50593	0	0.6348	1.45539	0.8483	0.52188	0.98644	1.52992	1.1294	1.35101	2.59394	0.68513	1.83142
ABHD3	ENSG00000158201	protein_coding	ENST00000579875	processed_transcript	5	0.43443	0.72438	3.10819	5.81517	4.86222	0.42647	0	0.72807	0.04481	0.54889	1.13439	1.9884	1.44598	3.91623	2.31434	3.92294	0.36101	2.02105
ABHD3	ENSG00000158201	protein_coding	ENST00000579982	retained_intron	4	0.84309	0.25423	0.54714	0.21004	0	0.2818	0	0.12464	0	0.24425	0.32658	0.33436	0.56052	0.49791	0.39138	1.38777	0.27183	1.32309
ABHD3	ENSG00000158201	protein_coding	ENST00000580477	protein_coding	4	4.7894	0.43296	2.89384	3.18028	0	1.52514	0.09406	0.77345	0.24579	0.39023	0.57541	1.32028	0.94525	1.51818	2.29351	1.77815	2.87945	5.5811
ABHD3	ENSG00000158201	protein_coding	ENST00000580981	protein_coding	6	7e-05	2e-05	1.24329	7.36827	4.82815	0.04736	2.2064	0.74143	1.07339	1e-05	0	0.36128	1e-05	0.07117	0.52419	0.41522	2e-05	1.0555
ABHD4	ENSG00000100439	protein_coding	ENST00000216327	protein_coding	1	0	0	0	0	0	0.41096	0	0	0.07722	0.08491	0.9348	0.12095	1e-04	1.32986	3.12881	0.26765	0.00036	0
ABHD4	ENSG00000100439	protein_coding	ENST00000418446	nonsense_mediated_decay	1	0	0.12916	0.29771	0.71276	0.10009	1.08707	0	0.11374	0.39994	0.98504	1.27979	1.40079	3.11263	4.72943	6.34692	8.37227	5.10514	4.85779
ABHD4	ENSG00000100439	protein_coding	ENST00000428304	protein_coding	2	6.40508	5.98323	1.27325	1.6052	0.36876	0.69719	0.13205	0.53733	0.01989	1.048	0.89127	1.18589	1.65351	3.07948	3.31882	6.99054	5.52728	7.38004
ABHD4	ENSG00000100439	protein_coding	ENST00000537243	nonsense_mediated_decay	1	0	0	0.24316	0	0	0.31748	0	0.48904	0.83157	0	0.84763	0.0916	1.65298	1.08309	0.0443	0.81661	0	0
ABHD4	ENSG00000100439	protein_coding	ENST00000544562	processed_transcript	5	0.10959	0	0.2351	0.1847	8e-05	0.3154	0	0.47683	0	0.67302	0.36784	1.17752	0.25845	0.11111	0.00034	1.53099	0	0.21985
ABHD5	ENSG00000011198	protein_coding	ENST00000013894	nonsense_mediated_decay	6	0	0	0.22301	0.22556	0	0.42828	9.47594	0	0	0.00012	0	0.27803	0	0	0	0	1.50973	0
ABHD5	ENSG00000011198	protein_coding	ENST00000413300	protein_coding	5	0	0.12171	1.79525	1.75918	0	2.511	0	0	0.6228	1.29901	0.98023	0.98842	0.4062	0.47453	1.38565	1.03182	0.53758	0.79174
ABHD5	ENSG00000011198	protein_coding	ENST00000456453	protein_coding	7	0.50708	0.3796	0.14885	0.41783	1.5312	0	0	0.15901	0	0.19313	0.55384	0	0.76368	0.06855	0	0.18923	0	0
ABHD5	ENSG00000011198	protein_coding	ENST00000458276	protein_coding	1	19.11246	9.06704	9.26583	15.46116	6.23809	13.84021	9.78079	12.8395	14.08213	21.85447	23.62374	35.09045	25.44541	29.34327	20.63832	33.76264	9.975	12.23165
ABHD6	ENSG00000163686	protein_coding	ENST00000295962	protein_coding	3	5.28431	2.76983	1.07955	0.65741	1.51034	0.00148	1.94785	1.76519	0.39137	1.35486	1.51968	4.45323	2.24893	3.19469	1.53111	4.25011	2.2963	2.28012
ABHD6	ENSG00000163686	protein_coding	ENST00000463756	protein_coding	1	0.63654	0.24662	1.45915	0.61753	0.92156	0.1709	0	1.78939	1e-05	5.44489	8.30372	6.15597	3.6415	10.82551	5.09702	12.31114	8.40642	5.64104
ABHD6	ENSG00000163686	protein_coding	ENST00000478253	protein_coding	3	5.75759	5.95898	0.09014	1.56744	0.00021	2.18851	0.40065	0.76438	4.15141	3.14187	3.6669	4.33702	5.45795	5.19547	7.00596	5.17395	3.90395	4.67705
ABHD6	ENSG00000163686	protein_coding	ENST00000485900	protein_coding	8	0	0.45007	0	0.00046	0	0.58435	10.33429	0	0	1.18252	5e-05	0.00825	0.00055	0.00091	1.65803	2e-04	2.02308	0.97978
ABHD8	ENSG00000127220	protein_coding	ENST00000247706	protein_coding	7	3.74252	5.4955	0.7378	0.77561	1.47508	0.8351	0.25871	0.70139	0.62851	1.76656	0.98312	1.14303	0.57695	1.4035	0.44172	0.86021	0.97282	0.75965
ABHD8	ENSG00000127220	protein_coding	ENST00000593489	protein_coding	4	1.60625	2.19147	0.65136	0	0	0	0	0	0.1607	0.06285	0	0.12743	0.04679	0.48775	1.02565	0.33309	0.33773	0.54372
ABI1	ENSG00000136754	protein_coding	ENST00000376137	protein_coding	1	0	0.15047	0	0.13969	0	0	0.22032	0	0.3458	0	0	0.1512	0.24628	0	0	0.19043	0.50733	0.31969
ABI1	ENSG00000136754	protein_coding	ENST00000376139	protein_coding	4	10.91722	0.1067	1.99964	3.0303	0	3.22521	0	2.83378	0.02471	2.01139	2.60264	3.69077	4.75353	1.14986	11.96682	9.34034	8.89831	21.43461
ABI1	ENSG00000136754	protein_coding	ENST00000376140	protein_coding	2	7.45817	9.73848	0	0.33773	0	0	0	0	0	0.30638	0.17411	0	0.42221	1.05901	0	2.89024	5.0168	3.49725
ABI1	ENSG00000136754	protein_coding	ENST00000376160	protein_coding	2	5.14143	6.73629	0.77298	0.52252	0	0.86251	4.35818	0.00018	2.26624	0.00177	0.00079	0.59743	0	1.54464	4.77415	2.40548	2.98463	4.91041
ABI1	ENSG00000136754	protein_coding	ENST00000376166	protein_coding	1	4.59369	1.03535	0.30398	1.61141	0.00093	1.72141	0	1.58435	0.92364	1.2294	1.09736	1.92907	3.14868	2.28314	0.96384	6.87327	5.14022	6.11144
ABI1	ENSG00000136754	protein_coding	ENST00000473481	processed_transcript	4	0.25243	0	0.69918	1.53028	0.35203	0.30096	0	0	0	0.17443	0.49211	0.24638	0.3782	0.01664	0.73589	1.37065	3.57715	0.50356
ABI1	ENSG00000136754	protein_coding	ENST00000490841	protein_coding	2	0.47434	0.20795	0	0.09545	0	0	0	0	0.03187	0	0.02702	0.05816	0.07008	0	0.47725	0.28332	0.4051	0
ABI2	ENSG00000138443	protein_coding	ENST00000261016	protein_coding	1	2.06228	0	0.31305	2.61189	0	2.89719	3.47545	0.97913	0.97649	1.84903	1.64121	1.73773	0.63445	2.66561	1.29092	3.52563	1.07358	1.78332
ABI2	ENSG00000138443	protein_coding	ENST00000261017	protein_coding	1	31.60212	9.86623	5.54779	10.23986	9.72656	11.15791	15.60425	7.30611	8.64101	10.20653	8.44445	17.30459	16.45754	13.5083	25.33477	31.76379	9.21574	22.91855
ABI2	ENSG00000138443	protein_coding	ENST00000261018	protein_coding	1	0	0	0.11373	0.00509	0	0	1.84312	0	0	0	0.02344	0.16873	0	1.43288	2.65291	1.72457	0	0.83232
ABI2	ENSG00000138443	protein_coding	ENST00000295851	protein_coding	1	0.19736	0.03704	0.03302	0.07305	0.0078	0.04411	0.17566	0.06277	0.04112	0.04445	0.05479	0.04687	0.07466	0.02946	0.11843	0.13061	0.03601	0.18065
ABI2	ENSG00000138443	protein_coding	ENST00000451591	protein_coding	3	0.8267	2.06641	0.26992	0.43177	3e-05	0.59218	0	0.07412	0.16635	0.24409	1.17153	0.89387	0.65404	0.7636	1.64595	1.92278	0.52961	1.06635
ABI2	ENSG00000138443	protein_coding	ENST00000454023	protein_coding	3	4.56932	11.9025	0.22886	0	0	0	0.87671	0	0	0	1.02479	0.96426	1.80531	0	3.2236	1.28894	1.06164	0
ABI2	ENSG00000138443	protein_coding	ENST00000494215	retained_intron	7	1.08877	1.0488	0.56395	0.63508	1.47366	1.11476	0.23608	0.10201	0.02574	0.24163	0.05521	0.22731	0.49666	0.22514	0.20528	0.38696	0.34304	0.7171
ABI3BP	ENSG00000154175	protein_coding	ENST00000470336	retained_intron	1	0.32807	0.02533	1e-05	0.01765	0	0.13768	0.30581	0.02947	0.20718	0.0719	0.07853	0.07771	0.19238	0.06344	0.45522	0.30451	0.087	0.32384
ABI3BP	ENSG00000154175	protein_coding	ENST00000471714	protein_coding	4	0.01909	0	0.0224	0.01292	0.01731	0.01504	0	0	0	0.00711	0.03012	0.04215	0.09805	0.02235	0.02785	0.01072	0.02284	0.05237
ABL1	ENSG00000097007	protein_coding	ENST00000318560	protein_coding	2	22.04079	29.53431	2.2957	2.23322	0.26938	1.94185	0.48756	0.94818	1.20927	3.33978	2.18081	4.27868	4.16027	8.42825	7.7893	14.98601	12.87661	19.18955
ABL1	ENSG00000097007	protein_coding	ENST00000372348	protein_coding	2	6.5739	7.14731	0.64797	0.99276	0.58429	1.39563	3.38554	1.26075	0.47842	2.43833	2.34807	4.7439	4.22758	8.65954	9.84796	14.64893	9.40822	14.22426
ABL1	ENSG00000097007	protein_coding	ENST00000393293	protein_coding	8	16.58735	35.93315	1.02536	4.12992	4.57071	2.89341	0.11716	1.45349	1.23823	2.55899	3.09658	3.07438	2.48558	0.68505	1.09438	5.25397	3.47155	10.05597
ABL2	ENSG00000143322	protein_coding	ENST00000344730	protein_coding	8	1.88824	7.72341	0.65851	0.00013	1.33455	0.63638	1.48857	0.73185	0.82183	0.66587	0.89912	0.52856	1.37091	0.97868	1.20668	2.62778	2.21626	5.54086
ABL2	ENSG00000143322	protein_coding	ENST00000408940	protein_coding	1	11.55336	0.00016	1.52591	2.2776	2.60143	4.97614	5.88696	2.69033	1.72523	2.83269	1.89275	4.24332	3.13697	3.55375	6.62254	10.02636	5.02706	15.2214
ABL2	ENSG00000143322	protein_coding	ENST00000502732	protein_coding	4	9.1499	9.56068	0.18401	0.51891	0.00052	2e-05	0.00042	0.28689	0.18618	0.14664	0.25849	0.00035	0.57465	5e-05	0.28476	0	0.00069	1.93507
ABL2	ENSG00000143322	protein_coding	ENST00000507173	protein_coding	1	0.90209	0	0	0.35146	0	0	0	0	0	0.56289	0.24329	0.7248	0.10368	1.17945	2.06209	2.17186	3.6325	3.45981
ABL2	ENSG00000143322	protein_coding	ENST00000511413	protein_coding	1	0	0	0	0.00444	0	0	0	0	0	0.00014	0.00107	0.60213	0	1.54805	0.61182	1.07677	3.56492	0.00278
ABLIM1	ENSG00000099204	protein_coding	ENST00000369253	protein_coding	1	2.47549	2.70297	0.49351	0.30913	0	1.31305	4.96538	1.47104	1.50498	4.63596	3.29463	5.00201	3.0022	4.81938	3.55307	5.03097	2.45828	1.44262
ABLIM1	ENSG00000099204	protein_coding	ENST00000369256	nonsense_mediated_decay	2	0.28012	0.53038	0.02374	0.03819	0	0.06898	0	0.01341	0	0.05441	0.10385	0.15764	0.07341	0.23637	0.07748	0.32164	0.20978	0.11307
ABLIM1	ENSG00000099204	protein_coding	ENST00000369266	protein_coding	3	11.83186	7.73223	0.09024	0.04467	0.68077	0.00809	2.776	0.55206	3.1892	1.17877	0.07644	0.46886	0.06715	0.00777	1.82738	0.02322	0.01841	0.02513
ABLIM1	ENSG00000099204	protein_coding	ENST00000392952	protein_coding	1	17.17272	7.57255	2.6844	4.80109	3.99219	5.29448	4.92163	4.20645	3.19665	7.97808	6.40597	12.67518	7.87949	8.59999	7.52253	12.88499	2.63917	9.42083
ABLIM1	ENSG00000099204	protein_coding	ENST00000392955	nonsense_mediated_decay	2	5.18788	2.58624	0.26268	0.4649	0.22082	0.82654	4.90591	0.46668	0.44154	0.7851	0.11076	0.70936	0.78154	1.11666	1.30871	2.36512	2.72271	3.58653
ABLIM1	ENSG00000099204	protein_coding	ENST00000428430	protein_coding	1	6.09022	1.82669	4.27619	3.607	0	7.21186	3.77584	9.22414	7.71433	24.53801	18.09574	23.61567	17.09746	22.03725	11.98225	20.68755	8.90744	5.90303
ABLIM2	ENSG00000163995	protein_coding	ENST00000428004	protein_coding	2	0.44959	0.65642	0	0.06289	0	0	0	0.01491	0	0.1132	0.18373	0.34761	0.2642	0.54211	0.61838	0.80316	0.44959	0.77732
ABLIM2	ENSG00000163995	protein_coding	ENST00000505872	protein_coding	1	0.00018	0.17285	0.04416	0.11471	0	0.11087	0	0.10795	0	0.22305	0.09407	0.12372	1e-05	0.42411	0.64202	0.57479	0.04393	0.47588
ABLIM3	ENSG00000173210	protein_coding	ENST00000326685	protein_coding	4	0.19601	0.21626	0.05691	0.07985	0	0.06758	0	0.00127	0	0.0074	0	0.03163	0.01779	0.02658	0.05282	0.01611	0.02107	0.01196
ABR	ENSG00000159842	protein_coding	ENST00000291107	protein_coding	2	1.31385	4.19066	0.81062	1.18987	1.22373	0.89018	0.07108	0.5904	0.34535	1.43225	1.27714	2.15255	2.34031	4.89346	5.14119	8.41274	8.81819	10.64786
ABR	ENSG00000159842	protein_coding	ENST00000302538	protein_coding	2	8.60499	17.84207	0.90855	1.68875	0.36611	1.55661	0.5069	0.82201	0.26723	1.66144	1.40431	2.4829	1.91854	4.99821	5.64722	8.14025	7.19609	12.73748
ABR	ENSG00000159842	protein_coding	ENST00000544583	protein_coding	2	0.45783	0.3828	0.05947	0.05731	0	0	0	0.07097	0	0.25447	0.0653	0.59848	0.35257	0.18959	0.05305	0.47207	0.43805	0.32136
ABR	ENSG00000159842	protein_coding	ENST00000570441	protein_coding	4	0.49741	0.1138	0.32015	0.16464	0	0	1e-05	0.72524	0	0.7871	0.82903	0.75714	0.44108	2.2003	0	0.55231	2.76723	0
ABR	ENSG00000159842	protein_coding	ENST00000572585	retained_intron	7	2.58421	0.18611	0.35146	0.07229	0.30865	0.00019	0.15773	0.22056	0.47217	0.02653	0.02904	0	0.09351	0.02588	0	0.13071	0.26057	0
ABR	ENSG00000159842	protein_coding	ENST00000573895	processed_transcript	7	0.19307	0.48397	0.1715	0.08775	0	0.02624	0.75718	0.05702	0	0.06896	0.03624	0.22187	0.05831	0.22716	0.23078	0.1426	0.11035	0.19195
ABR	ENSG00000159842	protein_coding	ENST00000576964	processed_transcript	4	0	1.32451	0.92735	0.34956	0	0	0	0	0	0.23585	1e-05	2e-05	2.03763	1.23215	0	2e-05	2.77717	0
ABRA	ENSG00000174429	protein_coding	ENST00000311955	protein_coding	4	0.07175	0	0.04558	0.04138	0	0.01432	0.29916	0	0.13609	0.00475	0.03052	0.00552	0.02697	0.01351	0.04233	0.05806	0.03542	0.12296
ABRACL	ENSG00000146386	protein_coding	ENST00000367660	protein_coding	6	89.22198	34.90504	43.55942	68.44185	146.04851	155.98599	250.42666	210.50345	174.88269	147.19097	79.37029	117.39403	49.61397	35.65861	46.50268	47.58774	34.10964	27.85831
ABT1	ENSG00000146109	protein_coding	ENST00000274849	protein_coding	5	89.03095	83.02562	71.35259	92.7965	26.42012	60.49503	47.31699	55.2988	66.94749	115.58236	90.06214	110.75585	57.49735	78.57815	56.91722	67.01076	46.61847	38.02784
ABTB1	ENSG00000114626	protein_coding	ENST00000232744	protein_coding	4	1.27443	0.00011	0.03614	0.15857	0	0	0.00026	0	0	0.26143	0	0.40826	0.00018	0.23429	0.00011	0.00155	1.30015	0.00488
ABTB1	ENSG00000114626	protein_coding	ENST00000393363	protein_coding	2	0.01931	1.41349	0.00211	0.00737	0	0	2e-05	0	0	0.00552	7e-05	0.02987	7e-05	0.0253	1.0689	1.02612	0.00373	1.50572
ABTB1	ENSG00000114626	protein_coding	ENST00000453791	protein_coding	4	0.31322	0.40477	0.38827	0.52866	0	0.05355	0.00039	0	1e-05	0.0509	0.04535	0.06756	1e-05	0.26108	0	0	0	0
ABTB1	ENSG00000114626	protein_coding	ENST00000464431	retained_intron	7	0.30482	0.1821	0.08067	0.03096	0	0.05287	0	0.03308	0	0.01476	0	0.00837	0	0.01209	0.00743	0.01144	0.02582	0.02371
ABTB1	ENSG00000114626	protein_coding	ENST00000467179	processed_transcript	4	0.02593	0	0.4257	0.65037	0	0	0	0.30099	0	0.30494	0.33682	0	0.92668	1.1341	0.34474	0.52623	1.57552	0.11547
ABTB2	ENSG00000166016	protein_coding	ENST00000298992	protein_coding	7	1.27705	3.22739	0.32939	0.03543	0.3862	0.22864	0	0.19631	0.00085	0.13233	0	0.24199	0.01246	0.00011	3e-04	1.15234	0	0.52341
ABTB2	ENSG00000166016	protein_coding	ENST00000435224	protein_coding	2	3.15674	5.37426	0.15879	0.60568	1e-05	0.23835	0.10311	0.06678	0.30788	0.5187	0.37449	0.61759	0.59081	1.49312	1.53493	1.18439	5.66226	5.35886
AC002398.9	ENSG00000188223	protein_coding	ENST00000591613	nonsense_mediated_decay	4	2.66081	6.99451	0.35061	0.84666	0	0	2.63292	0.26766	2e-05	1.36658	0.21841	1.31025	0.00531	0.35105	0.62064	0.72389	0.29432	0.37801
AC003002.6	ENSG00000269533	protein_coding	ENST00000600421	processed_transcript	5	1.55454	0	0.53335	0.23608	0.09156	1.14805	0.20719	0	0	1.18462	0.44776	0.87108	1.10791	0.48237	0.56727	0.32296	0.17522	0.41396
AC004381.6	ENSG00000005189	protein_coding	ENST00000261377	protein_coding	2	7.56356	5.16229	0.05249	1.57853	0	0.90722	0	0.73887	0.96871	0.29496	0.3623	1.58998	1.50586	1.8736	2.54953	2.25671	2.20416	4.24764
AC004381.6	ENSG00000005189	protein_coding	ENST00000348433	protein_coding	5	1.58126	0	1.321	0.48867	0.47269	1.06021	0.82863	0.15978	0	0.96784	0.87735	0.83738	0.95636	1.46977	0.77935	1.8325	1.54483	0.80347
AC004381.6	ENSG00000005189	protein_coding	ENST00000563068	protein_coding	7	1.08183	0.73355	0.65207	0.68214	0	0	1.91659	0.197	0	0.16343	0.19778	0.24887	0.29095	0.27319	0.5566	0	0.19234	0.46174
AC004381.6	ENSG00000005189	protein_coding	ENST00000564200	processed_transcript	2	0	1.08057	0	0.28116	0	0.61564	7.04247	0	0.47214	0.11815	0	0.04701	0.46543	0.07158	0.5061	1.91828	1.09454	1.62168
AC004381.6	ENSG00000005189	protein_coding	ENST00000564274	protein_coding	3	0.45365	0.99591	0	0	0	0	0.43503	0	0	0.1944	0.10038	0.04079	0.03768	0	0	0.46776	0.1209	0.49534
AC004381.6	ENSG00000005189	protein_coding	ENST00000565340	protein_coding	6	0.909	0.08451	0	0.27163	1.60327	0.83929	8.03502	0.4321	0	0.52312	0.56273	0.37947	0	0.90031	0	0	0	0.2569
AC004381.6	ENSG00000005189	protein_coding	ENST00000566993	nonsense_mediated_decay	7	0.94365	1.093	0.92695	1.35241	2.5422	0.7927	0.37722	0.29944	0.02307	0.26796	0.24858	2e-05	0.1073	0.07087	0.31549	1.0734	0.29296	0
AC004381.6	ENSG00000005189	protein_coding	ENST00000568046	protein_coding	1	0.01981	0.70909	0.26672	0.16695	0	0	3.43246	0.37259	0.73978	0.71344	0.98154	0.38927	0.86492	0.81081	0.82793	1.50048	1.65547	0.88904
AC004381.6	ENSG00000005189	protein_coding	ENST00000568476	processed_transcript	4	0.40635	0	0.10197	0	0	0	0	0.15092	0.89245	0.0744	0.09629	0.24341	0	0.34424	0.84819	0.19775	0.4071	0.34214
AC004466.1	ENSG00000268069	protein_coding	ENST00000599515	protein_coding	7	0.39861	0.65203	0.11452	0.17264	0	0.1757	0	0.14403	0	0.07233	0.01629	0.03432	0.17456	0.05314	0	0.39454	0	0.11698
AC005003.1	ENSG00000213888	protein_coding	ENST00000504184	protein_coding	4	2.90206	3.01755	1.14887	1.32604	0	0.72747	0.89746	0.74603	1.13295	1.58002	0.87515	1.24959	0.68469	1.57563	0.91567	1.55645	1.0407	1.22191
AC006449.1	ENSG00000269094	protein_coding	ENST00000595377	protein_coding	3	31.87279	48.87031	1.21647	4.54099	0.12772	4.86662	14.15957	2.47976	3.7743	4.04475	2.25635	4.30571	2.42916	3.02254	2.88604	4.61724	2.83795	5.5011
AC006486.1	ENSG00000204957	protein_coding	ENST00000378108	protein_coding	7	0.93346	1.01501	0.93149	1.19748	0.1281	0.55553	0.22799	0.25719	0.21289	0.29612	0.12639	0.32404	0.21316	0.35554	0.18707	0.45484	0.42837	0.56237
AC006486.9	ENSG00000268643	protein_coding	ENST00000594664	protein_coding	1	0.00042	5.81009	0.99777	0.00102	0	2.3817	0.17244	2.38817	0.11319	8.83622	17.85637	19.23013	33.32895	20.21795	15.53351	21.68697	17.45809	11.16838
AC006967.1	ENSG00000269446	protein_coding	ENST00000594086	protein_coding	7	0.25608	0.42957	0.29645	0.62445	0	0.26985	0.37624	0	0.10826	0.09225	0.08607	0.03225	0.04091	0	0.11098	0.17533	0.02705	0.02758
AC007040.11	ENSG00000258881	protein_coding	ENST00000606025	protein_coding	5	1.28988	1.5493	0.0451	0.0874	0.83396	0.17424	0.16274	0.09304	0.35952	0.12805	0.13363	0.21302	0.17984	0.18783	0.21668	0.32801	0.10513	0.32023
AC007375.1	ENSG00000269883	protein_coding	ENST00000600936	protein_coding	4	0.76141	0.30776	0.40317	0.51005	0.02547	0.23412	0.05413	0.1126	0	0.48731	0.1888	0.2574	0.22961	0.24392	0.14894	0.15503	0.24572	0.22221
AC007773.3	ENSG00000269093	protein_coding	ENST00000594570	protein_coding	7	2.27565	1.18221	1.5281	1.73947	1.0826	0.97129	0.23827	0.22196	1.3224	0.48441	0.73845	0.42215	0.63755	0.68539	0.52681	0.6716	0.66036	0.35875
AC008132.13	ENSG00000161103	protein_coding	ENST00000412938	processed_transcript	6	0.11072	0.01682	0.02289	0.0362	0.1618	0.25246	0.23504	0.03237	0.02374	0.03294	0.00243	0.02846	0.01771	0.00555	0.05055	0.03848	0.02288	0.01845
AC008267.1	ENSG00000267941	protein_coding	ENST00000600021	protein_coding	3	0.34275	0.31367	0	0.02816	0	0.08398	2.81376	0.08347	0	0.04515	0	0.08645	0.02105	0.04029	0.18374	0.05513	0.03237	0.06331
AC008443.1	ENSG00000268397	protein_coding	ENST00000599439	protein_coding	4	14.93253	2.6723	0.73392	2.14351	15.02192	14.81153	3.109	2.27126	1.86193	1.35882	1.11909	2.02643	1.94235	1.22746	4.09901	3.30735	2.81059	5.38065
AC008948.1	ENSG00000268424	protein_coding	ENST00000597120	protein_coding	7	3.2735	0.32045	0.58293	0.50066	0.36978	0.39226	0.46512	0.35159	0.17085	0.15995	0.09602	0.27135	0.22623	0.13292	1.27724	0.72442	0.31194	0.91682
AC009065.1	ENSG00000167970	protein_coding	ENST00000454671	protein_coding	1	3.84747	1.43521	14.26258	10.69794	4.98225	25.43746	3.02064	7.10149	6.74956	13.76997	16.29737	12.39341	19.187	24.11236	25.40096	40.12123	18.99031	18.32527
AC009403.2	ENSG00000216895	protein_coding	ENST00000401694	protein_coding	7	8.35651	4.98936	2.17657	1.54706	0.60807	3.1435	2.44255	1.21897	6.27471	2.3042	1.17135	2.37395	1.74404	0.35209	2.14827	1.89596	0.00055	1.14922
AC009403.2	ENSG00000216895	protein_coding	ENST00000460022	processed_transcript	6	5.64479	1.06025	1.89235	6.52425	4.7636	8.96469	6.82746	5.91729	3.93255	1.50465	0.78098	1.17498	0.9361	0.46517	0.69792	0.65128	0.4254	0.46695
AC009403.2	ENSG00000216895	protein_coding	ENST00000469539	processed_transcript	7	2.30061	0.53303	0	2.33869	0	0.91429	0.54537	1.29183	0	0.37257	0.13732	0.2123	0.25107	0	4e-05	0	0.70054	3e-05
AC009403.2	ENSG00000216895	protein_coding	ENST00000472015	processed_transcript	6	6.06306	1.30049	5.3518	15.10827	0	10.63035	2.03506	2.65023	1.14755	1.34833	0.19919	0.87257	0	0.5351	0	0.73458	0	0
AC010327.2	ENSG00000269808	protein_coding	ENST00000598855	protein_coding	4	0.85631	1.26678	0.04392	0.03736	0	0.02133	0.01439	0.07532	0.2647	0.02338	0	0.05019	0.00872	0.0705	0.05673	0.11433	0.08424	0.20547
AC010336.1	ENSG00000214248	protein_coding	ENST00000539278	protein_coding	2	3.94971	4.37783	0.88565	1.13917	0.84441	0.68084	0.34039	0.35599	0.21416	0.62421	0.4514	0.69753	0.62961	1.20417	1.09502	1.47991	2.39005	2.64939
AC010441.1	ENSG00000269636	protein_coding	ENST00000600109	protein_coding	6	3.85219	3.00282	4.96227	4.9449	3.95915	7.82225	11.89836	8.52602	5.76731	9.15408	3.62014	4.09859	2.0273	2.60479	1.63497	2.34974	2.1083	1.91678
AC010536.1	ENSG00000226180	protein_coding	ENST00000538868	protein_coding	2	1.24193	1.62413	0.30936	0.6684	0	0.20527	0.02819	0.14525	0.08317	0.08508	0.06588	0.16675	0.11202	0.19803	0.34033	0.29664	0.22041	0.67378
AC010547.9	ENSG00000261611	protein_coding	ENST00000561908	nonsense_mediated_decay	4	0.22135	0	0.59272	0.34448	0	0.55637	0.05843	0.43773	1e-05	0.38624	0.18839	0.43006	0.45304	0.29215	0.38466	0.49214	0.43398	0.36001
AC010642.1	ENSG00000267216	protein_coding	ENST00000591325	nonsense_mediated_decay	7	0.92948	1.02108	1.14867	1.01644	0.03031	0.51782	0.48037	0.50837	0.50939	0.59219	0.35626	0.4434	0.22602	0.26726	0.30434	0.17975	0.24047	0.16251
AC011997.1	ENSG00000222017	protein_coding	ENST00000409845	protein_coding	6	0.07375	0	0.17404	0.50618	1.70516	0.66278	0.10678	0.1531	0.55739	0.14314	0.08816	0.08148	0.10933	0.05414	0.16167	0	0.04957	0.04447
AC012123.1	ENSG00000228835	protein_coding	ENST00000426194	protein_coding	7	0.20908	0.22877	0.10038	0.34693	0	0.23589	0	0.08724	0	0.03162	0.02228	0.09055	0.01524	0.05424	0.04348	0.03735	0	0
AC015987.2	ENSG00000236338	protein_coding	ENST00000416501	protein_coding	1	127.52728	19.29301	19.78039	20.72687	18.26846	20.21939	63.55969	26.39638	75.86824	71.85319	102.74619	171.59771	198.19559	165.13007	210.68786	280.09888	58.11271	123.44902
AC018470.1	ENSG00000268241	protein_coding	ENST00000595354	protein_coding	2	6.35776	13.88328	0.60327	0.84142	0.17986	0.29311	0	0.12992	0.32058	1.12065	0.47572	0.91694	0.47962	1.82579	1.70076	2.03863	7.01551	5.42845
AC018755.1	ENSG00000167765	protein_coding	ENST00000301439	protein_coding	4	0.88095	0.22117	0.73636	0.9329	0	0.31185	0	0.15594	0.27726	0.11216	0.12057	0.31272	0.29352	0.4327	0.50213	0.54588	0.43921	0.49654
AC020922.1	ENSG00000267531	protein_coding	ENST00000539076	protein_coding	7	1.11599	1.39748	0.10451	0.14494	1.08333	0.08882	0	0	0	0	0	0.0645	0.15482	0.09402	0.09849	0.09128	0.04534	0.10501
AC023632.1	ENSG00000212997	protein_coding	ENST00000391679	protein_coding	6	0.35202	0.14814	0.24574	0.16333	0.2047	0.10495	0.09063	0.03685	0.00815	0.05152	0.0104	0.02388	0.01319	0.01519	0	0.02253	0.02694	0.04839
AC024592.12	ENSG00000267740	protein_coding	ENST00000586349	protein_coding	4	2.99482	2.36312	1.85399	2.02051	0	1.28577	1.60884	1.57059	1.15253	3.41858	3.65839	3.29286	1.3458	2.74085	1.07139	1.46214	1.37981	1.11231
AC024940.1	ENSG00000177340	protein_coding	ENST00000313737	protein_coding	2	1.38341	0.79037	0.25363	0.21566	0.09228	0.17429	0	0.2707	0.01806	0.31509	0.17599	0.18718	0.15156	0.18011	0.79605	0.30837	0.26174	0.19647
AC027307.3	ENSG00000268798	protein_coding	ENST00000594262	protein_coding	4	1.32857	1.62981	0.57316	0.62918	0	0.39045	0.15927	0.23312	0	0.25101	0.04644	0.18497	0.02282	0.23749	0.36384	0.19338	0.2108	0.21875
AC027763.2	ENSG00000215067	protein_coding	ENST00000399540	protein_coding	6	1.78576	1.54017	2.07734	2.4797	1.79888	2.59962	0.3066	0.89101	0.09337	0.36048	0.10925	0.14061	0.0476	0.22696	0.15729	0.29889	0.05605	0.14233
AC027763.2	ENSG00000215067	protein_coding	ENST00000399541	protein_coding	7	1.36648	1.24061	3.13137	4.63047	0	1.50216	2.923	0.56508	0	0.55923	0	0.41867	0.16777	0.15236	0	0.08575	0.28504	0.10352
AC027763.2	ENSG00000215067	protein_coding	ENST00000571010	nonsense_mediated_decay	6	0	0.00018	0.05418	0.11414	0	2.11136	7.95194	0.76181	0	0.31	0.1673	0.48869	0	0	0.32926	0.42932	0.13601	0.12437
AC027763.2	ENSG00000215067	protein_coding	ENST00000573939	protein_coding	4	0.74212	0.88954	4.29613	5.75459	0	0.3056	0.01912	0	0	0.25482	0.39227	0.3089	0.16758	0.59957	0.04008	0	3e-05	0
AC027763.2	ENSG00000215067	protein_coding	ENST00000574377	protein_coding	7	0.97663	1.01003	0.49012	0.87444	0.74839	1.53571	0	0.24801	0	0.29251	0.06277	0.08416	0	0.21959	0	0.22066	0.22555	0
AC027763.2	ENSG00000215067	protein_coding	ENST00000575727	protein_coding	4	0	1.51198	2.01188	1.71665	0	0	0	0	0.78158	0.61918	0.61158	7e-05	0.36271	0.75208	0.22778	0.18583	0.07652	0.08471
AC037459.4	ENSG00000248235	protein_coding	ENST00000430850	protein_coding	5	3.63515	0	11.4379	16.78319	0.35638	9.65291	0	6.17443	3.23006	6.61523	2.42857	1.82426	2.56602	2.42463	2.23027	1.74868	2.39632	2.36714
AC068533.7	ENSG00000249319	protein_coding	ENST00000450043	protein_coding	3	1.01406	0.62353	0.21765	0	0	0.13904	0	0.18732	1.40825	0.12437	0.8802	1.58711	1.35825	0.74819	1.54395	9e-05	0.28665	0.45332
AC068620.1	ENSG00000268171	protein_coding	ENST00000598320	protein_coding	3	0.52459	0	0	0.19851	0	0	0	0	0.32848	0.30557	0.30354	0.14673	0.18396	0.4471	1.66912	0.69867	0.32954	0.70125
AC069368.3	ENSG00000249240	protein_coding	ENST00000437723	protein_coding	3	0.63974	6.68262	0	0	0	0.17069	7e-05	0.38111	0	0.05174	0.26682	0.36067	0.079	0.52489	1.23942	0.08094	0.13526	0
AC069547.1	ENSG00000269165	protein_coding	ENST00000595931	protein_coding	3	0.75625	0.1476	0.02153	0.05844	0.10954	0.11435	0	0.01581	0.28504	0.12921	0.13394	0.14501	0.11753	0.11387	0.32819	0.29873	0.09358	0.14988
AC069547.2	ENSG00000269700	protein_coding	ENST00000596442	protein_coding	1	0.15238	0	0.06464	0.05992	0	0.03988	0	0	0	0.06113	0.07378	0.06045	0.21425	0.12857	0.27668	0.27068	0.35525	0.40644
AC074212.3	ENSG00000237452	protein_coding	ENST00000457052	protein_coding	2	0.26715	0.25291	0.04377	0.09952	0	0.02087	0	0.04099	0	0.06523	0.05633	0.09522	0.08574	0.24535	0.34578	0.48879	0.54742	0.43106
AC087645.1	ENSG00000268310	protein_coding	ENST00000600484	protein_coding	4	3.40883	2.9706	1.44991	1.73954	1.07888	2.93376	5.18597	2.66114	5.74746	4.13871	4.88111	7.25203	5.18879	5.28019	3.62992	4.07863	1.96441	1.89641
AC090186.1	ENSG00000232941	protein_coding	ENST00000415643	protein_coding	6	9.13661	0.40945	2.14461	3.78558	2.6594	3.36702	12.07089	2.88984	4.76691	1.16733	0.68254	2.05805	1.94293	0.76033	3.25091	2.24056	0.59871	2.17363
AC090616.2	ENSG00000214708	protein_coding	ENST00000398832	protein_coding	1	0.38225	0.29714	0.30817	0.23743	0.03193	0.05831	0.18831	0.11921	0.65187	0.28387	1.02191	0.5828	1.76102	0.99549	1.16727	1.74369	0.92426	1.12427
AC092811.1	ENSG00000203691	protein_coding	ENST00000366845	protein_coding	5	2.16813	0.19598	0.7922	1.29422	0.16564	0.20694	0.43844	0.31893	0.76436	0.89701	0.60802	0.69581	1.15861	0.66154	1.35734	1.48068	0.40471	0.83911
AC093157.1	ENSG00000269175	protein_coding	ENST00000593496	protein_coding	7	1.44882	0.53394	0.24937	0.67625	0.18037	0.19324	0.24843	0.20429	0.56807	0.13203	0.25449	0.25702	0.28581	0.18834	0.85803	0.48626	0.18572	0.47919
AC093677.1	ENSG00000269559	protein_coding	ENST00000600169	protein_coding	4	0.10025	0.08135	0.51448	0.66165	0	0.30641	0.22979	0.18517	0	0.24267	0.23783	0.1989	0.09372	0.08747	0.14554	0.47143	0.15964	0
AC104841.2	ENSG00000268485	protein_coding	ENST00000601871	protein_coding	2	10.97582	8.07994	2.30127	2.28312	0.43229	1.97069	2.9958	0.74573	0.42433	1.67468	1.40975	1.96056	1.84258	3.91296	3.98241	6.27295	8.77272	12.33871
AC107021.1	ENSG00000232013	protein_coding	ENST00000422482	protein_coding	1	0.53049	0.06141	0.08124	0.08023	0	0.15336	0.49406	0.01792	0.50771	0.08635	0.13412	0.17375	0.23611	0.13485	0.84176	0.23115	0.19021	0.63619
AC110615.1	ENSG00000268788	protein_coding	ENST00000599764	protein_coding	3	18.50677	2.47201	0.95788	2.84717	0	3.56586	23.45675	2.17778	0.21058	0.88611	1.23441	2.07817	5.04967	1.01363	4.41435	0.98102	2.55897	6.40255
AC110781.3	ENSG00000176349	protein_coding	ENST00000480694	processed_transcript	2	0.11129	0.08597	0.00558	0	0	0	0.05545	0.00963	0	0	0.006	0.02382	0	0.01048	0.05938	0.07893	0.11764	0.23726
AC114494.1	ENSG00000268950	protein_coding	ENST00000596131	protein_coding	2	1.22297	1.37119	0.25684	0.65873	0	0.13662	0	0.2957	0	0.29627	0.17775	0.3837	0.45778	0.80766	0.1839	0.40441	0.55319	0.70866
AC114546.1	ENSG00000212768	protein_coding	ENST00000391457	protein_coding	8	22.3559	1.52075	13.1414	15.26705	5.39582	7.24009	13.6574	4.12424	4.30869	4.27454	3.8805	6.13872	7.92731	7.27284	14.82985	19.77694	19.66194	37.60164
AC115618.1	ENSG00000204620	protein_coding	ENST00000376775	protein_coding	4	1.47678	2.84374	0.68219	0.94184	0.0282	0.19496	0.08063	0.16605	0.05535	0.34788	0.24798	0.3814	0.28172	0.34112	0.24778	0.43128	0.2721	0.31366
AC117395.1	ENSG00000268175	protein_coding	ENST00000593416	protein_coding	6	3.19793	2.16945	0.84847	1.47285	1.13493	1.11976	0.97143	0.47529	0.3924	0.29666	0.35041	0.75916	0.49175	0.23309	0.29992	0.37051	0.40111	0.33407
AC117834.1	ENSG00000212999	protein_coding	ENST00000391681	protein_coding	6	4.86376	0.54115	1.36587	2.61862	7.35594	7.12459	14.72848	4.98839	4.42123	4.91061	2.20191	5.40332	2.73269	1.95706	3.82638	3.23403	0.97244	1.90557
AC119673.1	ENSG00000268313	protein_coding	ENST00000598338	protein_coding	3	310.85638	39.92445	25.43004	43.27184	22.4873	31.62405	79.65806	28.50052	54.66155	49.06105	63.67807	138.82563	184.87062	154.5648	385.84814	517.06805	143.45576	393.90624
AC120194.1	ENSG00000213002	protein_coding	ENST00000391684	protein_coding	6	106.67938	2.09057	36.50679	56.69048	103.77876	129.32619	116.81476	66.08036	70.90661	32.61907	23.69041	50.14814	43.65443	29.41941	79.74437	58.5469	33.72173	82.99538
AC124890.1	ENSG00000251695	protein_coding	ENST00000399333	protein_coding	1	0.25997	0.06533	0	0.02121	0	0.05664	0.12087	0.01647	0	0.01408	0.04091	0.12312	0.08263	0.11002	0.0654	0.24759	0.09354	0.38623
AC131971.1	ENSG00000183562	protein_coding	ENST00000332881	protein_coding	5	5.3369	1.37131	1.58016	1.74577	4.56394	4.60924	1.6205	1.88637	2.90344	1.63526	1.78061	2.38032	3.40408	2.17741	4.97152	4.42554	1.11467	3.28801
AC132192.1	ENSG00000268403	protein_coding	ENST00000596206	protein_coding	5	1.3692	0	2.1595	4.32691	0.96665	0.53564	0.46735	0.82013	0.67333	1.67398	0.96928	1.11826	0.34015	0.61196	1.16546	0.84006	0.38117	0
AC132872.2	ENSG00000268852	protein_coding	ENST00000598222	protein_coding	7	0.58679	0.43355	0.12493	0.274	0.33963	0.5069	0.16194	0.09165	0.24813	0.09962	0.08321	0.15	0.03138	0.22867	0.27771	0.46009	0.03293	0.33665
AC135048.1	ENSG00000268863	protein_coding	ENST00000602217	protein_coding	4	0.18191	0.45509	0.19907	0.29034	0.08277	0.0334	0	0	0	0.13108	0.11821	0.18591	0.07561	0.3622	0.80138	0.90234	0.56448	0.30684
AC135178.1	ENSG00000198150	protein_coding	ENST00000535173	protein_coding	3	0.59658	0.29559	0.01769	0	0	0.19935	1.36486	0.03767	0	0.03061	0.07348	0.04532	0.02191	0.02181	0	0.08091	0.07375	0.07098
AC136297.1	ENSG00000267950	protein_coding	ENST00000598274	protein_coding	2	6.94724	3.55675	0.97549	1.283	0	0.44448	0	0.52365	0	4.31441	2.04005	0.81804	1.74008	6.10999	7.0039	9.20581	3.07401	11.36048
AC137932.1	ENSG00000268218	protein_coding	ENST00000602042	protein_coding	2	1.17725	0.61915	0.38241	0.50361	0.06648	0.17608	0	0.0443	0.02131	0.17992	0.06322	0.07899	0.12724	0.26894	0.31785	0.41668	0.2237	0.72336
AC139100.2	ENSG00000267270	protein_coding	ENST00000586421	protein_coding	2	0.0866	0.1299	0	0	0	0.00673	0	0.00464	0.01562	0	0.01475	0.01598	0.05676	0.05737	0.08633	0.13461	0.04284	0.19814
AC139100.2	ENSG00000267270	protein_coding	ENST00000588226	protein_coding	4	0.76041	0.08124	0.05599	0.05287	0	0	0	0.0154	0	0.05662	0.22545	0.22591	0.04503	0.07211	0.4037	0.38332	0.12183	0.41056
AC139426.2	ENSG00000233812	protein_coding	ENST00000435655	protein_coding	5	1.12591	0.21751	0.4446	0.49824	0	0.49801	0.02186	0.0869	0.4016	0.24034	0.1778	0.22183	0.65164	0.26936	0.44772	0.42187	0.04258	0.2899
ACAA1	ENSG00000060971	protein_coding	ENST00000333167	protein_coding	2	34.74541	51.08404	0.13379	3.94876	0	2.95551	0.00015	2.47186	1e-04	3.85183	2.27771	5.7057	4.6836	9.21668	11.06057	15.03057	34.41395	42.54255
ACAA1	ENSG00000060971	protein_coding	ENST00000411549	nonsense_mediated_decay	7	2.6818	1.24791	1.47973	1.6088	0	0.36038	0	0	0	0.05059	1e-05	0	0	0.13622	0	0	0	0
ACAA1	ENSG00000060971	protein_coding	ENST00000421218	protein_coding	4	0.998	0	2.01621	0.83265	0	0.48627	0	0	0	0.52897	1.19702	0.93305	0.7311	2.69302	2.50933	10.04979	19.7758	12.97786
ACAA1	ENSG00000060971	protein_coding	ENST00000450296	protein_coding	6	4e-04	0	1.75414	0.61746	0.94614	1.47348	2.28704	0.10622	2.86278	0	0.71499	0.07214	6e-04	2e-05	2.08768	0.14582	0.00105	0.04055
ACAA1	ENSG00000060971	protein_coding	ENST00000452171	protein_coding	4	7.417	4.46006	1.16344	1.29848	0.11508	0.96868	0	0.0077	0.26857	0.51462	0.987	1.42492	2.13514	4.28016	5.86471	10.23523	17.49604	10.2452
ACAA1	ENSG00000060971	protein_coding	ENST00000465181	retained_intron	7	2.16602	1.60676	0.55815	0.53853	0	0.38193	1.31506	0.21167	0	0.15401	0.04285	0.05924	0.12609	0.1495	0.40043	0.17757	0.26229	0.31437
ACAA1	ENSG00000060971	protein_coding	ENST00000469559	retained_intron	7	0.55892	0.34231	0.18927	0.11937	0.26622	0.12097	0.00789	0.00552	0.15263	0.02536	0.01675	0.025	0.04381	0.04021	0.07589	0.08165	0.01086	0.11524
ACAA1	ENSG00000060971	protein_coding	ENST00000469600	retained_intron	7	5.33097	4.58724	1.76061	3.41093	1.11349	0.45614	0	0.54398	0.71753	0.09067	0.01337	0.17114	0.00693	0.2588	0.16039	0.33241	0.23624	0.32288
ACAA1	ENSG00000060971	protein_coding	ENST00000480865	processed_transcript	7	7.53574	0	2.86855	4.32154	0	0.36073	0	0.44207	0.07011	0	0.03767	0.08325	0	1e-05	1.24903	0.26185	0	0.55569
ACAA2	ENSG00000167315	protein_coding	ENST00000285093	protein_coding	2	17.12112	19.80437	6.03012	6.67066	6.26743	7.30423	5.78949	3.07118	2.15642	4.94506	5.38999	8.48128	7.90336	9.63584	14.22139	14.61187	19.17834	15.7611
ACAA2	ENSG00000167315	protein_coding	ENST00000586100	protein_coding	1	2.3364	0.57035	3.40946	1.19002	2e-05	2.13969	5.5929	2.66258	5.40782	5.70165	7.16571	7.02772	5.7488	5.74527	2.26683	5.89807	4.0449	5.81713
ACAA2	ENSG00000167315	protein_coding	ENST00000586485	protein_coding	1	3.558	0.16796	0.7407	2.82496	0	3.08152	3.57063	1.1055	1e-05	1.66216	2.52115	2.8608	3.53023	2.25341	4.32936	5.11578	2.50707	3.87252
ACAA2	ENSG00000167315	protein_coding	ENST00000587994	protein_coding	3	6.88519	21.85564	0.39874	3.2784	0.53467	1.31057	3.26935	3.56195	3.20444	2.71692	2.71997	3.87724	2.89177	2.44852	2.77979	5.41885	5.55242	12.29891
ACAA2	ENSG00000167315	protein_coding	ENST00000591171	retained_intron	6	2.3643	18.22091	0.36112	1.72112	0.88974	1.71013	1.62756	0.52639	0.67199	0.11192	0.01935	0.13616	0.2442	0.12738	0.41523	0.20311	0.0934	0
ACACA	ENSG00000132142	protein_coding	ENST00000335166	protein_coding	1	0.1069	2.27075	0.12156	0.17407	1.05906	0	1.13855	0.05708	0	0	0.32755	1.01568	0.59467	0.83072	0.85685	0.73274	0.93906	0.5673
ACACA	ENSG00000132142	protein_coding	ENST00000353139	protein_coding	7	1.13153	0.82855	0.60833	1.05458	0.86259	0.16466	4e-05	0.49013	0.00394	0.36383	0.24986	0.33657	0.10576	0.19934	0.00195	0.55952	1.63522	1.78357
ACACA	ENSG00000132142	protein_coding	ENST00000361253	protein_coding	1	3.81847	0	0.20524	0.33626	0	0.32394	0.95385	0.49507	1.20682	0.91337	0.69114	0.8496	0.12829	1.16653	0.6727	1.02283	2.81729	0.58249
ACACA	ENSG00000132142	protein_coding	ENST00000394406	protein_coding	3	33.44317	26.02827	1.71261	2.27717	0.00024	3.30735	3.78877	2.59253	1.74552	4.2546	2.13384	4.95615	3.61553	5.18379	4.5962	8.1138	3.26887	8.81793
ACACA	ENSG00000132142	protein_coding	ENST00000456066	nonsense_mediated_decay	3	0.90945	4.1059	0.09017	0	0	0.38165	0.35641	0.78765	1.74181	1.17412	0.70638	1.44164	1.12016	0.86094	0.96831	1.30081	1.18464	0.89527
ACACA	ENSG00000132142	protein_coding	ENST00000586621	retained_intron	1	0	0	1.28967	2.30281	0.36014	3.08135	4.28866	2.79942	2.15221	5.13471	2.44918	3.84112	1.55118	7.01816	2.34403	10.79541	7.44154	5.88915
ACACA	ENSG00000132142	protein_coding	ENST00000587545	processed_transcript	7	1.7431	0.19814	0	0.84356	0.76616	0.33851	0	0	0	0.18049	0	0.22117	0.09609	0.29149	0.40264	0	0.30418	0
ACACA	ENSG00000132142	protein_coding	ENST00000587598	processed_transcript	4	6.29106	2.3206	0.84718	0.42381	1.95436	0	0	0	0	0.40702	0.29727	0.00536	0.00022	0.92988	0	0	1.57082	0.00011
ACACA	ENSG00000132142	protein_coding	ENST00000587720	processed_transcript	8	3.00939	0.43326	0.1651	0.10664	2.925	0.49652	0	0.31059	0	0.49065	0.06497	0.78238	0.11416	0.43055	0	0.42594	0.21958	1.24196
ACACA	ENSG00000132142	protein_coding	ENST00000588142	protein_coding	6	2.13478	0.45729	4.41118	4.88155	2.78041	2.73014	5.39521	6.05273	5.04253	3.91713	2.01712	4.15537	4.04098	1.58152	2.06038	2.08564	0.99057	1.19878
ACACA	ENSG00000132142	protein_coding	ENST00000590888	retained_intron	1	2.06047	1.08739	0	0.0911	0.56212	0.71437	0.50735	0.72365	0.13968	1.52744	1.1312	1.38574	0.52201	0.90314	0.99108	2.10536	2.76566	1.71442
ACACA	ENSG00000132142	protein_coding	ENST00000591148	protein_coding	8	1.28766	0.78799	1.57017	2.27536	2.51228	1.90536	0	1.08442	2.56254	2.33305	1.60338	1.47604	1.99748	0.93522	2.66188	2.05662	3.82996	2.14049
ACACA	ENSG00000132142	protein_coding	ENST00000592427	protein_coding	1	1.16962	0	0.01242	0.54808	0	1.08262	2.79015	1.70153	0.74142	2.79933	1.64057	1.15971	1.47138	2.27981	2.03206	3.51664	3.24183	3.56284
ACACB	ENSG00000076555	protein_coding	ENST00000377848	protein_coding	2	3.39799	3.87007	0.32997	0.42769	0	0.60085	0.3278	0.33512	0.66618	0.58071	0.40204	0.54024	0.40188	0.75421	0.88022	0.79885	0.75267	1.41581
ACACB	ENSG00000076555	protein_coding	ENST00000543201	protein_coding	6	0.02709	0.00232	0.07824	0.16066	0.23381	0	0	0.0229	0	0.09117	0	0.08588	0	0	0	0.1067	0	0.00338
ACACB	ENSG00000076555	protein_coding	ENST00000544726	protein_coding	2	2.40858	3.08497	1.06606	0.82291	0.09126	0.5416	0	0.47782	0	0.96408	0.52179	1.19864	0.47414	1.51084	1.79855	1.81808	1.08053	1.3998
ACAD10	ENSG00000111271	protein_coding	ENST00000313698	protein_coding	5	1.6568	2.56911	0.00077	0	0.24488	0.11907	0	0.00037	0.10481	0.06027	0.09516	0.31052	0.20682	0.0053	1e-04	0.30129	0.26632	0.02767
ACAD10	ENSG00000111271	protein_coding	ENST00000392636	protein_coding	5	0	0	0.1923	0.57874	0	0.45046	0	0.75602	0	0.0033	0.25014	0.2148	0.00052	0.01734	0.00031	0.21528	0.22143	0.5224
ACAD10	ENSG00000111271	protein_coding	ENST00000413681	processed_transcript	3	0	0.33979	0	0.03971	0	0	0.00017	2e-05	0.13334	0.65371	5e-05	0.03233	0.58298	0.7686	0	0.18369	0.74756	0.17083
ACAD10	ENSG00000111271	protein_coding	ENST00000455480	protein_coding	4	0.89069	0.64978	0.34366	0.61207	7e-04	0.20485	0	0.15164	0	0.24037	0.12862	0.22213	0.10477	0.62684	0.23864	0.59261	1.06353	0.66133
ACAD10	ENSG00000111271	protein_coding	ENST00000504803	retained_intron	7	0.9406	0.99079	0.22587	0.52979	0	0.34987	0.55168	0.04278	0	0.27774	0.16507	0	0.11858	0.18718	0.61131	0.27247	0.15338	0.36062
ACAD10	ENSG00000111271	protein_coding	ENST00000509936	retained_intron	1	1.14993	0.86657	1.2917	0.61829	0.03917	0.67065	0	0	0.0165	1.09284	0.6935	1.64937	0.55966	2.00918	2.59934	1.98882	3.02587	1.40661
ACAD10	ENSG00000111271	protein_coding	ENST00000511915	retained_intron	6	0	0	0.47329	1.24185	0	1.2573	0	0.84137	0	0.89415	0	0.41525	0	0.1966	0	0	0.16137	0
ACAD10	ENSG00000111271	protein_coding	ENST00000512792	retained_intron	4	0.94508	0.85002	0.15348	0.21641	0	0.16448	0	0.05503	0.24393	0.11846	0.0397	0.0486	0.07007	0.10415	0.06798	0.05812	0.04362	0.15912
ACAD10	ENSG00000111271	protein_coding	ENST00000514847	retained_intron	2	1.31483	0.18717	0	0.81099	0	0.32479	0	0	0.05111	0.20303	0.04117	0.27232	0.1167	0.1703	1.03378	1.17953	0.66931	1.23829
ACAD10	ENSG00000111271	protein_coding	ENST00000547491	retained_intron	4	0.81091	0.21042	0.25588	0.12172	0	0.08396	0	0.16192	0	0.15568	0.14153	0.25232	0.47968	0.06273	0.04904	0.0637	0.11558	0.43555
ACAD10	ENSG00000111271	protein_coding	ENST00000549590	protein_coding	2	1.80976	1.72825	0.42244	0.80328	0	0.27306	0.43051	0.09614	0.36098	0.33684	0.35311	0.25893	0.48926	0.24751	0.44197	0.94236	0.89088	1.36933
ACAD10	ENSG00000111271	protein_coding	ENST00000552706	protein_coding	5	0.65085	0	1.05028	0.424	2.78199	0.11407	7e-05	0	0.02646	0.06727	0.08894	0	0.2385	0	0	0.21307	0.01429	0.51913
ACAD11	ENSG00000240303	protein_coding	ENST00000481970	protein_coding	4	0.83532	0	0.61184	0.64772	0.18877	0.32683	0	0.8691	0	0.88632	2.2428	0.79105	2.43548	1.87687	2.29564	3.24929	6.22928	4.91553
ACAD11	ENSG00000240303	protein_coding	ENST00000485198	nonsense_mediated_decay	1	2.88377	0.00113	0.2985	1.26849	0	0.93678	3.37088	0.25144	0.52403	1.14231	0.64799	0.76757	1.36117	1.32298	0.9374	2.11359	1.76916	1.9177
ACAD11	ENSG00000240303	protein_coding	ENST00000496418	retained_intron	7	18.45025	4.13023	1.44277	3.96591	6.73511	7.35997	2.66887	2.25728	2.59541	0.90321	0.85264	1.88873	1.35508	0.8786	2.67689	2.58701	3.40201	5.96153
ACAD11	ENSG00000240303	protein_coding	ENST00000507705	processed_transcript	2	2.62953	4.29841	0.58746	1.74898	0	0	0	0	0.43687	0.00168	0.00591	0.26464	0	0.26237	0	0.89647	2.75646	2.61784
ACAD11	ENSG00000240303	protein_coding	ENST00000510100	nonsense_mediated_decay	6	0.91075	0	0.12029	0.49623	0	0.79567	0	0.46912	0	0.10848	0.0774	0.3379	0	0.42116	0.42789	0.49706	0.18413	0.35065
ACAD8	ENSG00000151498	protein_coding	ENST00000281182	protein_coding	1	5.16332	4.54532	3.72284	4.34147	0	2.43679	3.3865	2.29566	1.82451	3.67586	4.18847	5.71453	6.51403	10.09609	15.72175	22.20592	31.73029	34.36272
ACAD8	ENSG00000151498	protein_coding	ENST00000524426	nonsense_mediated_decay	4	0.66383	2.10631	0.26196	0.12738	6e-05	0.36118	0.44965	0.09158	0.24647	0.91482	0.64362	0.75683	1.07016	0.59283	0	0.33682	0.25426	0.37533
ACAD8	ENSG00000151498	protein_coding	ENST00000524502	protein_coding	8	1.68897	1.40875	0.45044	0.85106	0.50744	1.2089	0.50096	0.86565	0.1124	0.66908	0.54218	0.92847	0.97992	0.74238	1.11	1.59671	1.71721	2.67406
ACAD8	ENSG00000151498	protein_coding	ENST00000524547	processed_transcript	1	0	0	0	0	0.02289	0	0	0	0	0	0.2918	0.38811	0.19756	1.22148	0.81399	1.44448	0.68864	0.33732
ACAD8	ENSG00000151498	protein_coding	ENST00000524739	retained_intron	4	0.74882	0.18585	0.62328	0.20002	0	0	0.55707	0.09957	0	0.26167	0.14598	0.1266	0.157	0.33895	0.25644	0.40884	0.47998	0.42132
ACAD8	ENSG00000151498	protein_coding	ENST00000525961	retained_intron	7	3.31451	1.74896	0.70129	0.30208	0.43137	1.41158	0	0	0	0.45117	0.40136	1.05165	0.64871	0.39407	0	0.69327	0.25564	0.96765
ACAD8	ENSG00000151498	protein_coding	ENST00000526026	nonsense_mediated_decay	2	0.43467	0.64648	0.04667	0.10404	0	0	0	0.07694	0	0.05561	0.05765	0.06466	0	0.72441	0.90717	0.53631	0.89631	0.49548
ACAD8	ENSG00000151498	protein_coding	ENST00000527082	retained_intron	7	2.4031	1.88763	0.09357	0.24689	0.06757	0.66377	0	0.36941	0.72876	0.2076	0.16636	0.20279	0.06408	0.23139	0	0.43399	0	0.88386
ACAD8	ENSG00000151498	protein_coding	ENST00000527665	retained_intron	3	1.50405	1.04196	0.04205	0.06964	0.11263	0.205	0.43761	0.28995	0.06244	0.36249	0.14583	0.35383	0.2337	0.4121	0.28548	1.17536	0.19839	0.68096
ACAD8	ENSG00000151498	protein_coding	ENST00000531338	retained_intron	7	3.2738	1.63564	0.50837	0.80279	0.57533	0.75434	0	0.34268	0.7043	0.59932	0.31131	0.60897	0.40883	0.52328	0.61119	1.05195	1.05323	1.46539
ACAD8	ENSG00000151498	protein_coding	ENST00000533387	retained_intron	7	7.47422	3.26638	2.05375	3.2166	0.56672	2.51747	0.35304	1.08428	0.4682	0.87784	0.16159	0.67921	0.57024	0.69317	0.57065	1.49862	0.36328	1.1869
ACAD8	ENSG00000151498	protein_coding	ENST00000534433	retained_intron	6	0.86138	3.35022	0.06445	0.159	0.60485	0	0.44413	0	0	0.1451	0.11978	0	0	0.25997	0	0	0	0.34237
ACAD9	ENSG00000177646	protein_coding	ENST00000308982	protein_coding	8	22.87654	33.17713	2.30448	3.48078	3.68089	3.01751	2.45373	1.91517	2.56403	2.73237	2.39021	3.2988	2.97006	4.68315	7.24074	9.4281	33.16522	31.55512
ACAD9	ENSG00000177646	protein_coding	ENST00000505192	nonsense_mediated_decay	3	2.47977	1.66152	0.22359	0.20595	0	0.04234	0.0685	0.10327	0.40347	0.21129	0.17037	0.16568	0.63683	0.67495	0.4066	0.44885	0.44753	0.45905
ACAD9	ENSG00000177646	protein_coding	ENST00000505602	processed_transcript	7	6.05427	3.52873	2.56134	3.84603	2.10662	1.16597	0.15333	0.30067	0.44839	1.58879	1.95209	1.89894	0.90072	2.68805	2.83754	2.04488	0.67068	1.23105
ACAD9	ENSG00000177646	protein_coding	ENST00000508971	nonsense_mediated_decay	2	0.3519	0.13295	0.03912	0.10111	0	0.02389	0	0	0	0.05639	0.01894	0.0732	0	0.15029	0.08456	0.1378	0.03942	0.15127
ACAD9	ENSG00000177646	protein_coding	ENST00000511227	nonsense_mediated_decay	1	3.27557	0.6557	0.53899	1.34202	0	1.81297	0.00055	1.00266	0	2.46921	1.91784	3.00784	1.93849	2.0215	1.69568	1.87162	0.53438	1.93635
ACAD9	ENSG00000177646	protein_coding	ENST00000511325	retained_intron	2	3.65324	3.11547	0.81761	0.8747	0	0.68733	0	0.15407	0	0.26356	0.22756	0.07861	0.16516	0.16235	0.51553	0.28354	0.364	0.7839
ACAD9	ENSG00000177646	protein_coding	ENST00000511526	processed_transcript	7	1.02505	1.26623	0.13437	0.17531	1.04053	0	0	0	0.02342	0.10152	0	0.07156	0	0.03066	0.05945	0.1322	0	0
ACAD9	ENSG00000177646	protein_coding	ENST00000512801	nonsense_mediated_decay	3	0.95469	5.98545	0	0	0	0	0.10063	0	0	0.31182	0.97987	0.61469	0.23568	1.29737	0.49188	3.07904	3e-05	2.7337
ACADL	ENSG00000115361	protein_coding	ENST00000233710	protein_coding	8	2.19958	0.64285	0.37457	0.52089	1.95428	0.35442	0.07373	0.36303	0.25269	0.21742	0.25835	0.37972	0.425	0.22383	1.2302	0.93545	2.89062	3.05332
ACADM	ENSG00000117054	protein_coding	ENST00000370834	protein_coding	8	24.37786	2.83261	6.20369	13.57849	9.75274	12.25381	8.0505	4.50191	6.70498	2.03	4.1247	4.51954	8.26898	5.43248	26.74152	26.55886	60.78705	81.99805
ACADM	ENSG00000117054	protein_coding	ENST00000370841	protein_coding	6	19.15559	1.93655	4.6496	2.79836	14.89249	9.32291	19.61351	7.60804	9.56518	10.25054	8.38544	12.27219	20.9678	10.13105	29.3942	14.40954	13.82828	21.34977
ACADM	ENSG00000117054	protein_coding	ENST00000420607	protein_coding	2	24.21789	6.22459	0.08953	0.01071	0	2e-05	0	0	0	0.23441	3.45367	0.3118	2.73965	6.37918	10.88723	28.48725	65.97886	29.44657
ACADM	ENSG00000117054	protein_coding	ENST00000525808	nonsense_mediated_decay	6	0	0	1.57491	0	3.79725	1.50671	0	0.56765	0	0	0	0	1e-05	0.25066	0.00114	0	0	0
ACADM	ENSG00000117054	protein_coding	ENST00000526129	nonsense_mediated_decay	7	1.67984	4.08444	0.39213	1.3437	0	0.27577	1.66068	0.23628	0.17366	0.17426	0.29238	0.22316	0.04889	0.09067	0	0	0	0.79059
ACADM	ENSG00000117054	protein_coding	ENST00000526196	nonsense_mediated_decay	5	1.58406	0.96467	1.21878	5.78933	1.38311	3.65402	0.10626	0.72565	0	0.85927	1.28888	0.29116	0.02191	0.60699	0	0	2.32597	0.31668
ACADM	ENSG00000117054	protein_coding	ENST00000529059	retained_intron	6	0.51936	0	0	0.22977	0	0.44141	0	0.95132	0	0.11544	0	0.1804	0.1824	0.23956	0	0.76359	0.14504	0
ACADM	ENSG00000117054	protein_coding	ENST00000532207	retained_intron	5	0.2402	0	0.90131	1.31017	2.3868	0.16492	0.20533	0.06819	1.72819	0.07446	0.24386	0.09987	0.40454	0.37619	0.3232	2.26713	0	0.44835
ACADM	ENSG00000117054	protein_coding	ENST00000541113	protein_coding	2	25.14521	0	0.0027	3.38496	0	4.29136	0	1.65945	1e-04	0.53111	0.02626	9.55993	0.7236	0.39732	12.85585	17.35461	8.52406	35.47361
ACADS	ENSG00000122971	protein_coding	ENST00000242592	protein_coding	4	7.99355	9.65645	1.7431	1.8747	0.0317	0.96232	0	0.69132	0.47892	1.05141	1.65228	2.49688	3.3707	8.25482	11.53302	14.70793	18.39343	18.61958
ACADS	ENSG00000122971	protein_coding	ENST00000539690	retained_intron	4	1.08767	0.35187	1.01561	1.40473	0	0.22127	0	0.21372	0	0.29724	0	0.13955	0.58128	0.2763	0.24573	0.35331	0.56399	0.26319
ACADSB	ENSG00000196177	protein_coding	ENST00000358776	protein_coding	8	7.77345	0.55482	0.93119	1.76653	1.79468	1.40812	2.68958	0.81856	1.10011	0.60538	0.7138	1.12815	1.1456	0.79982	2.45367	2.22189	4.85404	13.77422
ACADSB	ENSG00000196177	protein_coding	ENST00000368869	protein_coding	2	6.86899	1.11293	0.3187	0.33119	0.11473	0.36509	0.00017	0.21669	0.27238	0.57692	0.55132	0.89949	0.81917	1.04816	1.92568	2.83856	5.01757	5.11611
ACADSB	ENSG00000196177	protein_coding	ENST00000496730	processed_transcript	1	4.22042	2.86661	7e-05	2.06198	0.53643	1.61638	0.28747	1.34103	0.08763	1.12306	1.43425	2.76289	4.25608	2.99359	6.43268	11.11051	25.65086	26.02971
ACADSB	ENSG00000196177	protein_coding	ENST00000541070	retained_intron	6	0.97071	0	0.1631	0.12658	2.92721	0.47069	2.55119	0	0	0.09708	0.04607	0	0.05429	0	0.5939	0.09519	0	0
ACADVL	ENSG00000072778	protein_coding	ENST00000322910	nonsense_mediated_decay	4	3.45479	0	0.91014	0.49354	0	0.68927	0	0	0	0.77198	0.51541	0.00011	0	1.27448	0.83723	1.38691	0.62714	0.8125
ACADVL	ENSG00000072778	protein_coding	ENST00000350303	protein_coding	4	14.29432	0.00079	1.23961	2.42269	0	1.14655	0	0.10658	7e-05	0.04494	0.60774	0.64049	0.6811	0.86559	2.11691	2.79045	6.58723	5.65426
ACADVL	ENSG00000072778	protein_coding	ENST00000356839	protein_coding	2	2e-05	9.7105	0	0	0	0	0	0	0	0.00013	0.00231	2.10597	0.0011	1.25881	0.00056	0.0036	14.41458	5.31708
ACADVL	ENSG00000072778	protein_coding	ENST00000542255	protein_coding	7	8.44535	16.10054	0.57569	0.61133	0	0.155	0	0.8219	0.77821	1e-05	0.00017	0.24	0	0.20145	0.36392	0	0.37581	0.11591
ACADVL	ENSG00000072778	protein_coding	ENST00000543245	protein_coding	1	0.00101	0	0.00939	0.0012	0	0.00182	0	0.90051	0.63981	1.6833	1.42878	0.40469	2.46879	2.00585	3.04017	3.49684	0.78831	11.13017
ACADVL	ENSG00000072778	protein_coding	ENST00000577191	retained_intron	4	13.39144	4.43123	1.33362	1.7149	0	0.61799	0	0.73284	0.3919	0.47874	0.47685	0.55931	0.18375	0.28525	1.19275	0.80877	1.02288	0.89831
ACADVL	ENSG00000072778	protein_coding	ENST00000577433	retained_intron	7	4.4072	1.00936	1.70263	1.57892	1.10554	0.36582	0	0.26347	0	0.52294	0.62648	0	0	0.42354	0.19035	0.90691	0.35119	1.58951
ACADVL	ENSG00000072778	protein_coding	ENST00000578033	retained_intron	4	1.50402	0.39713	1.07144	0.46592	0	0	0	0.25779	0	0.07609	0.03581	0.42697	0.25031	0.22118	0.10986	0.94043	0.02749	0.76781
ACADVL	ENSG00000072778	protein_coding	ENST00000578579	retained_intron	7	1.54469	2.46525	0.54428	0.26045	3.58153	0	0.31984	0	0	0.20179	0.26065	0.04651	0.12588	0.0671	0	0.04271	0.08101	0.56558
ACADVL	ENSG00000072778	protein_coding	ENST00000578711	retained_intron	4	4.25833	6.46997	0.54328	0.85252	0	0.5679	0	0.29871	0	0.14645	0.07149	0.15259	0	0.26244	0.24278	0.3793	0.3097	0.57116
ACADVL	ENSG00000072778	protein_coding	ENST00000578824	retained_intron	7	8.9866	7.60575	0.43094	1.11567	0	0.52947	3e-05	0.4704	0	0.20749	0.14605	0	0.19263	0.19175	0	0.06944	0.17765	0.63904
ACADVL	ENSG00000072778	protein_coding	ENST00000580365	retained_intron	1	0	0	0	0	0.86251	0	5.47695	0.21793	0	0	0.3411	0.59678	2.12124	2.59385	2.16113	1.20501	8.73045	8.03669
ACADVL	ENSG00000072778	protein_coding	ENST00000582056	retained_intron	4	1.7377	1.24113	0.09298	0.63411	0	0.04487	0	0.08508	0	0	0	0	0	0.11527	0.27872	0.1078	0.37817	0.652
ACADVL	ENSG00000072778	protein_coding	ENST00000582379	retained_intron	7	8.46232	4.62936	2.05237	1.87608	0	2.0409	1.18263	0.40172	1.5409	0.3079	0.42692	0.39777	0.5942	0.23971	0.97482	1.99176	0.57993	1.28767
ACADVL	ENSG00000072778	protein_coding	ENST00000583760	retained_intron	4	4.41746	2.84158	0.95578	0.68539	0	0.14324	0	0.06953	0	0.43135	0.18069	0.47855	0	0.35014	0.4752	0.53559	0.07729	0.93493
ACAN	ENSG00000157766	protein_coding	ENST00000352105	protein_coding	8	0.00565	0.16434	0	0.0157	0.0105	0.00897	0	0	0.00247	0.01848	0.01236	0.02103	0.00042	0.04649	0	0.04011	0.04173	0.04497
ACAP1	ENSG00000072818	protein_coding	ENST00000570439	retained_intron	7	0.65477	0.3622	0.16419	0.1708	0	0.05191	0	0.0371	0.00398	0.05853	0.04442	0.02652	0.03061	0.06063	0	0.01056	0.00597	0.03078
ACAP2	ENSG00000114331	protein_coding	ENST00000326793	protein_coding	8	15.3815	1.44555	1.68317	2.55211	2.86863	3.85342	9.57631	3.20199	2.2994	2.03614	1.54146	2.77241	2.74081	2.02058	4.11751	5.30079	5.7561	11.04687
ACAP2	ENSG00000114331	protein_coding	ENST00000466876	retained_intron	7	1.28377	2.67926	1.04404	2.58662	0	0	1.17618	0.27052	0.51348	0.10218	0.2087	0.1282	1.08702	0.21645	0.58756	0.66237	0.08924	0.9591
ACAP2	ENSG00000114331	protein_coding	ENST00000471593	retained_intron	4	1.072	0.01181	0.37386	1.299	0	0.12404	0	0.16855	0.34449	0.18423	0.03093	0.19624	0.29784	0.05132	0.45422	0.46754	0.50351	0.17596
ACAP3	ENSG00000131584	protein_coding	ENST00000353662	protein_coding	1	0.05457	0.16015	0.00474	0.01815	0	0.43738	0.26372	0.25034	0.40186	0.003	0.39082	1.45548	1.35359	0.34555	2.67862	1.28547	1.87079	0.78934
ACAP3	ENSG00000131584	protein_coding	ENST00000354700	protein_coding	2	6.42593	8.77777	0.0187	0.01508	0.03352	0	0	0.07335	0	1.16444	0.81972	0.94452	0.90596	3.90541	2.03777	3.73364	2.99843	4.50116
ACAP3	ENSG00000131584	protein_coding	ENST00000354980	nonsense_mediated_decay	1	0.16201	0	0	0.45831	0.20539	0.57179	0	0	0.60983	0.28051	1.26017	0.5871	1.67389	1.19817	1.1354	1.63613	3.21961	2.85915
ACAP3	ENSG00000131584	protein_coding	ENST00000467278	retained_intron	7	2.44936	1.53593	0.08043	0.154	0	0	0.56307	0.03084	0	0.08968	0.03212	0	0	0.02908	0	0.10322	0	0.12481
ACAP3	ENSG00000131584	protein_coding	ENST00000472541	retained_intron	4	3.68403	1.48972	0.63114	0.77152	0	0.18273	0.09316	0.28954	0.01427	0.26191	0.21157	0.06093	0	0.28633	0.09589	0.38033	0.45577	0.31532
ACAP3	ENSG00000131584	protein_coding	ENST00000476572	retained_intron	1	1.4263	0.55476	0.32519	0.5434	0	0.75338	2.683	0.40301	0.57253	0.29806	0.40743	0.76783	0.49996	1.41371	0	1.85516	1.44505	1.10759
ACAP3	ENSG00000131584	protein_coding	ENST00000478065	retained_intron	7	1.27904	0.92008	0.16636	0.22813	0	0.11214	0.44152	0.03824	0	0.07273	0.03659	0.02576	0	0.09061	0.07612	0.0775	0.10727	0.13609
ACAP3	ENSG00000131584	protein_coding	ENST00000492936	retained_intron	2	2.07336	0.83529	0.52182	0.56686	0.1106	0.03314	0	0.06907	0.0163	0.10989	0.06416	0.0998	0.08479	0.45576	0.21308	0.33396	0.23765	0.3747
ACAT1	ENSG00000075239	protein_coding	ENST00000265838	protein_coding	2	129.33173	45.92856	9.87601	30.46203	13.29845	18.0112	13.33238	12.8402	11.58792	12.20009	12.56456	22.55982	20.97468	23.1073	48.78637	69.12551	132.46007	167.76785
ACAT1	ENSG00000075239	protein_coding	ENST00000299355	protein_coding	6	2.53834	0.22142	0.61943	0.80136	2.00443	0.57425	1.36211	0.65133	0.89801	0.63772	1.05652	0.93151	1.00647	0.62213	1.13858	1.30386	0.43262	0.56979
ACAT1	ENSG00000075239	protein_coding	ENST00000524833	retained_intron	2	3.68021	22.22952	0	0.23957	0	0.46115	0	8e-05	0	3.11546	0.00744	0.00043	1.37503	8.3592	2.7904	0.00106	37.69403	4.61641
ACAT1	ENSG00000075239	protein_coding	ENST00000527942	protein_coding	1	0	3e-05	0.57206	4.26394	0	0.53488	8.43702	2.73233	2.09898	4.39852	10.75614	5.82214	19.02818	9.30388	1.897	7.71187	2.18014	0
ACAT1	ENSG00000075239	protein_coding	ENST00000528370	protein_coding	3	0.55432	58.52136	1.16031	0.25376	0	0.49335	9.52787	1.07899	4.28012	1.13805	3.93589	1.1916	5.65494	1.53963	3.74924	2.09011	0.88265	0.61743
ACAT1	ENSG00000075239	protein_coding	ENST00000531813	nonsense_mediated_decay	3	0.78491	1.30292	0.06379	0.12707	0.07165	0.21386	0.824	0.08396	0.27152	0.18894	0.40916	0.5435	0.17488	0.20777	0.41606	0.39871	0.10093	0.23366
ACAT1	ENSG00000075239	protein_coding	ENST00000532792	retained_intron	2	2.3056	0	0.07559	0	3e-05	2e-05	1e-05	0	0	0.16682	0	0.20686	0.1964	0.29542	0.9877	1.12594	0.21961	1.91486
ACAT1	ENSG00000075239	protein_coding	ENST00000533597	retained_intron	6	0	0	12.51485	6.16636	14.94683	7.40302	0.78963	5.1204	7.50592	1.53086	0	0.49629	1.0309	0.71853	0	0.77233	1.0327	4.29679
ACAT1	ENSG00000075239	protein_coding	ENST00000533610	retained_intron	6	2e-05	0	0.35832	0.80235	1.10963	0.53277	1.06507	0.20939	0	0.51641	0.16604	0.22748	0	0	0.49735	0	0.0762	0
ACAT2	ENSG00000120437	protein_coding	ENST00000367048	protein_coding	1	14.96535	14.22068	5.59986	8.01249	0.52004	5.35235	3.63543	6.1191	3.41083	9.98094	6.87983	12.63056	8.30818	25.84088	27.45924	42.5067	57.53423	52.67132
ACAT2	ENSG00000120437	protein_coding	ENST00000467951	processed_transcript	1	8.42908	10.1472	22.55054	19.20315	5.85008	7.14865	10.3233	10.77679	16.47962	21.56748	23.35495	29.16221	23.82134	48.5429	47.09835	72.48568	159.54161	88.75501
ACAT2	ENSG00000120437	protein_coding	ENST00000472052	processed_transcript	7	2.1754	0.38722	0.32373	0.58786	1.04165	0.18136	0.21719	0.38665	0.03168	0.19064	0.06176	0.13844	0.04002	0.12618	0.42374	0.38039	0.11293	0.03582
ACAT2	ENSG00000120437	protein_coding	ENST00000541436	protein_coding	2	98.79226	117.08458	12.33779	35.30808	12.77444	24.87354	10.99351	12.40208	10.37499	11.59645	19.77752	28.51173	41.88254	39.59751	82.35318	112.43284	127.54588	190.42807
ACBD3	ENSG00000182827	protein_coding	ENST00000366812	protein_coding	8	70.63081	13.65012	5.347	10.88522	12.24925	11.71228	12.31363	6.65504	6.98452	4.8818	4.49256	8.75	10.29729	6.72553	19.6595	21.81752	60.41431	88.22895
ACBD4	ENSG00000181513	protein_coding	ENST00000398322	protein_coding	4	2.7656	1.21827	0.60094	0.87869	0	0.48131	0	0.09348	0	0.93896	0.30825	0.98102	0.93839	1.08735	1.51233	2.06415	0.86153	1.32549
ACBD4	ENSG00000181513	protein_coding	ENST00000585553	retained_intron	4	0.89715	0.34834	0.14844	0.32668	0.95689	0.10739	0	0	0	0.07001	0.05266	0.07094	0	0	0.10275	0	0.09943	0
ACBD4	ENSG00000181513	protein_coding	ENST00000586346	protein_coding	2	1.42862	1.19862	0.09718	0.00734	0	0	0	0	0	0.20468	0.33838	0.47214	0.67748	0.6921	0.37238	0.90396	0.85149	0.69668
ACBD4	ENSG00000181513	protein_coding	ENST00000590289	retained_intron	7	1.30803	1.44537	0.27957	0.2954	0	0.25876	0.0434	0	0.4317	0.10836	0	0	0	0.23011	0	0	0	0
ACBD4	ENSG00000181513	protein_coding	ENST00000592162	protein_coding	4	0	0.72859	0	0	0	0.21168	0	0.16514	0.12262	0.24382	0.16594	0	0.11044	0.38306	0.46759	0.22393	1e-04	0.09501
ACBD5	ENSG00000107897	protein_coding	ENST00000375888	protein_coding	2	1.40352	0.9978	0.12973	0.2645	0	0.94461	0	0.40879	0.10524	0.33832	0.25194	0.80816	0.56858	1.32371	3.59671	2.09401	1.84976	1.31058
ACBD5	ENSG00000107897	protein_coding	ENST00000375897	protein_coding	3	1.21175	1.99735	0.26811	0.59472	0	0.42722	0	0.21267	0	0.38975	0.52001	0.60736	0.99072	0.9508	0.70301	1.20522	1.17806	0.49821
ACBD5	ENSG00000107897	protein_coding	ENST00000375905	protein_coding	8	5.03493	0.05278	0.00236	0.00554	0.30206	0.97894	2.80885	0.02022	1.77037	0.30376	8e-05	0.32274	0.1326	3e-05	0.00049	0.40739	1.31065	5.6948
ACBD5	ENSG00000107897	protein_coding	ENST00000396271	protein_coding	1	3.3488	0.46428	1.16243	2.36819	0.00156	1.61688	0.0017	1.67115	0.00109	1.58621	1.84661	3.29137	3.54414	2.695	5.83936	6.70972	4.14	4.56517
ACBD5	ENSG00000107897	protein_coding	ENST00000412279	protein_coding	4	0	0.31294	1.00633	0.82577	0	0.00644	0	0	0.20886	1.03086	0.81646	1.33913	1.32583	0.43535	0.56423	3.3834	5.47628	1.58422
ACBD5	ENSG00000107897	protein_coding	ENST00000426079	protein_coding	1	0.82623	0	0.14239	0.53623	0.04792	0.18485	0	0.60041	0	0.60794	1.13618	0.82686	0.3791	1.83286	2.41111	2.36817	1.25539	1.08587
ACBD6	ENSG00000135847	protein_coding	ENST00000367595	protein_coding	2	73.37731	52.97115	4.21412	6.66851	9.83946	7.55405	11.89796	7.81983	12.53369	13.79754	27.76515	36.76399	53.79281	41.59844	87.39214	81.97102	86.03298	78.10151
ACBD6	ENSG00000135847	protein_coding	ENST00000475338	processed_transcript	6	0.96828	0.12416	0.533	0.77534	0.09556	0.4236	2.34166	0.07699	0	0.36661	0.14168	0.40643	0.36841	0.03126	0.37888	0.37052	0.23437	0.13996
ACBD6	ENSG00000135847	protein_coding	ENST00000496993	processed_transcript	2	37.23183	49.41261	7.05801	16.77001	2.59374	14.82721	2.14307	11.80243	7.78566	8.63752	8.0447	27.8913	9.16063	20.60614	31.85082	76.96858	20.21754	33.22823
ACBD7	ENSG00000176244	protein_coding	ENST00000356189	protein_coding	6	5.49187	1.85263	2.64888	4.27169	3.92331	6.23231	6.61615	4.17125	1.18626	2.8241	1.02839	1.85461	1.15888	0.81903	0.81425	1.43542	0.76555	1.27059
ACCS	ENSG00000110455	protein_coding	ENST00000263776	protein_coding	4	0.97235	0.78766	0.33073	0.27533	0	0.33338	0	0.34375	0.01754	0.20094	0.4211	0.33898	0.08065	0.64539	0.40652	0.77304	1.11829	0.8798
ACCS	ENSG00000110455	protein_coding	ENST00000432284	protein_coding	2	0.82525	0.60715	0.08264	0.17495	0	0	0	0	6e-05	0.28198	2e-05	1e-05	0.18712	0.1932	0.18094	0.26979	0.19059	0
ACCS	ENSG00000110455	protein_coding	ENST00000527346	retained_intron	7	1.5133	0.69364	0.06814	0.23817	0.04116	0.15396	0.01762	0.05795	0.00837	0.04291	0	0.02657	0.0818	0.07197	0	0.1918	0.03498	0.19197
ACD	ENSG00000102977	protein_coding	ENST00000219251	protein_coding	4	0.50927	1.09418	0.3682	0.26556	4e-05	0.71335	8e-05	0.24723	0.0885	0.46857	0	0.44725	0.74438	0.10896	0.2483	0.77931	0.30067	0.48094
ACD	ENSG00000102977	protein_coding	ENST00000393919	protein_coding	2	7.18803	17.83639	2.01262	3.23316	1.74122	0.98058	0.16084	1.00896	0.93821	2.39574	4.01484	4.30781	4.614	11.11808	13.88153	15.09288	21.69294	19.87111
ACD	ENSG00000102977	protein_coding	ENST00000602320	protein_coding	4	4.15496	0.64654	0.55623	1.31682	0	0.00017	1e-05	1e-05	1.3891	0.07511	6e-05	2e-05	0.00018	3e-04	6e-05	0.00023	6.86338	3.14539
ACD	ENSG00000102977	protein_coding	ENST00000602382	protein_coding	4	0.71522	10.42856	2.36563	2.18855	0	1.83005	1.93578	1.64797	0	1.2368	1.62521	1.4077	2.09813	1.38773	1.8762	6.53524	4.22955	10.88816
ACD	ENSG00000102977	protein_coding	ENST00000602622	retained_intron	4	1.40884	0.46955	0.13286	0.07683	0	0.04225	0	0.07599	0	0.0109	0.01133	0	0.01606	0.03188	0	0.07822	0.01629	0.13289
ACD	ENSG00000102977	protein_coding	ENST00000602850	protein_coding	4	5.22488	4.72277	1.10569	1.99769	0	1.21198	0.09777	0.24599	0.00022	1.19489	0.89326	2.69075	3.60863	5.4073	1.0994	6.55939	2.47322	4.04588
ACD	ENSG00000102977	protein_coding	ENST00000602860	retained_intron	7	4.16912	0	0.85813	1.09656	0	0.49681	0	0.23662	0	0.19979	0	0.26233	0	0.17159	0	0.68871	0.01347	0.31141
ACD	ENSG00000102977	protein_coding	ENST00000602945	retained_intron	4	0.26686	0	0.51029	0.00178	0	0.05625	0.0584	0	0	0.58425	0	0.22202	0	0	1.76573	0.66999	9.01435	7.75386
ACE	ENSG00000159640	protein_coding	ENST00000428043	protein_coding	2	1e-04	0.23496	0	0	0	0	0	0	0	0.08341	0	0.09235	0	0.18699	0.21586	0.15759	0.30107	0.23351
ACE2	ENSG00000130234	protein_coding	ENST00000252519	protein_coding	3	0.34121	0.08755	0.01307	6e-05	0.01605	0.09348	0.39278	0.03395	0	0.09032	0.04573	0.22145	0.06876	0.07979	0.17729	0.15873	0.11305	0.19404
ACER2	ENSG00000177076	protein_coding	ENST00000340967	protein_coding	4	2.94174	1.48911	0.49601	0.95054	0	0.47228	0.38766	0.3978	0.35821	0.97118	0.8164	1.49959	1.3469	1.41287	1.89379	1.96434	0.63043	1.31117
ACER2	ENSG00000177076	protein_coding	ENST00000380376	protein_coding	1	1.33656	0.66623	0.87694	0.69649	0.35943	1.30897	3.47106	0.94422	0.22211	2.45226	1.42248	2.65979	0.97228	4.50246	2.68073	3.52696	3.32284	2.6965
ACER3	ENSG00000078124	protein_coding	ENST00000278544	nonsense_mediated_decay	5	2.36848	8e-05	0.55439	0.00042	0	0.03017	2e-05	0.69954	0	1.54114	0.00197	1.40368	1e-04	1.27745	0.00036	1.60384	0.01652	0.00048
ACER3	ENSG00000078124	protein_coding	ENST00000530182	processed_transcript	1	0.22782	3.17239	1.6221	0.49185	0	0	0	0.36431	0	5.61806	9.95114	5.01622	6.67365	12.10561	9.60613	8.45314	8.52151	1.13656
ACER3	ENSG00000078124	protein_coding	ENST00000530334	nonsense_mediated_decay	6	0.26956	0.15474	2.04544	1.37428	0.71064	1.35034	0	0.15457	0	0.1817	0.08182	0	0	0.10581	0	0	0	0.16779
ACER3	ENSG00000078124	protein_coding	ENST00000531352	nonsense_mediated_decay	1	0.21247	0.82592	0.69505	0.83877	0	0	1.3616	0.19153	1.6509	0.5907	0.50495	2.15199	1.71365	1.68701	3.85346	4.70029	0.00666	0.4293
ACER3	ENSG00000078124	protein_coding	ENST00000531461	nonsense_mediated_decay	3	2.47813	2.05845	0	0.98428	0	0	0.37206	0.66032	1.26353	0.46083	1.45902	0.88117	2.66789	0.77911	3e-05	0.79814	0.5619	1.627
ACER3	ENSG00000078124	protein_coding	ENST00000532485	protein_coding	6	7.37276	0.91827	1.1958	2.54856	4.02214	3.71326	4.42451	1.5592	1.98642	2.6581	2.22411	4.39402	4.47366	3.03606	4.20723	6.04341	1.32199	4.3387
ACER3	ENSG00000078124	protein_coding	ENST00000533873	protein_coding	6	0.37131	0	0	0.60872	0	3.62506	1.97552	1.226	2.51421	3.71759	2.21442	3.35021	1.17339	3.81792	3.19017	2.17641	0.5739	0.83034
ACER3	ENSG00000078124	protein_coding	ENST00000534206	protein_coding	1	1.38409	0.11432	0.10581	0	0	0	0	1.12758	3.40892	4.28993	4.38714	7.6704	7.68682	4.58363	0	0.94206	2.31473	1.35113
ACER3	ENSG00000078124	protein_coding	ENST00000544113	protein_coding	4	4.03668	0.42709	0.3686	2.02978	0	1.37066	0.00139	0.98835	0.4975	8e-05	1.22745	1.98135	2.55248	0.43465	2.3031	0.38355	0.70982	0.56231
ACHE	ENSG00000087085	protein_coding	ENST00000426415	protein_coding	4	0	1.41164	0.50283	0.35676	0	0	0	0	0	1e-05	0.24929	0.32865	0.03421	0.00012	0.0018	0.77988	0.46611	0.37404
ACHE	ENSG00000087085	protein_coding	ENST00000430554	protein_coding	8	0	0.00082	0	1e-05	0	0.12467	0	0	0	0.39489	0	0.00024	0.20715	0.86641	0.60657	0.23497	0.58287	0.9785
ACIN1	ENSG00000100813	protein_coding	ENST00000338631	protein_coding	4	5.19064	1.34809	0.72119	1.28059	0	0.34571	0	0.21784	0	0.59271	0.2558	0.6694	0.63816	1.54732	2.79716	2.97842	18.62137	16.24598
ACIN1	ENSG00000100813	protein_coding	ENST00000357481	protein_coding	4	14.67318	15.71461	1.09459	3.13644	0.19507	1.27184	0.16903	0.43756	0.3177	0.64809	0.70045	0.91804	0.77699	0.95207	0.48674	1.6165	3.76852	3.67058
ACIN1	ENSG00000100813	protein_coding	ENST00000397341	protein_coding	7	3.12249	0.00748	0.22245	0.43203	0	1e-05	0	0	0	2e-05	0	4e-05	0	0	0.27934	0	3e-05	0.31021
ACIN1	ENSG00000100813	protein_coding	ENST00000457657	protein_coding	2	16.08112	9.87074	0.37906	1.41726	0.14863	1.78399	0.72901	0.83782	1.34472	0.83466	0.62991	1.10417	1.7219	0.71848	1.52817	2.22915	3.84957	5.30633
ACIN1	ENSG00000100813	protein_coding	ENST00000473758	retained_intron	7	23.91823	14.67159	2.39056	3.98799	2.23615	5.35817	4.53671	1.75676	1.85922	1.30733	0.61448	1.2631	0.60025	1.39017	1.53871	2.25083	1.6852	3.30169
ACIN1	ENSG00000100813	protein_coding	ENST00000553501	retained_intron	7	19.94318	13.46383	3.63185	2.97925	4.00245	4.56281	1.58447	2.18494	0.54018	1.53792	1.44288	0.30123	0.77193	1.4514	1.57939	1.49773	1.43249	2.55206
ACIN1	ENSG00000100813	protein_coding	ENST00000553721	retained_intron	3	7.86606	4.2229	0.77029	1.8658	2.25294	0.7849	0.17078	0.47619	0.18646	1.23904	0.70295	2.73379	2.6008	1.37793	3.65682	4.01049	0.69181	1.73345
ACIN1	ENSG00000100813	protein_coding	ENST00000553790	retained_intron	8	4.01539	7.01195	0	0.38827	1.65873	0.5807	0.20184	0.60146	0.9825	0.39474	0.56098	0.47445	0.52531	0.48201	1.08324	0.94556	0.70812	0.71259
ACIN1	ENSG00000100813	protein_coding	ENST00000554680	retained_intron	2	8.20302	0.3334	0	0.03549	0	0.00036	0.0566	0.62352	0	0.24749	0.37638	0.83445	1.53333	0.18164	3.20724	1.37644	2.69496	0.58536
ACIN1	ENSG00000100813	protein_coding	ENST00000554708	retained_intron	4	3.3204	2.05584	0.53205	0.85957	0	1.01274	0	0.76023	0	0.36311	0.21246	0.4633	0.55901	0.54843	0.13536	1.09064	0.54929	0.71255
ACIN1	ENSG00000100813	protein_coding	ENST00000555053	protein_coding	8	0.32783	4.71095	0	0.03515	0.86631	0.23039	0.66383	0.00039	0	0.10632	3e-05	1e-05	7e-05	0.04691	3e-05	0.14048	0.06849	0.04871
ACIN1	ENSG00000100813	protein_coding	ENST00000555395	retained_intron	7	5.78406	1.80477	1.62146	1.65066	9.9738	1.05832	3.27055	0.25673	0.369	0.93805	1.69286	1.06925	2.12912	1.16329	2.20534	2.66252	0.6251	0.53383
ACIN1	ENSG00000100813	protein_coding	ENST00000555478	retained_intron	2	0.66646	8.37631	0	0	0	0	0	0.19431	0	0	0	0.01682	0.22792	0.00137	1.6477	0.00184	4.9719	3.87381
ACIN1	ENSG00000100813	protein_coding	ENST00000555566	protein_coding	1	7.94901	0.3851	0	1.81731	0.19839	1.81177	0.67223	2.01529	0.6915	1.53215	1.68039	3.13253	2.0605	2.45922	6.09911	7.80139	10.13256	10.09075
ACIN1	ENSG00000100813	protein_coding	ENST00000555807	retained_intron	4	20.93492	16.07486	2.19324	3.65873	1.15647	2.45067	3.83706	1.39813	2.20946	1.21225	0.81734	0.89941	1.35477	1.10134	1.49465	2.42755	1.96417	4.22339
ACIN1	ENSG00000100813	protein_coding	ENST00000557432	retained_intron	4	8.71024	1.60195	7.91112	7.90751	1.10735	5.23556	5.12293	4.7399	4.49067	4.9699	3.35166	3.07803	3.7261	4.16794	2.39293	5.47086	11.6909	7.49501
ACIN1	ENSG00000100813	protein_coding	ENST00000557515	protein_coding	2	14.71005	6.82381	0.34915	1.04356	0	0.13292	0.41182	0.25435	0	0.33893	0.74944	0.84901	1.06023	0.56948	1.21713	1.85145	4.11272	5.43352
ACIN1	ENSG00000100813	protein_coding	ENST00000605057	protein_coding	4	25.60576	33.50574	1.24855	1.23065	1.37659	1.25819	3.0766	1.20379	0.21311	0.84739	0.74332	1.17573	0.65507	1.60121	2.35016	2.84359	6.08169	5.10245
ACKR4	ENSG00000129048	protein_coding	ENST00000249887	protein_coding	5	0.34875	0	0.05847	0.15181	0	0.11866	0.01043	0.05034	0.21758	0.03994	0.0162	0.11149	0.06183	0.02398	0.09049	0.01821	0.06492	0.37239
ACLY	ENSG00000131473	protein_coding	ENST00000352035	protein_coding	2	81.74638	171.11917	3.92906	5.41026	6.30382	11.34215	13.94671	8.49989	4.52577	16.09952	8.53815	13.70082	8.44895	27.77979	11.88831	21.17246	58.32685	43.4722
ACLY	ENSG00000131473	protein_coding	ENST00000353196	protein_coding	5	56.2969	1.07235	8.08528	9.59646	0.01599	4.79729	2e-04	3.98868	3.82612	3.36858	3.05378	6.72257	8.06443	0.8017	11.5298	14.78913	0.07811	20.34006
ACLY	ENSG00000131473	protein_coding	ENST00000393896	protein_coding	2	11.10117	48.52014	0.58984	0.2488	0	0.50204	0	0.28516	0.04108	11.22737	3.57627	5.32788	1.33419	22.27852	4.72667	9.37409	47.75691	16.14202
ACLY	ENSG00000131473	protein_coding	ENST00000588779	processed_transcript	4	3.63123	1.18149	1.16318	0.90445	0.89162	0.06241	0	0.5719	1.85944	0.44513	0.22776	0.55371	1.75586	0.39753	0.56358	1.02394	0.41728	0.99532
ACLY	ENSG00000131473	protein_coding	ENST00000590151	protein_coding	7	105.65494	167.07963	5.78908	11.10373	5.54283	11.98811	1.47268	7.10114	5.05664	1.64559	3.51016	8.29099	7.38749	0.00067	11.22041	18.70025	0	29.16876
ACLY	ENSG00000131473	protein_coding	ENST00000590735	processed_transcript	1	0.2363	0.33872	1.71273	0.38215	0	0.77937	3.47432	2.15864	0.4293	5.40726	9.5765	4.30673	11.84572	17.58578	7.40363	23.7018	43.75241	37.16719
ACLY	ENSG00000131473	protein_coding	ENST00000592970	protein_coding	1	15.40898	22.1966	5.43088	5.91711	1.36022	9.32284	3.63715	7.86979	4.35811	15.73023	12.36909	13.64241	14.43166	29.15475	17.06069	37.38466	76.21552	68.47785
ACMSD	ENSG00000153086	protein_coding	ENST00000485893	retained_intron	8	0.11862	0.02012	0.06681	0.12437	0.37817	0.09922	0.01158	0.07949	0.03507	0.07299	0.01535	0.08608	0.03064	0.06047	0.06312	0.16506	0.10239	0.06557
ACN9	ENSG00000196636	protein_coding	ENST00000360382	protein_coding	6	28.75182	6.35494	4.95989	29.34455	10.01572	29.51016	20.8811	26.12775	10.95075	12.28636	6.49416	8.84107	4.89416	2.43449	2.17848	3.76949	5.23099	3.62747
ACN9	ENSG00000196636	protein_coding	ENST00000432641	protein_coding	6	7.62716	2.93284	3.7433	11.11571	11.52011	18.62978	25.37392	20.24327	24.47007	13.72939	8.96629	13.37142	5.30512	3.99091	5.01168	4.33167	2.07705	2.33885
ACN9	ENSG00000196636	protein_coding	ENST00000479853	processed_transcript	6	15.62657	1.02132	21.02066	45.93994	82.19662	82.16819	112.051	74.70891	57.40659	42.76595	36.48287	46.99587	35.69962	10.7047	19.85095	21.15854	12.56322	9.91409
ACN9	ENSG00000196636	protein_coding	ENST00000489852	processed_transcript	4	20.37986	59.89398	12.85314	18.45266	0	16.8369	1.5885	23.09213	0.81017	51.89475	19.52384	36.84555	8.08877	15.42066	9.70693	16.85105	5.88807	5.82182
ACO1	ENSG00000122729	protein_coding	ENST00000309951	protein_coding	2	2.36586	1.51757	0.15732	0.27024	0.02384	0.27812	0.13465	0.10279	0.30938	0.28131	0.12912	0.25471	0.07428	0.22067	0.23584	0.6069	0.45134	0.73424
ACO1	ENSG00000122729	protein_coding	ENST00000379923	protein_coding	3	9.08768	0.11295	0.46471	0.28349	0.02062	0.21203	0.00774	0.10131	2.03411	0.03165	1.18646	0.08385	2.46608	2.17723	0.38743	0.74665	1.77518	1.17788
ACO1	ENSG00000122729	protein_coding	ENST00000541043	protein_coding	8	24.16795	25.65326	1.85571	3.01286	3.75892	3.31894	3.64892	2.15035	5e-05	3.08125	1.1894	3.86833	1.28533	2.18198	4.41096	6.35752	8.5511	9.72427
ACO2	ENSG00000100412	protein_coding	ENST00000216254	protein_coding	2	16.15682	53.53075	10.82283	16.30275	1.48615	8.08503	2.50118	4.50108	2.93746	7.93076	4.32982	7.61237	5.29123	12.32467	7.6304	15.6404	22.27338	19.44062
ACO2	ENSG00000100412	protein_coding	ENST00000466237	processed_transcript	8	0.61248	0.69199	1.55568	2.79394	2.23197	0.98159	0	0.5134	1.6905	0.36809	0.33549	0.23622	0	0.21551	0.82464	0.57614	2.5519	3.08856
ACO2	ENSG00000100412	protein_coding	ENST00000471094	processed_transcript	4	0.40416	1.61857	0.94742	0.70846	0	0.46005	0.17131	0.43428	0	1.2862	0.30059	1.4306	0.43389	2.29853	1.51849	1.6185	4.29233	2.92102
ACO2	ENSG00000100412	protein_coding	ENST00000478010	retained_intron	4	0.36618	1.7388	2.46303	1.88906	1.45971	0.56461	0	0.47133	0	0.16207	0.24002	0.23239	1.98334	1.61658	2.26269	1.3824	9.89035	6.12131
ACOT11	ENSG00000162390	protein_coding	ENST00000343744	protein_coding	2	0.28718	0.84868	0.10237	0	0	0.02802	0	0.01996	0	0.10996	0.05139	0.04101	1e-05	0.18137	0.23321	0.04397	0.27804	0.31856
ACOT11	ENSG00000162390	protein_coding	ENST00000481208	processed_transcript	2	0.3654	0.51203	8e-05	0.06857	0	0.11255	4e-04	0.07214	0	0.03059	0.09381	0.06732	0.02176	0.02448	0.03078	0.18537	0.29519	0.11396
ACOT13	ENSG00000112304	protein_coding	ENST00000230048	protein_coding	1	8.70244	4.90624	2.02113	3.24958	1.41454	3.68861	3.96416	5.15336	7.24738	15.02374	16.31969	23.33143	16.38432	26.32844	16.0349	29.84932	12.0649	9.33739
ACOT13	ENSG00000112304	protein_coding	ENST00000476436	processed_transcript	5	1.99763	12.95937	2e-05	0.82118	5.53366	2.41981	0.42609	2.16265	6.21617	1.45614	3.64578	3.23199	5.21784	5e-05	0.58577	0.02377	8e-05	0.21008
ACOT13	ENSG00000112304	protein_coding	ENST00000537591	protein_coding	1	0.33526	0.17415	0.33469	0.31271	0	0.1276	0.47043	0.26091	0.06928	0.76004	0.28188	1.41917	0.2346	1.89875	0.917	2.27218	0.76459	0.69178
ACOT2	ENSG00000119673	protein_coding	ENST00000238651	protein_coding	2	3.84213	4.25518	0.92717	0.97913	3e-05	0.40419	0.90494	0.36215	0.39115	0.6679	0.83587	0.57659	1.14739	0.98754	1.27837	1.35335	5.76897	3.01864
ACOT2	ENSG00000119673	protein_coding	ENST00000538782	protein_coding	6	0.40893	0.22982	3.02101	2.24285	1.20771	1.32415	0.3798	0.69225	0.30958	0.77753	0.48365	0.66038	0.6854	0.32866	0.53143	0.49905	0.43631	0.47482
ACOT7	ENSG00000097021	protein_coding	ENST00000377842	protein_coding	1	0.21607	0	0	0.11615	0	0	0	0	0.03891	0	0.2964	0.03789	0.21076	0.15261	0	0.20762	0.22428	0.52385
ACOT7	ENSG00000097021	protein_coding	ENST00000473466	protein_coding	6	0	0	0	0	1.28745	0	1.93906	0.47997	1.93207	0.04937	0.41739	0.23788	0.57148	0.77319	0.00587	0.00135	5.31856	1e-04
ACOT7	ENSG00000097021	protein_coding	ENST00000545482	protein_coding	7	4.51093	65.52904	1.39797	3.58549	4.27825	2e-05	0.08683	1e-04	1.43782	0.00068	3.51187	0.08632	9.27224	0.00015	0	0.27946	0.00026	5e-05
ACOT7	ENSG00000097021	protein_coding	ENST00000608083	protein_coding	2	39.22962	83.88957	16.72359	24.398	0.00019	10.73241	1.40207	5.00343	2.41674	15.24832	14.18484	27.41338	28.29159	77.31311	97.3327	155.78828	138.83714	150.50478
ACOT8	ENSG00000101473	protein_coding	ENST00000217455	protein_coding	1	23.3686	21.60663	8.25638	12.01899	1.03536	10.46221	10.85288	14.63107	14.29653	38.06722	34.57966	39.05603	23.31473	39.74639	20.28695	23.4851	17.26718	11.67632
ACOT8	ENSG00000101473	protein_coding	ENST00000426915	protein_coding	6	1.82673	1.51665	3.75749	3.95182	21.72835	5.49559	0.87389	4.42257	0	1.73964	0.17713	0.31994	1.67592	0.60274	0	0	0.25418	0.78766
ACOT8	ENSG00000101473	protein_coding	ENST00000457981	protein_coding	5	3.49645	5e-05	3.45154	3.3348	0	7.46225	5.26405	5.50224	4.20013	2.10194	2.09048	1.38142	0	0.9112	1.29672	0.91325	0.55071	0.87086
ACOT8	ENSG00000101473	protein_coding	ENST00000461272	nonsense_mediated_decay	7	2.12405	1.29836	0.86374	3.32481	0	2.39969	0.74063	0.81783	0	0.92002	0.71769	0.65613	0.53787	0.59144	0.56758	0.68672	0.83669	0.34991
ACOT8	ENSG00000101473	protein_coding	ENST00000483141	nonsense_mediated_decay	7	0.42511	0.08286	0.05505	0.26803	0	0.15908	0	0.18522	0.03533	0.18419	0	0.1115	0.16206	0.05566	0	0.16008	0	0.04607
ACOT8	ENSG00000101473	protein_coding	ENST00000484783	retained_intron	7	0	0.96338	1.17508	0.00281	1.64569	0.06779	0	0	1.92326	0	0	0	0.21976	0	0	0	0	0.10099
ACOT8	ENSG00000101473	protein_coding	ENST00000484975	retained_intron	4	1.51836	1.36083	0.06998	0.11801	0.83906	0	0	0.02866	0	0.15878	0.03953	0.39089	0.06431	0.08827	0	0.31454	0.11634	0.3509
ACOT8	ENSG00000101473	protein_coding	ENST00000486165	nonsense_mediated_decay	7	0.34301	2.87064	0.71611	1.07386	1.23147	0.87167	0	1.28134	0	0.96032	0	0.10639	0	0.47211	0.39816	0.28973	0	0.16622
ACOT8	ENSG00000101473	protein_coding	ENST00000488679	nonsense_mediated_decay	7	1.92652	1.28272	1.24513	1.46916	1.57119	2.30742	0	1.90511	0	0.00029	0	0	0	0	0.00127	0	0	0
ACOT8	ENSG00000101473	protein_coding	ENST00000493118	retained_intron	4	0.85077	0.44627	1.23548	1.82078	0	1.3806	0.79132	0.5906	0.14691	0.7995	0.55729	0.57321	0.6077	0.92978	1.04559	0.95122	0.45038	0.50759
ACOT9	ENSG00000123130	protein_coding	ENST00000336430	protein_coding	1	18.61681	10.90183	5.28055	7.46303	0.94699	4.77953	5.29339	4.51718	2.19362	4.56447	5.19165	7.16055	6.7126	9.94576	14.88027	18.66161	36.90716	38.58923
ACOT9	ENSG00000123130	protein_coding	ENST00000379297	retained_intron	7	2.73656	1.41325	1.78949	3.76982	1.76402	0.63483	0	0.08456	0	0.07715	0.0203	0.07991	0.08873	0.25987	0	0.33547	0.13307	0.18645
ACOT9	ENSG00000123130	protein_coding	ENST00000379303	protein_coding	2	6.31409	4.3503	1.25852	1.61806	2.80515	1.02537	0.78067	0.33183	1.11192	0.95393	1.24007	1.7339	2.18431	2.67892	3.0367	4.32025	6.77174	6.85916
ACOT9	ENSG00000123130	protein_coding	ENST00000449612	retained_intron	4	3.99399	0	2.14477	3.56876	0	2.67304	3.22476	1.66921	0.28918	0.9081	2.72682	2.03718	5.5579	4.51416	3.35852	9.48677	4.80369	3.8457
ACOT9	ENSG00000123130	protein_coding	ENST00000473710	protein_coding	1	0	0.09253	0	0.43326	0	0	0	0.18017	6e-05	0.1118	0.1818	0.10304	0.25763	0.26696	0.59514	0.60823	0.44083	9e-05
ACOT9	ENSG00000123130	protein_coding	ENST00000492081	protein_coding	1	7.36105	11.60279	5.95534	10.23228	4.69098	7.43638	4.27963	3.19129	5.37749	5.23052	7.36549	9.0229	18.38226	15.70192	14.39788	26.13597	17.96308	10.31063
ACOT9	ENSG00000123130	protein_coding	ENST00000494361	nonsense_mediated_decay	4	0.76904	0.31104	0.77689	1.76058	0	6e-05	0	0.22444	0	0.14775	0.12801	0.25451	0.4014	0.51117	1.06001	2.27169	4.57199	3.12375
ACOX1	ENSG00000161533	protein_coding	ENST00000293217	protein_coding	7	17.53322	7.07071	2.59562	3.14867	3.21404	3.79833	2.76351	1.81554	1.79029	1.60786	1.16681	2.11901	2.14253	1.82309	2.41412	3.83419	3.3619	8.63396
ACOX1	ENSG00000161533	protein_coding	ENST00000301608	protein_coding	4	17.63127	17.04793	1.16576	3.66907	0.05033	1.45284	1.15217	1.02548	0.20012	1.92446	2.06529	2.8828	2.1182	4.10475	2.51047	5.82153	17.13274	14.5089
ACOX1	ENSG00000161533	protein_coding	ENST00000572047	nonsense_mediated_decay	1	0.00378	0.73939	0.51283	0.06246	0.22814	0	0	0.32463	0	0.43836	0.48126	0.75473	0.32761	0.89092	0.39201	0.47095	3.59915	1.11223
ACOX1	ENSG00000161533	protein_coding	ENST00000573078	nonsense_mediated_decay	3	2.29328	2.32104	0.36593	0	0	0.17486	0	0	0	0.68382	0	0.13581	0.50366	0.88042	1.72066	1.3167	0	0
ACOX1	ENSG00000161533	protein_coding	ENST00000576743	protein_coding	3	0.53017	0.22659	0	0	0	0.27524	0.82814	0.34815	0	0.16494	0.26246	0.56139	0.13801	0.26031	0.18866	0.88275	0.10861	0.11556
ACOX1	ENSG00000161533	protein_coding	ENST00000588176	protein_coding	1	0	0	0.32361	0.24868	0	0.35027	0	0.26528	0	2.81759	0.763	2.72552	0.93829	5.22119	1.77455	2.27607	4.36856	1.22395
ACOX1	ENSG00000161533	protein_coding	ENST00000591857	processed_transcript	1	0.17005	0	0	0	0	0.08252	0	0	0.51197	0.81886	1.35699	0	0.56897	1.75486	0.40268	3.08859	9.15014	2.0934
ACOX3	ENSG00000087008	protein_coding	ENST00000356406	protein_coding	4	4.01634	1.9633	0.81157	1.33938	0	0.63275	0.40375	0.14038	0.54467	1.17099	0.9978	0.78791	0.64336	1.61216	2.06267	2.52717	1.91729	2.92515
ACOX3	ENSG00000087008	protein_coding	ENST00000413009	protein_coding	1	0.56034	3.01108	0.25172	0.35178	0.5347	0.58236	0.09887	0.6553	0.92258	0.815	1.16497	2.02654	0.87241	1.36038	1.48468	1.35657	1.68838	0.77621
ACOX3	ENSG00000087008	protein_coding	ENST00000503233	protein_coding	1	1.69239	2.03887	0.83731	0.64614	0.60687	0.91538	0.53587	0.59082	0.09654	1.12468	0.42585	1.15331	1.48109	2.15515	1.15814	2.61019	8.96099	6.19708
ACOX3	ENSG00000087008	protein_coding	ENST00000510365	retained_intron	3	0.83725	0.73617	0.1378	0	0	0.07453	0	0.08127	0.10997	0.07069	0.06778	0.08199	0	0.057	0.10581	0.04424	0.04046	0.41158
ACOX3	ENSG00000087008	protein_coding	ENST00000514423	protein_coding	1	2.35447	0.21793	0.45744	0.51479	0	0	0	0	0	0.3973	1.82714	1.32384	1.21289	1.65328	0.77688	2.07041	3.56363	1.26345
ACOXL	ENSG00000153093	protein_coding	ENST00000439055	protein_coding	7	0.29213	0.28122	0.0901	0.10287	0.0888	0.12567	0	0.09262	0.05683	0.13855	0.04481	0.21384	0.03684	0.17226	0	0.15402	0.04456	0.06909
ACP1	ENSG00000143727	protein_coding	ENST00000272065	protein_coding	6	118.02627	34.77819	51.59767	160.15498	93.85056	132.50427	106.9931	82.92413	80.17195	58.61474	49.63805	80.33661	53.28531	36.62726	51.78167	53.93567	24.89022	26.77779
ACP1	ENSG00000143727	protein_coding	ENST00000272067	protein_coding	6	15.48995	4.6908	22.99043	52.73051	33.3321	47.53797	22.15365	23.20264	20.53517	17.5716	11.94987	15.80386	10.3599	10.9424	8.82715	10.72007	5.50636	5.28323
ACP1	ENSG00000143727	protein_coding	ENST00000405233	protein_coding	7	3.46363	0.44975	0.31313	0.9482	3.61873	3.33417	5.37961	1.32783	0	0.30758	0.18511	0.11084	0.6014	0.10688	0.05985	0	0.00367	0.43575
ACP1	ENSG00000143727	protein_coding	ENST00000407983	protein_coding	7	3.41175	0.30289	0.73677	0	0.13161	3.76564	0	0.14077	2e-05	0.16344	0.34829	0.67554	0	7e-05	0	1.27384	0.25474	0
ACP1	ENSG00000143727	protein_coding	ENST00000413140	nonsense_mediated_decay	5	0.48662	0	28.63683	19.39377	0	1.99579	0	1e-04	0.74001	25.44407	12.13478	6.33825	0.00018	10.5343	0.64525	3.69985	0.66733	0
ACP1	ENSG00000143727	protein_coding	ENST00000439645	protein_coding	1	1.33854	0.32273	0.23707	0.33048	0	0.58807	0	0	2.49842	0.74319	1.30931	0.00449	0.64269	0.44032	0.35051	1e-05	0.37892	0.63932
ACP1	ENSG00000143727	protein_coding	ENST00000453390	nonsense_mediated_decay	5	0	0.65966	5.36511	9.11268	0	2.30523	0	0.42803	0	1.32167	0.41987	0.18494	0.36415	0.20569	0.15901	0.69275	0.19719	0.21906
ACP1	ENSG00000143727	protein_coding	ENST00000463831	retained_intron	7	4.18327	1.04676	1.3482	1.03103	3.28291	2.90242	0.31494	0.64804	0.35725	0.2031	0.34562	0.0624	0.34077	0	0.27957	0.48384	0.08067	0.36225
ACP1	ENSG00000143727	protein_coding	ENST00000480874	retained_intron	5	2.88054	1.62681	0.97589	0.19084	2.6349	5.52605	0	1.67966	2.04332	8.17098	6.80219	0.55215	3.17487	11.85311	1.41241	0.55245	0	0.78899
ACP2	ENSG00000134575	protein_coding	ENST00000256997	protein_coding	2	22.77205	24.19012	6.05729	7.04646	0	3.45782	0.49515	1.63509	2.183	3.26648	3.45845	5.26483	5.53499	9.64775	15.5745	17.95631	24.71621	30.77155
ACP2	ENSG00000134575	protein_coding	ENST00000444355	protein_coding	4	0.24102	0.21288	2.20857	1.08163	2.74143	0.2364	0.00482	0.17008	3.51893	1.6257	2.70803	1.13088	1.29609	2.8451	1.92331	7.01699	7.91179	4.98931
ACP2	ENSG00000134575	protein_coding	ENST00000524769	processed_transcript	7	3.09402	2.04688	0.92315	0.86669	0.44591	0.41046	0.31813	0.06326	0	0	0	0	0	0	0	0	0	0.23965
ACP2	ENSG00000134575	protein_coding	ENST00000529444	protein_coding	6	0.1971	8.21053	0	0	1.80018	5e-05	0.57879	0	0	0	0.16501	0	0	0	0	0	0.15066	0
ACP2	ENSG00000134575	protein_coding	ENST00000533929	protein_coding	2	0	0.07078	0	0	0	0	0	0	0	0	0	0	0.67125	0.90196	0.87047	0.84056	3.37279	0
ACP2	ENSG00000134575	protein_coding	ENST00000534448	retained_intron	4	0.89953	0.72092	0.1304	0.16261	0.15848	0.13511	0	0.30922	0	0.17141	0.09725	0.23539	0.30143	0.15134	0.27866	0.24877	0	0
ACP6	ENSG00000162836	protein_coding	ENST00000369238	protein_coding	1	2.49859	1.48524	0.8281	1.17997	0.49633	0.94377	0.41514	0.34349	0.42907	1.23943	0.96113	1.28234	0.7644	1.88345	1.44341	2.53003	1.16933	1.50079
ACP6	ENSG00000162836	protein_coding	ENST00000392988	protein_coding	1	12.57196	9.71375	6.33034	7.41682	2.6236	6.2881	7.40742	3.55771	7.01076	9.61206	7.44449	10.6005	9.56633	14.8551	17.21762	21.88946	21.66396	20.13769
ACP6	ENSG00000162836	protein_coding	ENST00000460583	processed_transcript	1	11.86385	4.02233	2.30712	5.94806	0.75931	3.86479	1.83544	5.21004	5.52152	3.05117	4.04143	5.22404	5.33896	3.39246	5.68624	7.51454	5.06598	8.20869
ACP6	ENSG00000162836	protein_coding	ENST00000487562	processed_transcript	4	1.39767	0.26698	0.50976	0.52408	0	0.40056	0	0.15833	0	0.33569	0.36397	0.42918	0.542	0.30935	0.42461	0.59271	0.3799	0.42916
ACP6	ENSG00000162836	protein_coding	ENST00000493129	processed_transcript	6	2.53183	2.98198	0.74542	0.80016	5.48296	0.5119	1.99076	0.66755	3e-05	0.37791	3.53341	2.34727	1.07585	1.98852	0.6204	4.15385	0.00697	1.7061
ACP6	ENSG00000162836	protein_coding	ENST00000609196	protein_coding	3	5.63146	4.02214	0.65899	1.43724	0.18034	1.33008	1.66166	0.8653	1.70654	1.34852	1.41129	2.61364	2.2891	1.60796	3.46204	4.54987	2.12292	3.93814
ACPL2	ENSG00000155893	protein_coding	ENST00000286353	protein_coding	6	4.94089	0.48777	1.1707	1.00185	0.62617	1.64568	3.66716	0.792	3.18709	2.34725	1.212	4.74948	4.02024	2.85164	3.07677	2.39287	1.1823	2.2266
ACPL2	ENSG00000155893	protein_coding	ENST00000393007	protein_coding	6	4.7441	0.75202	0.36364	0.1298	2.22455	1.30938	3.16653	1.60091	0.22831	2.25748	2.31346	2.78199	0.73755	1.17668	2.23612	4.02654	0.80263	1.9025
ACPL2	ENSG00000155893	protein_coding	ENST00000393010	protein_coding	4	0	0	0.00019	1.26032	1e-05	0	1e-05	0.11507	0.00049	0.00077	0.48804	0.17733	0.85195	0.38952	0.23116	0	0	0
ACPL2	ENSG00000155893	protein_coding	ENST00000502783	protein_coding	3	5.92862	3.32536	0.08309	0.30593	0	0	0	0.14053	0	0.96951	1.63012	1.73371	1.0205	2.01134	0.66071	1.98197	0.80126	0.70121
ACPL2	ENSG00000155893	protein_coding	ENST00000504264	protein_coding	1	0	0.22675	0	0.05643	0	0	0	0.03417	0	0.84907	2e-04	0	0	1.04599	0	0.62132	0.79456	0.31708
ACPL2	ENSG00000155893	protein_coding	ENST00000505013	protein_coding	4	3.01441	4.25272	2.06181	1.61137	0	0	0	0	1.12417	0.68508	1.44684	0	0	0.02952	0	0	0	0
ACPL2	ENSG00000155893	protein_coding	ENST00000505502	processed_transcript	7	0.71813	0.61919	11.99529	12.78775	0.45285	5.44773	0	1.24202	0	0.32817	0.16427	0.32393	0.12766	0.20847	0.30714	0.42574	0.07712	0.31159
ACPL2	ENSG00000155893	protein_coding	ENST00000508812	protein_coding	2	1.16181	0.2122	0.02812	0.01395	0	0.05622	0.1143	0.04795	0.12983	0.1057	0.10319	0.10551	0.05131	0.12351	0.12268	0.22904	0.07576	0.243
ACRC	ENSG00000147174	protein_coding	ENST00000373695	protein_coding	4	0.42567	5e-05	0.09689	0.16352	1e-05	1e-05	1e-05	0.09531	1e-05	1e-05	1e-05	0.05931	0.14304	1e-05	0.12503	1e-05	0.03985	0.23989
ACRC	ENSG00000147174	protein_coding	ENST00000373696	protein_coding	7	0.42681	0.52069	0.17784	0.46461	0.04322	0.32032	0.39485	0.10252	0.12172	0.04847	0.0517	0.00345	4e-05	0.11554	3e-05	0.15633	0	1e-05
ACRV1	ENSG00000134940	protein_coding	ENST00000533904	protein_coding	1	0.51193	0.06162	0	0.21511	0	0.23315	0	0.08352	0.05534	0.1685	0.08002	0.12421	0.33397	0.16553	0.21173	0.32114	0.21155	0.51137
ACSBG1	ENSG00000103740	protein_coding	ENST00000258873	protein_coding	2	21.13575	7.75441	1.87953	2.94005	4.97459	4.43952	6.77567	2.44512	1.86592	1.5957	1.75117	3.15846	6.08872	3.31951	12.60533	11.91336	11.28191	27.2436
ACSBG2	ENSG00000130377	protein_coding	ENST00000590132	nonsense_mediated_decay	7	0.85326	0.2907	0.05477	0.26547	0	0.69783	0.02093	0.29496	0	0.07257	0.1254	0.08738	0.19366	0.06829	0	0.09829	0.05441	0
ACSF2	ENSG00000167107	protein_coding	ENST00000300441	protein_coding	2	7.08741	6.08626	0.49878	1.87178	0	0.63468	0.10221	0.42515	0	0.83095	0.52494	0.72514	0.52791	1.4554	1.5458	1.92558	3.51899	3.7663
ACSF2	ENSG00000167107	protein_coding	ENST00000506052	retained_intron	7	2.33078	1.08668	0.36605	0.73228	1.50702	0.47397	0.05297	0.22458	0	0.27868	0.05046	0.38607	0.27291	0.66023	0.31403	0.9369	0.4784	0.92389
ACSF2	ENSG00000167107	protein_coding	ENST00000570356	retained_intron	4	0	0.67453	1.25272	1e-05	0.13141	0	4.96032	0.44755	0	0.31914	0.46965	0.13654	0.11691	0.97944	0.56602	0.93083	1.91548	1.28707
ACSF3	ENSG00000176715	protein_coding	ENST00000317447	protein_coding	4	1.31516	0.33126	0.14173	0.11809	0	0.23418	0	0.01718	0	0.09447	0.05611	0.1646	4e-05	0.07161	0.13726	0.1945	0.6336	0.76125
ACSF3	ENSG00000176715	protein_coding	ENST00000393145	retained_intron	7	0.61161	0.58625	0.04495	0.07582	0.55126	0.11029	0.004	0.07188	0.00251	0.02803	0.01557	0.02774	0.02445	0.04927	0.1129	0.08083	0.01391	0.15493
ACSF3	ENSG00000176715	protein_coding	ENST00000406948	protein_coding	2	8.57224	11.67772	0.04914	1.96651	7e-05	1.58636	0.42646	0.62391	4e-05	1.80818	1.46567	2.7387	1.61941	4.87719	5.47286	7.51672	14.98202	17.43127
ACSF3	ENSG00000176715	protein_coding	ENST00000537116	processed_transcript	4	0.14939	0.84101	0.059	0.10239	0	0.02757	0	0	0.18546	0.05413	0	0.07022	0.07603	0.05525	0.05169	0.10135	0.01798	0.25206
ACSF3	ENSG00000176715	protein_coding	ENST00000537290	protein_coding	4	4.16804	2.18493	4.23737	2.62842	0	0.40576	1.20581	0	0.14604	1.83967	1.98788	2.91673	1.1596	6.44319	3.78567	5.5695	19.28806	7.47814
ACSF3	ENSG00000176715	protein_coding	ENST00000537895	protein_coding	4	0.00134	3.17127	2.05326	0.41275	0	0	0.99964	0.61396	0.32867	0.38975	0.34624	0.00176	0.00035	2.88659	2.94647	4.6436	6.20449	6.01131
ACSF3	ENSG00000176715	protein_coding	ENST00000538340	protein_coding	8	0.68147	0.9243	0.64183	0.00045	6.58517	1.75327	0	0	0.51096	0.00046	1.06315	1.3029	0	1.22847	0	3.29136	3.57592	1.80851
ACSF3	ENSG00000176715	protein_coding	ENST00000540697	protein_coding	3	0.83616	1.03008	0	0.77084	0	0.50234	0.4039	0.11964	1.10657	0.81758	7e-05	0.61155	2.04443	0.98797	0.19304	0.66432	0.71563	0.94744
ACSF3	ENSG00000176715	protein_coding	ENST00000541755	protein_coding	4	5.10911	2.24527	4.74776	2.35137	0	1.14466	0.10631	0.70719	0.17504	2.00561	2.35294	1.78149	2.00806	4.36055	2.08284	4.93031	16.76185	11.39597
ACSF3	ENSG00000176715	protein_coding	ENST00000542688	nonsense_mediated_decay	4	3.03019	2.07652	3.25253	3.61726	0.68311	1.02122	0	1.79183	0.93719	1.61592	1.09748	0.93894	0.98857	1.56294	1.83162	3.50781	0.89136	0.80721
ACSL1	ENSG00000151726	protein_coding	ENST00000281455	protein_coding	2	13.08407	5.43804	1.87951	2.47995	1.2877	2.63655	0.34159	1.84283	0.99721	2.94852	2.38493	4.89492	3.3813	4.89161	6.88398	10.4806	10.68436	20.46237
ACSL1	ENSG00000151726	protein_coding	ENST00000454703	protein_coding	3	0.67389	0.28728	0	2e-05	1.31863	0	0.78622	0	0.97383	0.19091	0	1e-05	0.81857	0.08387	1.99672	0.3977	0.09413	1.05171
ACSL1	ENSG00000151726	protein_coding	ENST00000503407	protein_coding	6	2.21828	0.31081	0.03832	0.93281	1.65023	1.28641	2.03703	1.3008	1.34091	0	0	0.00049	0.95709	0	0	0	0.07488	0
ACSL1	ENSG00000151726	protein_coding	ENST00000507295	protein_coding	2	0.36116	2.9301	0	0	0	0	0	0	0	0.06808	0.1154	0.04238	0	0.39249	0	0.83815	1.73169	0.27284
ACSL1	ENSG00000151726	protein_coding	ENST00000513317	protein_coding	2	0.06706	0.29371	0.05067	0.03693	0	0	0	0.03404	0	0.04931	0.07703	0.11628	0.17534	0.26864	0	0.27864	1.05949	0.4256
ACSL3	ENSG00000123983	protein_coding	ENST00000357430	protein_coding	1	22.62772	1.88791	1.23655	2.8135	0.37564	3.37612	4.25363	2.7239	2.34516	2.08811	1.52927	3.95082	2.82605	2.60469	6.07888	7.49113	7.57531	18.36785
ACSL3	ENSG00000123983	protein_coding	ENST00000392066	protein_coding	2	46.05732	14.18272	1.95553	4.76484	7.28799	4.48255	7.07262	4.63323	8.46338	7.02383	5.40159	11.95641	9.43771	8.02101	16.58418	19.16932	35.37666	41.91167
ACSL3	ENSG00000123983	protein_coding	ENST00000413316	protein_coding	3	5.19317	1.04508	1.08706	0.00086	1.11683	0.00156	0	0.66984	0	4.93145	4.61109	1.84792	5.3312	2.90487	0	1.26058	18.88888	5.61392
ACSL3	ENSG00000123983	protein_coding	ENST00000421680	protein_coding	1	0.00011	2.77657	2.70739	1.37539	0	3.83047	0	2.30855	0	3.23617	2.93421	3.31814	5.61334	8.93458	2.34693	22.59862	28.01848	33.61861
ACSL3	ENSG00000123983	protein_coding	ENST00000495541	retained_intron	5	0	4.41596	4.15537	7.43501	6.28506	4.44576	3.72975	0.00019	6e-05	0.79429	0.19839	3e-05	0.43626	0.56744	0.60744	2.91413	0	3e-05
ACSL3	ENSG00000123983	protein_coding	ENST00000535678	protein_coding	4	0	0.18244	0.32871	0.2033	0	0	3.63884	0.22059	0	0	0.11344	0.11351	0.30514	0.23792	0	0.25356	6.36936	1.84421
ACSL4	ENSG00000068366	protein_coding	ENST00000348502	protein_coding	7	26.52433	6.67318	2.21306	4.71481	3.16665	3.53519	6.31499	2.97815	3.49256	2.34804	2.07752	2.91118	2.08958	2.69091	6.96739	6.57252	9.06529	8.47735
ACSL4	ENSG00000068366	protein_coding	ENST00000469796	protein_coding	2	6.68253	1.00043	0.45334	0.44407	2e-05	0.46363	1e-05	0.43513	0.87419	0.43468	0.00338	1.21618	1.20335	0.00112	0.79261	1.78361	0.94652	7.42611
ACSL4	ENSG00000068366	protein_coding	ENST00000504383	processed_transcript	4	0.59579	0	0.31037	0.23398	0	0.47929	0	0.77641	0.15597	0.03573	0.12569	0.26878	0.21907	0.17445	1.20137	0.63711	0	1.64745
ACSL4	ENSG00000068366	protein_coding	ENST00000505855	protein_coding	3	0.72826	2.32332	0	0	0	0.36523	1.40776	0	0	0.4356	2.27053	1.51678	3.1215	1.4571	1.3115	2.16032	3.38355	0.80502
ACSL6	ENSG00000164398	protein_coding	ENST00000296869	protein_coding	2	0.63803	0.00092	0	0.06592	0	0	0.00013	0.00825	2e-05	0.02456	0.33542	0.61303	0.16484	0.92701	1.62228	1.44298	0.02759	1.293
ACSL6	ENSG00000164398	protein_coding	ENST00000379249	protein_coding	3	0	0.88096	8e-05	0.17383	0	0	0.22961	0	0	0.56244	0.4598	0.67939	0	1.03712	0.00197	1.79529	2.65233	0.00061
ACSL6	ENSG00000164398	protein_coding	ENST00000379264	protein_coding	1	1.4361	0.07619	0.169	0.22337	0	0.39995	0.49949	0.32098	0.35937	0.25771	0.37464	0.60863	0.99872	0.67511	1.21057	1.17303	0.6764	2.17022
ACSL6	ENSG00000164398	protein_coding	ENST00000416557	protein_coding	8	0.30885	0	0	0.10263	0.48893	0	0	0	0	0.40318	0	0.46241	0.06083	2.46193	2.25795	1.35869	1.97971	0.56868
ACSL6	ENSG00000164398	protein_coding	ENST00000434099	protein_coding	1	0.56787	0	0.1221	0.12068	0	0	0	0.3627	0.31051	0.55253	0.33443	1.10639	0.8737	1.9008	1.17694	2.5784	3.46779	2.23233
ACSM3	ENSG00000005187	protein_coding	ENST00000289416	protein_coding	1	0.31095	0.07146	0.02677	0.10328	0.01004	0.20438	0.18258	0.10442	0.13743	0.30204	0.10062	0.18222	0.27963	0.209	0.18085	0.43045	0.3194	0.22618
ACSM3	ENSG00000005187	protein_coding	ENST00000440284	protein_coding	2	0.58964	0.06962	0.04075	0.1653	0	0.12469	0	0.12026	0	0.06445	0.10034	0.04631	0	0.15876	0.81873	0.44333	0.83475	1.77388
ACSS1	ENSG00000154930	protein_coding	ENST00000323482	protein_coding	2	13.85211	17.49118	1.41639	1.85725	1.5624	1.65024	0	0.85899	0.65047	2.15622	1.72439	2.86231	2.90772	5.77248	6.21317	9.29783	17.41059	17.23187
ACSS1	ENSG00000154930	protein_coding	ENST00000376726	protein_coding	4	0.12495	0	0.05666	0	0.02703	0	0.05907	0.03336	0.24194	0.01862	0.01127	0.04172	0.01781	0.02073	0.03509	0.01329	0.13286	0.01903
ACSS1	ENSG00000154930	protein_coding	ENST00000484396	processed_transcript	4	0.46139	0.21028	0.00891	0.1138	0	0.04374	0	0.00366	0.05891	0.01406	0.0315	0.00853	0.00578	0.03115	0.06466	0.05907	0.02987	0.04738
ACSS1	ENSG00000154930	protein_coding	ENST00000537502	protein_coding	7	1e-05	0.11092	0	0.12951	0.19157	0.01468	0	0.02514	0	0.03395	0	0	0.0226	0.031	0	0	0.03306	0
ACSS2	ENSG00000131069	protein_coding	ENST00000336325	protein_coding	2	11.58874	8.03573	1.20202	1.51106	0	1.67438	0	0.00362	0.59911	0.03001	1.00625	1.50186	2.10406	3.38045	4.31249	5.41592	7.0134	12.90317
ACSS2	ENSG00000131069	protein_coding	ENST00000360596	protein_coding	2	3.06168	5.2693	0.67786	0.00771	0	0.30821	0	1.03859	0	1.35452	1.00563	1.13994	9e-05	1.6531	1.36949	2.91643	9.85703	5.12036
ACSS2	ENSG00000131069	protein_coding	ENST00000473172	protein_coding	1	0.25078	0.76723	0.1339	0.2552	0	0.26466	0	0	0	0	0.47256	0.17968	0.3726	0.21396	1.53701	0.14588	1.0076	0.4356
ACSS2	ENSG00000131069	protein_coding	ENST00000476922	processed_transcript	6	1.32509	0.52354	0.67727	0.49471	0.16036	0.66194	1.23678	0.33686	0.33906	0.46499	0.2443	0.29508	0.37938	0.16846	0.04472	0.27775	0.32606	0.1196
ACSS2	ENSG00000131069	protein_coding	ENST00000491533	retained_intron	1	0	0	0	0	0	0.17634	0.06204	0	0	0.0813	0.07881	0.16213	0	0.65234	2.17682	2.04259	3.71663	2.33788
ACSS2	ENSG00000131069	protein_coding	ENST00000493250	processed_transcript	1	0.17004	0.39847	0	0.10162	0	0.17242	0	0.25209	0	0	0.17088	0.17956	0.33906	0.20854	0	0	1.21954	0.24675
ACSS3	ENSG00000111058	protein_coding	ENST00000261206	protein_coding	4	1.8623	0.8054	0.13463	0.34371	0	0.09398	0.48364	0.11938	0.35714	0.13498	0.13458	0.08161	0.15528	0.27079	0	0.31412	0.73304	0.83287
ACSS3	ENSG00000111058	protein_coding	ENST00000548058	protein_coding	2	0.46896	0.09649	0	0.07477	0	0.18966	0	0.08843	0	0.09036	0.05978	0.09836	0.02839	0.06281	0.24833	0.1445	0.40574	0.13118
ACTA2	ENSG00000107796	protein_coding	ENST00000224784	protein_coding	2	1.93287	6.6704	0.27921	0.4501	0	0.06076	0	4e-05	0	0.54159	0.00067	0.27634	0.81197	1.09912	1.38972	2.49074	3.72299	3.91092
ACTA2	ENSG00000107796	protein_coding	ENST00000480297	processed_transcript	1	0.20101	0	0	0	0.04575	0.13785	0	0	0.31902	0	0.13526	0.35457	0.28752	0.20219	0.96851	0	1.13424	0.71789
ACTB	ENSG00000075624	protein_coding	ENST00000331789	protein_coding	4	582.38532	923.35707	124.73106	191.6715	46.09454	98.25458	75.37603	57.83254	58.80354	132.73096	169.08999	215.97975	351.83449	440.62248	804.55172	918.80876	1895.56934	2153.95912
ACTB	ENSG00000075624	protein_coding	ENST00000425660	nonsense_mediated_decay	6	0.01829	0.00045	0.74836	0.2072	3.36182	0.03305	0.00315	0.00113	0.06633	0.00021	0.00055	5e-04	0.00195	0.00046	0.00219	72.30909	7e-04	0.00547
ACTB	ENSG00000075624	protein_coding	ENST00000462494	retained_intron	7	17.20377	21.79477	13.407	17.54081	11.01907	3.2462	1.76513	0.71175	0.06898	0.82473	0.35641	0.49558	1.20124	0.68144	0.44897	0.77388	1.12302	0.66903
ACTB	ENSG00000075624	protein_coding	ENST00000464611	processed_transcript	2	937.82369	1839.45801	39.82972	151.71632	19.19124	132.61261	48.22257	64.67479	66.0674	26.14091	50.72291	102.79411	95.82203	0.78127	230.1308	204.18597	332.85169	2006.07674
ACTB	ENSG00000075624	protein_coding	ENST00000473257	processed_transcript	1	35.54637	664.34426	99.85556	98.61049	0	70.38392	0	38.96419	18.60271	181.94446	163.26333	265.44578	273.01937	843.61359	1210.02586	2188.76836	3083.92286	3217.41155
ACTB	ENSG00000075624	protein_coding	ENST00000484841	retained_intron	2	1.33848	0.74027	0.12501	0.1081	0	0.05476	0.07625	0	0	0.19108	0.3115	0.41347	0.74494	1.23808	2.94817	3.22459	3.1633	2.90611
ACTB	ENSG00000075624	protein_coding	ENST00000493945	retained_intron	7	0.18315	0.13574	0.12071	0.24382	0	0.18017	0	0	0	0	0.03837	0.04187	0	0.10457	0.40185	0	0.19809	0.17213
ACTG1	ENSG00000184009	protein_coding	ENST00000331925	protein_coding	4	899.16602	1440.31426	377.72234	451.10395	111.10228	218.10356	146.68846	100.85693	99.36155	165.34046	181.71327	194.06042	318.80148	398.32568	736.10194	841.0989	3174.93834	2898.86772
ACTG1	ENSG00000184009	protein_coding	ENST00000570382	protein_coding	1	0	391.19095	78.47046	121.52843	0	66.53474	0	81.9334	0	264.22916	110.01474	205.22507	56.45829	506.59948	585.88429	701.05834	2067.11179	2038.80927
ACTG1	ENSG00000184009	protein_coding	ENST00000571691	protein_coding	2	0	1.63244	0	0	0	0	0	0	0	0.00024	0	7e-05	0.00012	35.14715	12.32384	2.02627	77.04896	4.92688
ACTG1	ENSG00000184009	protein_coding	ENST00000571721	protein_coding	4	0	0	0	0.06011	0	0	0	0	0	0.4525	0.28508	0.32922	0.2496	0.69782	0.74181	0.24359	0.6424	0.60801
ACTG1	ENSG00000184009	protein_coding	ENST00000573283	protein_coding	2	2.7381	3.15274	0	0.34411	0	0	0	0	0	0.76154	0.48727	0.49412	1.06995	1.69146	4.55448	2.59788	9.84198	5.87644
ACTG1	ENSG00000184009	protein_coding	ENST00000574671	retained_intron	4	15.07762	0.20603	6.94648	8.43594	1e-05	0.43339	1e-05	0.05302	2.68742	0	0.24797	0	0	0	0	0.00012	0.15929	0
ACTG1	ENSG00000184009	protein_coding	ENST00000575087	protein_coding	2	1.02702	0.86153	0	0	0	0	0	0	0	0	0.05755	0	0	0.1291	0.74448	0.07399	1.72542	0.63818
ACTG1	ENSG00000184009	protein_coding	ENST00000575659	protein_coding	2	0	162.08519	0	0	0	0	0	0	0	2.53331	2e-05	0.46871	0.43732	1.30984	2.76012	0	8.38655	2.3109
ACTG1	ENSG00000184009	protein_coding	ENST00000575842	protein_coding	4	1.86218	1.07505	0.73493	0.65697	0	0.3951	0	0.08161	0	0.27135	0.23925	0.16565	0.51154	0.66301	0.65136	0.83032	1.07156	0.82732
ACTG1	ENSG00000184009	protein_coding	ENST00000576214	retained_intron	2	0.60062	50.29515	0.47163	0	0	0	0	3e-05	0	0.09142	0.00138	0	0	1.40107	0	0.23946	1.34986	2.65731
ACTG1	ENSG00000184009	protein_coding	ENST00000576544	nonsense_mediated_decay	2	56.06513	6.51122	5.77372	33.81074	0.1645	7.08912	0.24276	3.84056	0.35916	23.97104	4.21361	22.58623	14.6842	69.83856	40.48709	172.52476	241.57055	309.6831
ACTG1	ENSG00000184009	protein_coding	ENST00000576917	retained_intron	2	2.21334	2.98653	2.25782	1.20761	0.12186	0.71159	0	0.20093	0	0	0.14264	0.06278	0.2424	0.46927	0.12997	0.79051	1.05922	0.56704
ACTL10	ENSG00000182584	protein_coding	ENST00000330271	protein_coding	2	0.67667	0.67781	0.02948	0.06591	0	0.10526	0	0.02103	0	0.01865	0.01071	0.01109	0.0799	0.08006	0.07905	0.1203	0.09514	0.14738
ACTL6A	ENSG00000136518	protein_coding	ENST00000392662	protein_coding	4	0.00017	0	5e-05	0.84637	3e-05	7e-05	1.17542	1e-04	0.00012	0	0.21301	0.00018	8e-05	0.32699	1.38174	0.20004	0	6e-05
ACTL6A	ENSG00000136518	protein_coding	ENST00000429709	protein_coding	2	51.28218	4.19339	3.0635	4.75634	0	2.11858	0.00034	3.50885	0.93942	5.71718	6.08085	7.16166	4.93985	6.64474	10.41038	9.68713	78.10529	53.91624
ACTL6A	ENSG00000136518	protein_coding	ENST00000450518	protein_coding	1	12.76099	14.15606	3.0584	6.81491	5.16484	10.86434	10.46038	7.9949	13.13504	8.10398	11.60174	18.79011	20.4181	16.24715	18.91185	32.53675	4.28387	17.67771
ACTL6A	ENSG00000136518	protein_coding	ENST00000461125	retained_intron	6	2.59098	0	0.495	3.39159	11.4378	0.45633	0	0.7456	0	0	0.22584	0.54843	3.1186	0	0	0	0	0.57998
ACTL6A	ENSG00000136518	protein_coding	ENST00000467615	processed_transcript	7	2.05533	0.19833	0.53854	0.55198	0.50852	0.36612	0.43971	0	0	0.07959	0.08475	0.12691	0.13302	0.05064	0.61754	0.1638	0.17396	1.02267
ACTL6A	ENSG00000136518	protein_coding	ENST00000486471	retained_intron	7	1.85399	0.46082	1.40077	1.38582	0	0.71422	3.0529	0.1546	0.03499	0.13028	0.29482	0.27099	0.75866	0	0.16235	0.2297	0.05898	0.3932
ACTL6A	ENSG00000136518	protein_coding	ENST00000491202	retained_intron	3	0	39.23005	0	0.17154	0.17658	0.1901	0	0	1.61317	0.20334	0	0.38692	0.34692	0.17856	0.4586	0.1817	0.72152	0
ACTL6A	ENSG00000136518	protein_coding	ENST00000494843	retained_intron	3	3.57418	0.00137	0	0.00017	0	0	2.8913	0.00037	0	1.89916	2.77169	1.59223	0	2.28137	0	0	1.62669	0
ACTL6B	ENSG00000077080	protein_coding	ENST00000160382	protein_coding	2	1e-05	0.31222	0.06303	0	0	0	0	0.00946	0	0	0.04685	0.04373	0.09401	0.20015	0.14486	0.28303	0.32879	0.45305
ACTL8	ENSG00000117148	protein_coding	ENST00000375406	protein_coding	4	0.57668	0.49192	0.03305	0.13756	0	0.01363	0.22312	0.01991	0	0.09761	0.03915	0.04324	0.04332	0.12717	0.06998	0.11493	1.12714	0.81155
ACTN1	ENSG00000072110	protein_coding	ENST00000193403	protein_coding	2	46.63156	50.72138	1.84098	3.14609	0.60921	3.15051	1.98713	2.50622	1.57827	5.24031	2.36851	4.61399	3.25263	5.69264	5.70522	7.97599	11.67595	16.15242
ACTN1	ENSG00000072110	protein_coding	ENST00000538545	protein_coding	2	0	0	0.00024	0	0	0	0	0	0	0	0	0	0	0.37376	0	0.00046	6.06117	3.21305
ACTN1	ENSG00000072110	protein_coding	ENST00000553370	protein_coding	1	0.02464	0.75453	0.00028	0.57236	0	1.43304	0.00012	1.39941	1.547	2.79263	2.80393	1.2787	1.14071	1.43418	2.65977	2.87201	3.69143	3.21657
ACTN1	ENSG00000072110	protein_coding	ENST00000555616	protein_coding	1	0	0.12421	1.57126	0.96994	0	0	0	6e-05	0	1.22616	0.36127	0.92874	2.72791	3.27841	0.86485	3.24932	6.62602	5.19427
ACTN1	ENSG00000072110	protein_coding	ENST00000556083	retained_intron	7	0.56086	0.71977	0.36674	0.55137	0.06644	0.21428	0.40031	0.34631	0.24305	0.13404	0.11379	0.20015	0.14606	0.07121	0.16195	0.22348	0.03595	0.19523
ACTN1	ENSG00000072110	protein_coding	ENST00000556433	protein_coding	1	0.24949	0.42667	0	0.22986	0	0.06275	1.28067	0.52221	0.42367	0.28785	0.08455	0.3084	0.18192	0.55825	0.57065	0.90387	1.21892	0.9253
ACTN2	ENSG00000077522	protein_coding	ENST00000366578	protein_coding	6	1.48978	0.32981	0.22627	0.61366	1.15702	0.6303	0.44561	0.3803	0.49038	0.35919	0.11908	0.29286	0.34033	0.22539	0.4808	0.32414	0.18213	0.46196
ACTN2	ENSG00000077522	protein_coding	ENST00000461367	processed_transcript	6	0.09275	0	0.47445	0.30425	0	0.38524	0.70884	0.20237	0.01228	0.06889	0.19144	0.05997	0.01797	0.11839	0.10586	0.36965	0	0.00598
ACTN2	ENSG00000077522	protein_coding	ENST00000542672	protein_coding	4	0.91866	0.65181	2e-05	0.23265	0	2e-05	2e-05	2e-05	0	0.01982	0.00425	0.10706	1e-05	0.00014	0	0.01376	0.11893	0.04511
ACTN4	ENSG00000130402	protein_coding	ENST00000252699	protein_coding	2	49.71226	18.772	1.03842	2.12368	0	1.49182	0.18522	1.0606	0.11899	1.66029	0.58044	1.3611	1.15363	1.62543	1.67151	2.44614	3.56055	4.47605
ACTN4	ENSG00000130402	protein_coding	ENST00000390009	protein_coding	2	17.92569	50.52174	1.25239	1.56459	0.31762	1.55397	0.56779	1.34363	1.11639	6.55245	1.29359	2.2137	1.12754	5.14536	2.70625	6.04436	11.72598	9.92814
ACTN4	ENSG00000130402	protein_coding	ENST00000424234	protein_coding	5	8.0785	14.28779	0.00091	1e-05	0.32687	0.02566	1e-04	0.20704	0.36313	5e-05	0.36051	0.95612	1.38454	0.00015	0.38754	0.00037	1e-05	2e-05
ACTN4	ENSG00000130402	protein_coding	ENST00000440400	protein_coding	4	1.32055	3.3758	0.11148	0.03103	0	0.20509	0	0	0.05396	0.12374	0	0.02574	0.03765	0.15905	0	0.10602	0.13686	0.17714
ACTN4	ENSG00000130402	protein_coding	ENST00000489451	processed_transcript	2	3.32885	2.0472	0.56169	0.48437	0	0.06269	0	0.05188	0	0.18328	0.05565	0	0	0.2631	0	0.14945	0.3457	0.38922
ACTN4	ENSG00000130402	protein_coding	ENST00000495553	processed_transcript	1	45.8023	0	3.45603	8.31452	0.39744	11.59931	3.76519	8.3199	2.27912	16.75727	7.7302	11.95747	8.57732	15.70855	8.31817	22.46777	15.31749	7.72697
ACTN4	ENSG00000130402	protein_coding	ENST00000497637	processed_transcript	4	18.60185	87.67272	0.70381	1.02925	0.08153	0.41014	0	0.22369	0.23145	1.2601	0.59678	0.17373	1.04015	0.82371	0	1.28903	0.31542	2.29828
ACTN4	ENSG00000130402	protein_coding	ENST00000586538	protein_coding	2	5.82694	2.73088	0.94352	0.82761	0.09393	0.82728	0	1.58423	0	2.09481	0.80535	1.48713	0.71925	1.84583	0.72146	2.47237	3.92949	1.78197
ACTN4	ENSG00000130402	protein_coding	ENST00000588618	retained_intron	2	41.91743	121.1078	3.2481	4.09886	1.19784	5.01399	2.50288	5.60879	2.67937	13.82018	4.27853	7.90091	8.27506	13.23419	8.55675	13.64621	29.06642	24.81218
ACTR10	ENSG00000131966	protein_coding	ENST00000254286	protein_coding	1	24.91551	5.26012	4.65126	7.80262	0.9147	5.13175	2.26902	4.64649	0.88871	6.17243	7.58379	12.35003	7.07633	13.84289	32.7471	40.78228	63.52441	71.61905
ACTR10	ENSG00000131966	protein_coding	ENST00000545307	nonsense_mediated_decay	4	2.99666	1.78536	0.16398	0.94561	0	0	0	0	9e-05	0.21551	0.53536	0.31612	0	0.72241	0.27809	0.79636	1.70564	1.1966
ACTR10	ENSG00000131966	protein_coding	ENST00000553907	nonsense_mediated_decay	7	12.0564	0	0	1.97949	0.08509	4.14273	0	2.44474	0	0	0	0.00149	3e-05	0	0.03679	1.13635	0	3.62616
ACTR10	ENSG00000131966	protein_coding	ENST00000554402	nonsense_mediated_decay	6	0.70784	0.14713	0.00433	1.26124	4.07809	0.15575	2.78997	0.55812	4.72032	0	2.11655	0	9.42362	0.74749	1.31662	0	0.41496	1.2371
ACTR10	ENSG00000131966	protein_coding	ENST00000554642	protein_coding	2	12.25682	3.59503	0	1.34997	0	0.72934	3.57972	0.28306	0.70984	0	0.17297	1.82154	0	0	9.96064	5e-05	0	15.91097
ACTR10	ENSG00000131966	protein_coding	ENST00000555337	nonsense_mediated_decay	6	1.01813	0	0	0	0	2.02446	1.73551	0	0	0.81975	0.58063	0.63206	0	0.63521	0.71329	0.51936	0.52873	0.25936
ACTR10	ENSG00000131966	protein_coding	ENST00000556312	retained_intron	4	1.34319	0	0	0.21863	0	1.34481	2.75535	2.51816	2.83956	1.53173	1.55396	1.89823	1.07818	0.93501	0	0	0.14894	0.31435
ACTR10	ENSG00000131966	protein_coding	ENST00000556694	retained_intron	7	6.97868	7.26973	2.41933	1.85917	0	3.66679	0	0	0.44989	0.0818	4e-05	0.44369	2.97572	1.7531	0	0	10.92761	9.13946
ACTR10	ENSG00000131966	protein_coding	ENST00000556748	nonsense_mediated_decay	4	0.72995	0.96572	1.36491	2.25052	0	0.63645	0	0.37352	0	0.54717	0.26206	0.4499	0.67438	0.06991	0.18448	0	0	0
ACTR10	ENSG00000131966	protein_coding	ENST00000557711	retained_intron	5	0.82824	0.08912	0.42114	1.13324	0.53666	0.18782	0.88839	0	0.3074	0.08307	0.22238	0.27535	0.59662	0.03254	0.27318	0.25687	0.15625	0
ACTR1A	ENSG00000138107	protein_coding	ENST00000369905	protein_coding	2	105.49268	127.34489	16.45852	20.18814	7.50276	15.33631	7.08709	10.40237	4.10918	10.62117	12.03795	16.67938	18.48714	28.87128	42.95925	60.83719	125.98065	159.762
ACTR1A	ENSG00000138107	protein_coding	ENST00000446605	protein_coding	4	2.15644	9.08964	8.7866	13.39628	1.56927	9.32925	3.20251	2.88326	3.69696	6.75308	3.35327	10.28913	2.84865	17.39437	13.10821	36.31093	61.34402	89.66122
ACTR1A	ENSG00000138107	protein_coding	ENST00000470322	processed_transcript	6	2.00741	1.75123	0.6035	0.93116	0.95665	0.67772	0.25396	0.23871	0.3967	0.19389	0.09484	0.14404	0.09541	0.19504	0.14443	0.26635	0.1315	0.2935
ACTR1A	ENSG00000138107	protein_coding	ENST00000481044	processed_transcript	1	20.4528	0	8.86651	7.11682	2.27189	0.0112	0	3.51116	3.94835	10.94287	20.61006	11.68922	36.89111	32.97854	48.24849	52.68906	153.35775	82.00977
ACTR1A	ENSG00000138107	protein_coding	ENST00000494549	processed_transcript	2	3.53832	3.49727	0.67823	1.69814	0	1.4256	0	0.29263	0	0.2918	0.56593	1.19273	0.89469	2.14443	4.57835	4.77321	2.45807	5.85777
ACTR1A	ENSG00000138107	protein_coding	ENST00000545684	protein_coding	1	2.23306	0.38211	0.61086	1.12148	0.68663	1.742	2.65242	0.17747	1.22648	1.30991	3.19388	1.15979	10.65431	6.08221	13.55526	14.01354	24.0164	1.3171
ACTR1B	ENSG00000115073	protein_coding	ENST00000289228	protein_coding	1	25.84167	29.51856	12.71269	14.68232	6.14551	13.95104	8.39863	11.03869	13.17126	27.09429	27.73851	42.95129	33.07196	66.74895	47.95192	69.19878	29.4012	25.88495
ACTR1B	ENSG00000115073	protein_coding	ENST00000451664	retained_intron	7	6.1719	5.49821	6.094	5.48453	0.34697	5.31906	3.052	3.09756	1.22975	5.57023	2.21157	2.86821	2.06471	5.50167	3.68615	4.17485	2.76784	3.06908
ACTR2	ENSG00000138071	protein_coding	ENST00000260641	protein_coding	8	104.53798	18.48894	12.15133	18.42409	10.51425	14.58673	17.03525	9.58777	9.8892	5.78133	6.67635	13.91614	14.20755	8.57489	39.44897	34.45137	97.85993	217.65236
ACTR2	ENSG00000138071	protein_coding	ENST00000377982	protein_coding	3	1e-05	2e-05	0.00549	0.00224	1e-05	2e-05	0	2e-05	1e-05	3.7149	1.09329	0.64104	3.50219	6.16833	2e-05	15.76252	2.12283	1e-05
ACTR3	ENSG00000115091	protein_coding	ENST00000263238	protein_coding	2	30.7885	9.94143	1.65163	4.05477	0.16965	3.38684	5.68602	3.19111	4.35465	2.55524	2.20909	4.67761	4.6139	3.54651	14.52234	11.95989	24.95669	43.83584
ACTR3	ENSG00000115091	protein_coding	ENST00000443297	nonsense_mediated_decay	2	14.27526	7.59033	2.6734	2.07114	2.75082	2.64365	0	2.83079	1.09865	11.93413	9.49359	12.14584	13.19044	21.95464	28.96639	36.02999	112.25162	70.2282
ACTR3	ENSG00000115091	protein_coding	ENST00000446821	nonsense_mediated_decay	1	6e-05	0	0	0	0.00014	3e-05	0	1e-05	0	0.01473	0.88497	0.45931	0.00016	5.39197	1.11998	7.98572	46.32819	0.02683
ACTR3	ENSG00000115091	protein_coding	ENST00000478928	retained_intron	6	2.2538	0.44976	0.47728	0.6036	4.27751	0.5386	0.12599	0.36966	0.29814	0.0897	0.13295	0.30926	0.75558	0.16232	0.49298	0.58	0.21099	0.72137
ACTR3	ENSG00000115091	protein_coding	ENST00000484165	retained_intron	4	1.32501	0.16278	0.82657	0.33793	0	0.32695	0	0.07776	0	0.08802	0.41338	0.17792	0.47644	0.14979	0.3616	0.77992	0	1.28258
ACTR3	ENSG00000115091	protein_coding	ENST00000535589	protein_coding	2	59.64826	6.54618	0.40922	0.76087	0.79279	3.93757	7.02464	4.04612	7.25061	3.46749	9.0575	11.02142	18.11749	7.5801	20.87514	32.13339	55.43767	53.33406
ACTR3	ENSG00000115091	protein_coding	ENST00000536059	protein_coding	8	28.98244	16.71832	1.47556	3.4475	2.64761	2.75777	3e-04	2.3636	3e-05	4.85439	0.00021	4.45964	0.00014	5.09166	11.11933	12.71345	8.82193	44.88434
ACTR3B	ENSG00000133627	protein_coding	ENST00000256001	protein_coding	8	3.11022	3.14496	1.57176	2.23018	4.77059	3.99985	4.61185	1.831	2.83194	1.25882	1.64732	2.46548	4.34443	2.89598	5.54357	5.60575	3.06115	4.28471
ACTR3B	ENSG00000133627	protein_coding	ENST00000377776	protein_coding	5	0.13646	0	0.1575	0.08036	0	0.01924	0	0.02143	0.30504	0.0284	0.05787	0.07319	0	0.12899	0.18204	0.30713	0.08524	0.09018
ACTR3B	ENSG00000133627	protein_coding	ENST00000397282	protein_coding	7	2e-05	1.25975	0.19414	0	0	0	0	0.07358	0	0.0462	0.11645	0.07067	0.02698	0.04006	0	0.06092	0.07497	0
ACTR3B	ENSG00000133627	protein_coding	ENST00000479402	retained_intron	5	0.69634	0.07607	0.16833	0.37308	0	0.22703	0	0.04626	0.05985	0.08653	0.06941	0.09295	0.12767	0.0541	0.21466	0.23109	0.14618	0.4364
ACTR3B	ENSG00000133627	protein_coding	ENST00000537264	protein_coding	4	0.48848	0.4072	0.06234	0.49177	0	0	0	0	0	0.11636	0.22497	0.13571	0	0.14959	0	0.13649	9e-05	1e-05
ACTR3C	ENSG00000106526	protein_coding	ENST00000478393	protein_coding	3	0.25634	0.05776	0.02207	0.09954	0.01598	0.04442	0	0.02597	0.03497	0.05694	0.0324	0.03671	0.06767	0.04497	0.207	0.26743	0.06566	0.07329
ACTR5	ENSG00000101442	protein_coding	ENST00000243903	protein_coding	2	20.32745	13.04243	4.07378	6.52793	4.55164	4.42871	0.23999	2.22773	1.36592	2.44257	2.60333	3.45094	3.98175	6.24427	8.47665	11.41743	28.01009	28.12522
ACTR6	ENSG00000075089	protein_coding	ENST00000188312	protein_coding	5	0.51974	0	0.07603	0.30048	2.88146	0.54164	0.04432	0.02473	0.06122	0.21898	0.38445	0.38095	0.36941	0.60579	0.42461	0.89679	0.84827	0.71621
ACTR6	ENSG00000075089	protein_coding	ENST00000546902	protein_coding	6	4.33854	1.64695	3.69167	7.08823	1.86897	5.52153	1.08269	1.53853	1.70454	0.43517	0.55704	0.78305	0.62312	1.02653	2.11527	0.36904	0.26185	0.37566
ACTR6	ENSG00000075089	protein_coding	ENST00000548180	nonsense_mediated_decay	1	30.1284	2.88358	6.74326	11.19794	5.72433	16.81053	18.70853	10.95953	9.64145	6.80201	8.88287	11.09105	16.53157	9.17245	21.35649	27.53134	44.89913	63.84825
ACTR6	ENSG00000075089	protein_coding	ENST00000549977	retained_intron	1	1.49175	0	0	0.06571	0	1.15296	0	2.74184	0	0.58276	5.69757	3.76967	10.2798	4.01657	7.46953	8.64367	16.05019	5.31137
ACTR6	ENSG00000075089	protein_coding	ENST00000550813	processed_transcript	6	0	0	1.85843	0	11.31215	0	0	2.00234	9.47314	6.41301	5.08309	0.00056	1.00362	3.08965	0.00016	1e-05	3.80509	1e-05
ACTR6	ENSG00000075089	protein_coding	ENST00000552376	protein_coding	8	12.07781	5.14036	0	0	5.20132	2.84814	0.90851	1.54775	7.02895	1.56572	0.07244	4.03723	1.57102	0.98764	10.85058	7.76699	11.1068	20.77171
ACTR8	ENSG00000113812	protein_coding	ENST00000231909	protein_coding	7	2.06037	1.18469	1.18847	0.16988	1.38522	1.11785	0	0.25396	0.65138	0	1e-05	0.55848	0.07561	0.36978	0.64001	0.2307	0.9193	0.47279
ACTR8	ENSG00000113812	protein_coding	ENST00000335754	protein_coding	8	29.39304	17.82873	1.76862	4.17664	5.10005	5.07868	4.98561	2.89585	2.18245	3.34726	2.59801	4.82927	4.10846	4.78751	7.95744	13.098	15.59856	25.8379
ACTR8	ENSG00000113812	protein_coding	ENST00000482349	protein_coding	1	24.71619	3e-05	1.48319	4.02937	1.10184	3.69976	0.00011	1.92792	0.79112	2.16833	3.44159	5.94776	6.88267	5.31624	12.43102	14.31621	25.91561	22.41295
ACTR8	ENSG00000113812	protein_coding	ENST00000486794	protein_coding	4	0.07297	0.74168	0.02787	0.14212	0.01741	0.00853	0	0.26898	0.19652	0	1e-05	0.01142	0.07751	0.01446	0.04476	0.26124	0.01962	0.41899
ACTR8	ENSG00000113812	protein_coding	ENST00000495993	retained_intron	7	4.37141	2.18991	1.01267	2.96969	0	0.65295	0.7833	0.95405	0.91515	0.31964	0	0.18235	0.07827	0.62214	0.93476	0.62948	0.24283	1.76563
ACTR8	ENSG00000113812	protein_coding	ENST00000498740	protein_coding	3	0.6115	2.41121	0.11846	0.20528	0	0.22632	1.55831	0.26572	0.91803	1.14979	1.13307	0	2.59853	0.45991	0.55779	7e-05	1.35309	0.00016
ACTRT3	ENSG00000184378	protein_coding	ENST00000330368	protein_coding	1	4.82682	3.48839	0.51434	1.14074	1.28992	1.41195	1.23613	0.90816	1.03182	1.47817	1.24273	1.8957	1.58332	2.22544	2.74291	4.23076	4.0361	4.19496
ACVR1	ENSG00000115170	protein_coding	ENST00000434821	protein_coding	2	5.10085	4.32526	1.19538	2.2948	0.63838	1.11706	0.71409	0.99476	1.01564	1.50946	1.50988	2.50048	2.28408	2.94374	5.4946	6.30914	6.66377	10.26963
ACVR1B	ENSG00000135503	protein_coding	ENST00000257963	protein_coding	4	15.98592	21.42586	2.23172	2.7493	1.25587	1.75927	1.32564	1.06953	1.36878	1.75711	1.07705	2.0768	1.16342	1.92132	2.60168	3.88885	3.43477	8.62775
ACVR1B	ENSG00000135503	protein_coding	ENST00000415850	protein_coding	4	1.44365	0.23615	1.08131	2.21047	0	0.25801	0	0.67895	0.39446	0.51244	1.06786	0.23	0.20317	0.88013	4.49359	1.91643	3.0668	1.24582
ACVR1B	ENSG00000135503	protein_coding	ENST00000426655	protein_coding	1	0.68447	0.11431	0	0	0	0	8e-05	0.24538	2e-05	1e-04	0.35057	2.0019	2.98428	1.21307	0.00092	0.34204	3.10114	0.00152
ACVR1B	ENSG00000135503	protein_coding	ENST00000541224	protein_coding	1	0.54693	0.77806	0.20355	0.08576	0.89335	0	1.49941	0	0	0.56277	0.50939	0.49848	2e-05	0.73268	0.74486	1.41089	2.8174	1.75306
ACVR1B	ENSG00000135503	protein_coding	ENST00000542485	protein_coding	4	0.68227	0.43863	1.07496	0.79959	0.29019	0.69721	0	0.36017	0.48104	1.64561	1.40807	1.44927	1.07429	4.36607	2.79767	5.9753	5.08338	4.40351
ACVR1B	ENSG00000135503	protein_coding	ENST00000563121	processed_transcript	6	0.31366	2.16442	0	0.63843	0	1.24517	12.65513	0	0	0.82164	0.43975	0.74979	0	0.33932	1.23056	1.54147	0	0
ACVR1C	ENSG00000123612	protein_coding	ENST00000243349	protein_coding	6	0.97608	0.02377	0.08088	0.24172	0.47711	0.48325	0.68297	0.24267	0.26368	0.27532	0.19114	0.5066	0.52055	0.25454	0.54083	0.74481	0.24257	0.83857
ACVR1C	ENSG00000123612	protein_coding	ENST00000335450	protein_coding	3	0.3705	0.21913	0.24292	1e-05	0	2e-05	0	3e-05	0	0.44349	0.35172	0.3938	0.38855	0.29997	1.03771	0.53065	0	0.05966
ACVR1C	ENSG00000123612	protein_coding	ENST00000409680	protein_coding	3	0.08945	0.02055	0.04583	0	0	0	0	0.0611	0	0.07282	0.34822	0.21095	0.12566	0.22021	0	0.45334	0.25137	1e-05
ACVR2A	ENSG00000121989	protein_coding	ENST00000241416	protein_coding	4	8.19245	1.05915	1.25218	2.06354	0.08387	1.85242	3.11806	0.76933	0.99473	1.03561	0.97465	1.73223	1.17324	1.29365	3.12881	2.90197	4.52514	7.61759
ACVR2A	ENSG00000121989	protein_coding	ENST00000404590	protein_coding	2	6.19805	4.27269	1.05597	3.56883	0.73663	1.67336	0.19232	2.69028	1.39058	1.67522	1.76482	3.24339	3.17431	2.86748	4.5803	6.50463	5.66267	6.6847
ACVR2A	ENSG00000121989	protein_coding	ENST00000465329	retained_intron	4	0.36189	0	1.30398	1.73446	0	0	0	0.03368	0	0.49355	0.33332	0	0	0	0.55958	0	0.14114	0.24245
ACVR2A	ENSG00000121989	protein_coding	ENST00000495775	processed_transcript	7	1.89543	0.48445	0.20072	0.32045	0	0.41906	0	0	0.15421	0	0	0.07558	0	0.07448	1.22452	0.40634	0.15501	0.77357
ACVR2B	ENSG00000114739	protein_coding	ENST00000352511	protein_coding	1	39.49154	6.67835	3.36356	4.30165	5.39738	6.14231	19.86001	6.84109	9.91248	11.56875	7.98155	16.42235	12.62333	13.78921	18.10652	25.6259	7.02445	22.69307
ACVR2B	ENSG00000114739	protein_coding	ENST00000461232	retained_intron	1	0.78839	0.28029	0.09787	0.19974	0	0.1619	0.64922	0.10019	0.3202	0.17712	0.13152	0.26065	0.33489	0.43585	0.34593	0.55729	0.2028	0.49438
ACVR2B	ENSG00000114739	protein_coding	ENST00000465020	retained_intron	1	0.08543	22.2325	0.98094	1.56292	0	1e-05	0	0	0	7.11785	5.26064	5.2956	0.37939	12.09123	5.07347	6.54564	11.41776	0.25781
ACVRL1	ENSG00000139567	protein_coding	ENST00000550683	protein_coding	4	0.124	0.15793	0.02534	0.02943	0	0.00657	0	0.01333	0	0	0.02421	0.01319	0.02888	0.06909	0.01912	0.05748	0.04179	0.06631
ACY1	ENSG00000243989	protein_coding	ENST00000404366	protein_coding	1	4.2703	9.35768	4.91321	4.80038	0.27952	4.9348	0	3.48906	3.4027	6.30245	6.65108	11.44615	7.76867	20.05717	22.21098	34.98927	37.86032	36.86
ACY1	ENSG00000243989	protein_coding	ENST00000468068	processed_transcript	7	1.45463	0.47536	0.44248	0.80401	0	0.18519	0.34928	0.15113	0	0.10865	0.10624	0.0935	0	0.14886	0.14427	0	0	0.14908
ACY1	ENSG00000243989	protein_coding	ENST00000476351	protein_coding	3	2.07634	0.4757	5e-05	0.62609	0.00012	0	0.64028	0.62814	0.00043	0.27148	1.29145	0.64186	0	1.92363	2.71632	2.97349	0.41899	1.59701
ACY1	ENSG00000243989	protein_coding	ENST00000476854	protein_coding	1	1.90782	9.32673	1.15057	1.07098	0	0.00049	0.6497	0.71946	0	2.05321	2.22247	3.67346	2.78553	4.45589	3.71759	4.76773	9.06277	7.76933
ACY1	ENSG00000243989	protein_coding	ENST00000491318	nonsense_mediated_decay	3	3.28742	0.81618	0.18272	0.39757	0	0.73891	1.92817	0	0.58006	0.21292	0.00038	1e-05	2.94287	0.00022	1.22778	0.02194	0.00417	0.30119
ACY1	ENSG00000243989	protein_coding	ENST00000496679	retained_intron	4	2.74024	3.9765	0.15068	0.35465	0	0.14104	0	0	0	0.04257	0.09039	0.09522	0	0.04784	0.66222	0.07617	2.03983	0.42967
ACYP1	ENSG00000119640	protein_coding	ENST00000238618	protein_coding	6	26.43549	15.99342	4.77212	7.94928	4.1963	18.036	34.3968	22.44598	38.92761	22.47833	16.52203	17.49022	16.38853	7.00605	7.54508	8.25587	6.45222	4.62488
ACYP1	ENSG00000119640	protein_coding	ENST00000357971	protein_coding	7	2.96685	0.66166	2.165	4.21303	0.37221	2.67919	0	2.48598	4.60703	1.10323	1.04908	0.34325	0.91018	0.29847	0	0.40517	0.24008	0.39194
ACYP1	ENSG00000119640	protein_coding	ENST00000553302	protein_coding	6	4.30781	1.91511	0.72371	1.26355	6.52724	2.30678	2.14798	0.6498	0.80302	0.31164	0.53817	0.29875	0.31987	0.28816	0.54202	0.26519	0.37256	0.71699
ACYP1	ENSG00000119640	protein_coding	ENST00000555135	protein_coding	6	0.65024	0	0.19582	1.30112	0.71159	2.74585	4.83719	1.17739	0.0251	0.70935	0.22643	0.22543	0.22003	0.21958	0.4605	0.15241	0.22935	0.15627
ACYP2	ENSG00000170634	protein_coding	ENST00000394666	protein_coding	6	1.45487	1.72534	3.55025	5.62892	10.59936	8.31218	0.17361	5.67044	3.02388	2.8832	1.94609	3.41906	2.69995	1.25938	1.26089	1.8977	0.51388	0.6976
ACYP2	ENSG00000170634	protein_coding	ENST00000422521	protein_coding	4	0	0	0.07487	0.25099	0	0.52146	0	0.15951	0	0.20821	0.15908	0.05475	0.03229	0.09884	0.09098	0.25857	0.12579	0.13486
ACYP2	ENSG00000170634	protein_coding	ENST00000607452	protein_coding	5	0.48541	0.58115	1.43738	2.38579	0.05545	2.01413	2.29638	1.30543	1.59556	1.9557	1.40538	1.81673	0.94697	1.08667	1.17467	1.32879	0.65348	0.48479
AD000671.6	ENSG00000267120	protein_coding	ENST00000589807	nonsense_mediated_decay	7	0.73944	0.13045	0.48613	0.22208	0	0.20802	0	0.60878	0	0.47728	0.0707	0.17326	0.31775	0.1938	0	0.2445	0.08716	0
ADA	ENSG00000196839	protein_coding	ENST00000372874	protein_coding	3	13.37331	16.4991	1.58149	2.71376	0	2.44566	0.73745	0.68686	2.5616	3.51139	4.55599	7.97362	6.3579	8.97593	9.0729	13.4167	7.66562	8.22095
ADA	ENSG00000196839	protein_coding	ENST00000536532	nonsense_mediated_decay	4	1.82031	1.32389	1.11412	0.87383	0	0.1967	0	0.75667	0	0.63408	0.9995	0.91759	0.13167	0	0	0.20281	0.72896	0.27036
ADA	ENSG00000196839	protein_coding	ENST00000537820	protein_coding	1	1.70147	2.26807	1.00781	0.95136	0	0.47748	0	0.91774	0	1.95115	1.47178	2.28296	3.00179	5.18877	5.2717	5.8877	3.20176	2.67989
ADAL	ENSG00000168803	protein_coding	ENST00000389651	protein_coding	5	1.82278	0.32807	0.91711	2.90165	0.36127	1.49965	1.07867	0.79515	1.23152	0.77036	0.76643	1.03483	1.36288	0.60237	1.40036	1.33696	1.1974	1.15498
ADAL	ENSG00000168803	protein_coding	ENST00000422466	protein_coding	7	2.85642	1.27929	0.97945	1.51349	0.55361	1.35566	2.11148	1.17626	4e-05	1.07911	0.33404	0.75197	0.71455	0.63157	1.69971	1.38684	0.01589	1.30635
ADAL	ENSG00000168803	protein_coding	ENST00000428046	protein_coding	3	1.86208	0.98349	0.17705	0.84875	1e-05	1.09529	0.00039	0.41719	0.96114	0.44384	0.90069	1.42973	1.06478	0.70599	0.59237	1.57527	1.02752	0.78317
ADAL	ENSG00000168803	protein_coding	ENST00000562188	protein_coding	5	4.06327	0.67393	2.58941	5.06451	4.57983	5.59447	0.52037	1.59299	1.00206	2.32244	1.34002	3.49291	2.94483	3.33316	4.37685	6.56913	1.7384	2.48257
ADAL	ENSG00000168803	protein_coding	ENST00000563551	nonsense_mediated_decay	4	1.04234	0.06946	0.2344	0.26751	0	0.4839	0	0.291	0.33689	0.07496	0.20361	0.22689	0.71613	0.21199	0.14929	0.15518	0	0.07795
ADAL	ENSG00000168803	protein_coding	ENST00000566154	protein_coding	4	0.72497	0.10193	0.15939	0.19199	0	0.19474	0	0.07415	0.38723	0.05783	0.10918	0.09466	0.29373	0.08188	0	0.15806	0.04042	0.07747
ADAM10	ENSG00000137845	protein_coding	ENST00000260408	protein_coding	8	16.78476	1.10466	2.14063	4.44298	3.40248	2.93462	2.81382	3.05736	2.58388	2.64902	1.55459	4.00621	3.46456	2.15512	4.95526	5.56256	5.07281	12.95221
ADAM10	ENSG00000137845	protein_coding	ENST00000396136	nonsense_mediated_decay	2	0.7097	0.56642	0.00011	5e-05	0	0	0	0	0	0.27721	0.14132	0.00015	0	0.80704	1.00983	1.73567	3.11341	0.37096
ADAM10	ENSG00000137845	protein_coding	ENST00000470269	retained_intron	6	0.5167	0.0423	0.14698	0.19555	3.56183	0.70674	2.40122	0.65689	0.39962	0.43652	0.31064	0.30285	0.36897	0.26189	0.43027	0.46612	0.30819	0.65606
ADAM10	ENSG00000137845	protein_coding	ENST00000482945	retained_intron	3	0.49482	0.14518	0	0.1097	0.05901	0.07485	0	0.04358	0.07938	0.10058	0.12413	0.01766	0.21378	0.13577	0.20034	0.14147	0.03396	0.1211
ADAM10	ENSG00000137845	protein_coding	ENST00000497846	processed_transcript	3	0	0.80551	0	0	0	0.03708	2e-05	0.37631	0	0.64732	0.73935	0.27901	0	0.88356	2e-05	0.96516	3.19749	0
ADAM11	ENSG00000073670	protein_coding	ENST00000200557	protein_coding	2	6.3599	7.96142	0.93122	0.79566	0.65473	1.31312	1e-05	0.59668	0.55093	1.87948	1.12986	2.43245	1.73271	3.5257	2.79613	4.68909	3.24663	3.98865
ADAM11	ENSG00000073670	protein_coding	ENST00000355638	nonsense_mediated_decay	7	1.5355	1.357	0.20309	0.50954	1e-05	0.10174	0.18894	0.18808	1e-05	0.21708	7e-05	0.00033	0	0.00012	0.30576	0.21824	0	0.1428
ADAM11	ENSG00000073670	protein_coding	ENST00000535346	protein_coding	3	0	0.57512	0	0	0	0	0.09897	0	0	0.00019	0.36443	0.4645	0.09751	0.95226	0.023	0.10099	0.15674	0
ADAM12	ENSG00000148848	protein_coding	ENST00000368679	protein_coding	2	0.07082	0.06921	0.01521	0.02645	0.00885	0	0	0	0.03981	0.01049	0.01705	0.04385	0.01832	0.02919	0.04845	0.11268	0.02405	0.07809
ADAM15	ENSG00000143537	protein_coding	ENST00000271836	protein_coding	3	31.792	39.35051	6.60838	6.78367	0.00059	4.85302	0.00102	8.30275	6.81439	25.75673	19.00489	41.08115	24.39445	62.27996	49.08271	47.44357	34.76644	31.65647
ADAM15	ENSG00000143537	protein_coding	ENST00000355956	protein_coding	5	0.00033	1.33244	0.31527	0	0	1.2096	0	0	0	0.17502	0	0.84923	1.89162	0.76337	0.83534	0.06861	0.27059	0
ADAM15	ENSG00000143537	protein_coding	ENST00000359280	protein_coding	3	0.71499	0.83358	0	0	0	0.01248	0	0.49541	0	0.12462	0.18367	1.30892	0	1.03169	0	0.12643	0.49279	0
ADAM15	ENSG00000143537	protein_coding	ENST00000360674	protein_coding	1	0	3.37949	1e-05	1e-05	0	0.00087	3.64599	0.00018	0.24687	0.00147	2.99642	0.11634	2.98281	3.01968	0.00039	7.82555	3.70861	0.70521
ADAM15	ENSG00000143537	protein_coding	ENST00000368412	protein_coding	2	0.60278	3.09753	3e-05	0	0	0	0.00012	0	0	0	0	0	3e-05	0	0.79527	0.3055	0	0.75864
ADAM15	ENSG00000143537	protein_coding	ENST00000447332	protein_coding	5	0.55204	1.27023	0.42406	0.35174	0	0.51037	2.40586	0.42588	1.00927	0.3184	0.362	0.30505	0.16896	0.57639	0.3284	0.90383	0.23162	0.22642
ADAM15	ENSG00000143537	protein_coding	ENST00000449910	protein_coding	1	2e-05	0.00247	0	0.00113	0	0	0	0	0	0.66557	0.30345	0.10833	0	1.07247	0	0.67555	0.02814	0.12143
ADAM15	ENSG00000143537	protein_coding	ENST00000461564	retained_intron	7	0.85916	1.9193	0.26844	0.07531	0	0.97104	0	0.19664	0	0.21516	0.56021	0.21659	0	0.72998	0.13163	0	7e-05	0.13999
ADAM15	ENSG00000143537	protein_coding	ENST00000472434	processed_transcript	4	0	0.44636	0.22157	0.2707	0	0	0	0.32148	0	0.20521	0.09001	0.27389	0.13771	0.34829	0	0.39851	0	0.88733
ADAM15	ENSG00000143537	protein_coding	ENST00000473905	processed_transcript	1	1.37553	1.6365	0	0.25149	0	0.76314	1.4282	0.08225	0	1.85977	1.76683	1.91258	1.47409	3.17726	1.39445	2.39087	3.03137	1.35447
ADAM15	ENSG00000143537	protein_coding	ENST00000487956	processed_transcript	1	3.19653	4.53189	0.67345	0.63879	0	0.46988	2.64902	0.6338	0.19164	4.94458	5.66907	7.58119	4.6584	11.99688	7.32934	9.49271	7.43602	7.39683
ADAM15	ENSG00000143537	protein_coding	ENST00000525020	retained_intron	7	4.25764	4.46712	0.12169	0.25192	1.13574	0.33215	0	0.33551	0	0.10452	0	0.19495	0.29934	0.06192	0	0.18692	0.29628	0.4611
ADAM15	ENSG00000143537	protein_coding	ENST00000526491	nonsense_mediated_decay	4	0.53798	0	0	0.23243	0	0	0	0	0	0.10867	0	0.1237	0	0.00262	0	0.41623	0.40556	0.15064
ADAM15	ENSG00000143537	protein_coding	ENST00000527418	retained_intron	2	1.16436	0.53156	0.01705	0.0629	0	0.09982	0	0.02195	0	0.06583	0.01276	0.0128	0.05333	0.02439	0.09492	0.15248	0.29409	0.16409
ADAM15	ENSG00000143537	protein_coding	ENST00000529473	nonsense_mediated_decay	4	0.90531	0.33383	0.23421	0.2984	0	0.75009	0	0	0	0.37433	0	0.00821	0	0.37366	0.66175	0.07958	0.14212	0
ADAM15	ENSG00000143537	protein_coding	ENST00000531455	protein_coding	1	5.81258	5e-05	0.05442	1.46043	0.41816	1.26782	1.13532	0.00627	1e-05	1.41696	4.49002	2.64753	3.79743	9.90416	0.35241	27.37533	6.20001	8.12445
ADAM17	ENSG00000151694	protein_coding	ENST00000310823	protein_coding	8	28.80038	7.39516	2.35305	4.36668	4.18855	6.58636	7.64822	3.70522	3.4498	3.21424	2.52776	4.2526	3.81708	3.49604	6.38673	8.72827	10.28621	17.08315
ADAM17	ENSG00000151694	protein_coding	ENST00000478059	retained_intron	8	1.33295	6.4328	0	0.11228	0	0.27815	0	0.15001	0	0.13841	0	0	0	0.00082	0	0.48855	1.35931	0.65926
ADAM17	ENSG00000151694	protein_coding	ENST00000497134	protein_coding	7	0.89399	0.52059	0.13204	0.57171	0	0.27844	0	0.08567	0	0.06085	0.02088	0.03819	0.17472	0.34998	0.54379	0.29965	0.25554	0.28474
ADAM19	ENSG00000135074	protein_coding	ENST00000257527	protein_coding	3	2.33744	2.29177	0.36605	0.01901	0.05462	0.02384	0.32885	0.06056	0.00569	0.45498	0.33991	0.55719	0.55184	0.83127	0.86866	1.35925	0.35207	1.15631
ADAM19	ENSG00000135074	protein_coding	ENST00000394020	protein_coding	6	0	0	4e-05	0.38669	0.013	0.37137	0.0301	0.11616	0.11343	2e-05	0	0	0	0	0	0	0	0
ADAM19	ENSG00000135074	protein_coding	ENST00000430702	protein_coding	1	0	0	0	0	0.09963	0	0	0	0.0565	0.09295	0.11463	0.27229	0	0.24432	1.0085	0.13392	0.43135	0
ADAM22	ENSG00000008277	protein_coding	ENST00000265727	protein_coding	2	2.91578	0.2446	0	0	0	0	0	0	0	0.00037	0	0.10644	0	0	1.65024	0.83133	1.36455	4e-05
ADAM22	ENSG00000008277	protein_coding	ENST00000315984	protein_coding	3	0.06417	0.12642	0	0	0	0.20193	0.05342	3e-05	0.03854	0	0.17206	0.4671	0.61715	0.54549	0.04664	1.71505	0.72222	0.3591
ADAM22	ENSG00000008277	protein_coding	ENST00000398201	protein_coding	2	4e-05	0.61729	0	0	0	0	0.59593	0.06461	0	0.05851	0.17569	0	0.04151	0	0.62204	0.13659	0.00147	0.18974
ADAM22	ENSG00000008277	protein_coding	ENST00000398204	protein_coding	5	2.50865	0.00384	0.31121	0.60904	0.4096	0.82258	0.01699	0.54826	1.24011	0.62296	0.73644	1.36711	1.22792	0.94016	0.82862	2.12573	0.85111	2.9592
ADAM22	ENSG00000008277	protein_coding	ENST00000398209	protein_coding	2	4.22684	0.70726	0.20547	0.4176	0.00449	0.82292	1.90591	0.43039	0.0011	0.42672	0.00929	0.17888	0.04797	0.40846	1.75206	1.44781	0.70354	3.15663
ADAM22	ENSG00000008277	protein_coding	ENST00000412441	protein_coding	8	2.48405	0.74335	0.35841	0.26805	6.09613	0.66361	0	0.0437	0.66254	0.56515	0.68388	0.59704	1.04646	3.31091	0.95774	2.75182	7.63494	4.22735
ADAM22	ENSG00000008277	protein_coding	ENST00000426930	protein_coding	8	0.12304	0	0	0	1.4715	0.04286	0	0	0.05686	0.02225	0	0.20054	0	0.05207	0.16803	0.21948	0.04934	0.28963
ADAM22	ENSG00000008277	protein_coding	ENST00000439864	protein_coding	4	0.28936	0	0.10271	0.14688	0	0.057	0	0	0.05703	0.05195	0.16621	0	0.0465	0.1916	0.20062	0.18612	0	0.3418
ADAM22	ENSG00000008277	protein_coding	ENST00000476330	processed_transcript	1	0.63873	0.187	0.18951	0.62768	0	0.08102	0.77461	0	0	0.38214	0.10576	0.39653	0.60828	0.62654	1.34732	1.24126	1.05255	0.82581
ADAM22	ENSG00000008277	protein_coding	ENST00000478920	processed_transcript	5	0	0	0.00972	0	1.60101	0.07705	1.70367	0	0	0.52253	0.7541	1.36279	2.17077	2.23527	0	0	0.95974	0.1602
ADAM23	ENSG00000114948	protein_coding	ENST00000264377	protein_coding	3	3.72776	1.63728	0.38761	0.5593	0.16737	0.31484	0.19634	0.28921	1.05869	0.65808	0.65565	1.19311	1.23644	1.36039	2.09897	3.23733	0.95953	2.4286
ADAM23	ENSG00000114948	protein_coding	ENST00000374415	protein_coding	3	0.87312	4.74128	0.00013	5e-05	0.00951	0.00048	1.08822	0.7509	0.30649	0.94399	0.83045	2.70911	2.6191	2.53561	4.40539	1.94781	0.91298	1.15115
ADAM23	ENSG00000114948	protein_coding	ENST00000374416	protein_coding	2	3.68594	3.00922	0.14305	0.68789	0	0.93424	1.61318	2e-05	0.00194	0.66183	0.76385	0.83433	0.66454	1.28285	1.66366	6.15774	1.59933	2.1878
ADAM32	ENSG00000197140	protein_coding	ENST00000518259	retained_intron	7	0.1303	0.03832	0.05508	0.11911	0	0.0723	0.03242	0.01502	0	0.00703	0.00917	0.01677	0	0.01976	0.04608	0.05337	0.02414	0.04345
ADAM8	ENSG00000151651	protein_coding	ENST00000415217	protein_coding	5	3e-05	2e-05	0.12519	0.02414	0	0.17721	0	0.00638	0	0.02754	0.0013	0.00563	0.04033	0.05615	0.04035	0.02737	0.11234	0.00205
ADAM8	ENSG00000151651	protein_coding	ENST00000463298	retained_intron	4	0.10371	0.4296	0.50384	0.27029	0	0.02206	0	0.0698	0.2332	0.19228	0.15244	0.12557	0.107	0.25468	0.39136	0.34784	0.34624	0.50066
ADAM9	ENSG00000168615	protein_coding	ENST00000466936	protein_coding	3	1.7206	0.50731	0.46381	0.27361	0.06567	0.19913	0.03843	0	0.26639	0.14398	0.29396	0.43065	0.61755	0.57567	0.93448	0.84651	0.57215	0.74992
ADAM9	ENSG00000168615	protein_coding	ENST00000468065	nonsense_mediated_decay	5	0.00062	0	0.00052	0	3.06087	4e-05	1e-05	0.52992	0.00698	8e-05	0.00019	0	5e-05	0.12119	0.21364	0.7545	0	0.00014
ADAM9	ENSG00000168615	protein_coding	ENST00000481058	retained_intron	3	0.81336	0.23047	0	0.85414	0	0	0	0.45098	1.69517	0.54801	0.457	0.3055	0	1.45954	0	1.5392	0	3.03244
ADAM9	ENSG00000168615	protein_coding	ENST00000481513	protein_coding	4	0.24567	0	0.10471	0.60453	0	0.37622	0	0.22385	0	0.01686	0.12065	0.11233	0.06866	0.05491	0	0.14013	0.13787	0.52112
ADAM9	ENSG00000168615	protein_coding	ENST00000481873	nonsense_mediated_decay	3	0.38143	0.24121	0.23462	0.00021	0.00012	1e-05	0	2e-05	0.15184	0.25991	0	0.00221	1e-04	0.24715	0.49727	0.17222	9e-05	0
ADAM9	ENSG00000168615	protein_coding	ENST00000487273	protein_coding	1	43.56376	4.23513	5.19183	8.705	6.53286	8.45772	12.80374	5.81681	9.94472	8.69879	11.52332	21.19436	23.36365	18.60292	46.83045	45.61317	24.75957	40.32556
ADAMTS1	ENSG00000154734	protein_coding	ENST00000284984	protein_coding	3	50.91001	30.8296	6.19173	8.95094	2.65442	5.57669	0.83561	3.4922	3.23445	8.31245	5.64497	12.01896	8.96876	14.31701	12.63745	18.74302	13.65796	14.5617
ADAMTS1	ENSG00000154734	protein_coding	ENST00000451462	protein_coding	8	0	10.47096	0.00094	0.00012	2e-05	1.44095	2.22673	1.85416	0.00037	0.61617	0.27168	0.00092	8e-05	0.00046	3.61123	3.63568	0.00012	5.45349
ADAMTS1	ENSG00000154734	protein_coding	ENST00000464589	retained_intron	6	4.4501	1.35357	0.21789	0.47318	8.48689	2.41066	3.47238	0.91736	1.84465	0.36414	0.39805	0.67124	1.04361	0.22709	0.27644	0.43217	0.11965	0.3179
ADAMTS1	ENSG00000154734	protein_coding	ENST00000517452	protein_coding	7	12.85879	2.49709	3.87056	5.98771	16.52178	4.00344	3.22965	0.04599	3.81877	1.96369	5e-05	1.9063	0	1.48187	0	6.74199	0.11596	10.73153
ADAMTS1	ENSG00000154734	protein_coding	ENST00000517777	protein_coding	4	2.34073	18.66119	1.58026	1.43074	0.98143	1e-05	3e-05	0.00161	0.75203	3.76723	0.65424	3.35061	2.0154	7.92194	0.00273	3.67386	7.99538	0.01761
ADAMTS13	ENSG00000160323	protein_coding	ENST00000371910	protein_coding	7	0.52728	1.27108	0.12608	0.10181	0.37935	0.26151	0	0.16269	0.29211	0.13003	0.1068	0.09186	0.01283	0.16425	0.0116	0.22459	0.03367	0.27646
ADAMTS13	ENSG00000160323	protein_coding	ENST00000371916	protein_coding	4	0.26404	0.54109	0.14546	0.07992	0	0.12295	0	0.07327	0	0.06483	0	0.08349	0	0.15327	0.00035	0.15362	0	0.30966
ADAMTS13	ENSG00000160323	protein_coding	ENST00000474918	nonsense_mediated_decay	5	0.17408	0.07306	0.24414	0.04158	0	0	0.01127	0	0.19495	0.03412	0	0.0958	0.05504	0.12534	0.0887	0.13731	0	0
ADAMTS13	ENSG00000160323	protein_coding	ENST00000485925	processed_transcript	4	0.41399	0.56414	0.11063	0.13033	0.00155	0	0	0.07926	0	0.07386	0.10168	0	0.00825	0.02781	0	0	0.06246	0.1965
ADAMTS15	ENSG00000166106	protein_coding	ENST00000299164	protein_coding	2	1.50319	1.78835	0.08834	0.12544	0.0541	0.06487	0.09546	0.11301	0.05288	0.22576	0.11097	0.23809	0.10736	0.32152	0.16184	0.2736	0.41391	0.38373
ADAMTS17	ENSG00000140470	protein_coding	ENST00000268070	protein_coding	2	2.43311	3.64021	0.40901	0.53293	0.01176	0.24412	0	0.1412	0.32234	0.55149	0.30926	0.66583	0.45714	0.80991	0.90306	1.34793	1.17793	1.95979
ADAMTS17	ENSG00000140470	protein_coding	ENST00000378898	retained_intron	4	0.44369	2.1177	1.4658	1.11118	0.23393	0.62643	1.04979	0.67003	0.48771	0.41351	0.47852	0.75218	0.5051	1.15827	1.20983	1.18857	1.75172	0.87616
ADAMTS17	ENSG00000140470	protein_coding	ENST00000558960	nonsense_mediated_decay	1	2.22091	0.97571	1.0497	1.28757	2e-04	1.10539	0	0.62194	0.74631	0.97841	0.54948	1.03355	0.76519	1.16406	1.08021	1.41417	1.10751	1.3064
ADAMTS17	ENSG00000140470	protein_coding	ENST00000560486	processed_transcript	3	0.97691	1.06966	0	0.95508	0	1.32813	0	0.35604	0.59052	1.01551	1.33961	1.85811	1.05633	1.05866	0	2.58894	3e-04	0.2648
ADAMTS17	ENSG00000140470	protein_coding	ENST00000568565	protein_coding	1	0.72615	0.50802	0.33705	0.70386	0	0.73052	0	0.04873	0.45755	0.25323	0.27156	0.46211	0.44619	1.2078	0.5829	1.26296	1.35735	1.075
ADAMTS19	ENSG00000145808	protein_coding	ENST00000274487	protein_coding	2	2.50446	0.8336	0.07235	0.3262	0.3798	0.29679	0.21167	0.26456	0.40282	0.37394	0.25383	0.46457	0.54455	0.28874	0.80158	0.92609	0.48328	1.02365
ADAMTS19	ENSG00000145808	protein_coding	ENST00000505791	nonsense_mediated_decay	1	0.21776	0.07963	1e-05	0.02466	0	0.56077	0.31232	0.12395	1e-05	0.19219	0.21012	0.43802	0.59496	0	0.54032	0.21141	0.34521	0.67317
ADAMTS2	ENSG00000087116	protein_coding	ENST00000251582	protein_coding	2	0.75522	0.91505	0.07965	0.05195	0	0.06713	0.01856	0.04918	0.0109	0.06341	0.07134	0.09689	0.09348	0.22836	0.26613	0.32852	0.39106	0.80197
ADAMTS2	ENSG00000087116	protein_coding	ENST00000274609	protein_coding	2	1.7311	1.5151	0.51247	0.4768	0	0.28434	0.38147	0.20478	0.28775	0.66376	0.81339	1.06099	0.96376	2.21342	2.11366	3.18491	2.71324	2.43517
ADAMTS20	ENSG00000173157	protein_coding	ENST00000389420	protein_coding	3	0.67644	0.22929	0.04015	0.28344	0	0.15794	0.22639	0.15204	0.0409	0.26406	0.11162	0.22124	0.13814	0.11786	0.10954	0.25131	0.06445	0.25344
ADAMTS20	ENSG00000173157	protein_coding	ENST00000549670	protein_coding	6	0.55359	0.025	0.09469	0.18027	0.85638	0.12996	0.29349	0.05886	0.18991	0.11564	0.01173	0.11942	0.0904	0.14849	0.25041	0.26339	0.07681	0.25892
ADAMTS20	ENSG00000173157	protein_coding	ENST00000553158	protein_coding	1	1.03552	0.2343	0.14074	0.16148	0.03412	0.26678	1.43645	0.2562	0.23999	1e-05	0.16942	0.31771	0.49799	0.33611	0.5423	0.74556	0.58941	0.71375
ADAMTS3	ENSG00000156140	protein_coding	ENST00000286657	protein_coding	3	6.73987	2.54695	0.66661	1.37568	0.69251	0.99697	1.33009	0.82344	0.71876	1.1491	0.52343	1.50857	0.79411	1.26535	1.82219	2.27492	1.39471	3.02699
ADAMTS3	ENSG00000156140	protein_coding	ENST00000505193	processed_transcript	5	0.07715	0	0	0.05776	4.17173	0	0	0.10159	0.5005	0	0.09313	0	0	0.28193	0	0.49591	0.29795	0
ADAMTS4	ENSG00000158859	protein_coding	ENST00000367995	protein_coding	5	0.06783	0.0163	0.03679	0.05154	0.02542	0.0759	0	0.02419	0	0.04231	0	0.04809	0.03724	0.01995	0.07438	0.07574	0.07129	0.02538
ADAMTS4	ENSG00000158859	protein_coding	ENST00000367996	protein_coding	2	0.043	0.04289	0.00384	0.02083	0	0	0	0.00146	0	0.02114	0.01275	0.02063	0.01112	0.03156	0.01718	0.03898	0.03522	0.03104
ADAMTS5	ENSG00000154736	protein_coding	ENST00000284987	protein_coding	3	0.17697	0.11479	0.02402	0.03811	0	0.04152	0	0.02432	0.0953	0.03194	0.02006	0.08698	0.04279	0.06779	0.05833	0.11708	0.05648	0.13616
ADAMTS6	ENSG00000049192	protein_coding	ENST00000381055	protein_coding	4	0.32683	0.01295	0.15805	0.1389	0.03609	0.00423	0.16813	0.15448	0.03761	0.11509	0.06892	0.12382	0.07399	0.14826	0.05918	0.20891	0.07138	0.30714
ADAMTS6	ENSG00000049192	protein_coding	ENST00000502886	retained_intron	4	1.08062	0.68848	0.05846	0.18677	0	0.09182	0	0.14828	0	0.09958	0.06121	0.02772	0.22654	0.06886	0.22631	0.43138	0	0.14266
ADAMTS6	ENSG00000049192	protein_coding	ENST00000536360	protein_coding	3	1.05089	0.11765	0.00105	0.12088	0.01818	0.08877	0.12177	0.06806	0.11923	0.02192	0.08281	0.11874	0.20564	0.14277	0.28712	0.14233	0.31496	0
ADAMTS7	ENSG00000136378	protein_coding	ENST00000388820	protein_coding	2	0.13885	0.379	0.02704	0.00608	0	0	0	0.01872	0	0.03095	0.00849	0.01509	0.03263	0.01164	0.02589	0.09772	0.07872	0.11723
ADAMTS7	ENSG00000136378	protein_coding	ENST00000565793	retained_intron	4	0.13706	0.20602	0.0773	0.10514	0.01411	0.02593	0	0.03598	0	0.0335	0.01532	0	0.01677	0.09143	0.15698	0.03969	0	0.04985
ADAMTS7	ENSG00000136378	protein_coding	ENST00000566303	processed_transcript	2	1.15046	1.48681	0.09731	0.08315	0	0.01636	0.97021	0	0	0.13417	0.1787	0.18885	0.23385	0.6187	0.58708	0.86697	1.14135	0.95077
ADAMTS8	ENSG00000134917	protein_coding	ENST00000257359	protein_coding	2	0.24686	0.25316	0	0.0262	0	0	0	0	0	0.05212	0.01269	0.02151	0	0.07586	0.03779	0.07711	0.1404	0.06325
ADAMTS9	ENSG00000163638	protein_coding	ENST00000295903	protein_coding	2	1.44881	0.79198	0.12828	0.18212	0.02766	0.00028	0	0.10103	0	1e-05	0.00032	0.10867	0	0.33797	2e-05	0.5918	0.00032	1.26633
ADAMTS9	ENSG00000163638	protein_coding	ENST00000475557	retained_intron	3	1.18843	1.88337	0.04751	0.0267	0	0.3261	0	0.11179	0.11849	0.16276	0.0762	0.12749	0.14122	0.15778	0.8188	0.60362	0.06255	0.33678
ADAMTS9	ENSG00000163638	protein_coding	ENST00000477180	retained_intron	6	0.94633	0.19558	0.33806	0.88657	0.86761	0.31869	0.41663	0.42795	0.72306	0.49409	0.1769	0.38466	0.05363	0.33101	0.91529	1.30416	0.67245	0.9902
ADAMTS9	ENSG00000163638	protein_coding	ENST00000481060	protein_coding	6	0.83877	4e-04	0	0	0.63182	0	0.20834	0	0	0	0.03854	9e-05	0.00042	0.07357	0.52519	0	0	0.07541
ADAMTS9	ENSG00000163638	protein_coding	ENST00000482490	retained_intron	1	0	0	0	0.04565	0	0	0.33869	0	0	0.0623	0.0289	0.0883	0	0.19404	0.66549	0.57512	0	0.14505
ADAMTS9	ENSG00000163638	protein_coding	ENST00000498707	protein_coding	8	0.72089	0.71386	0.00033	0.00016	5e-05	0.295	0	0.10615	0	0.19486	0.1968	0.43395	0.39583	8e-05	5e-05	0.21942	0.89833	0.47308
ADAMTSL3	ENSG00000156218	protein_coding	ENST00000567476	protein_coding	4	0.15876	6e-05	0.01672	0.03682	0	5e-05	0	0.07996	0.00659	0	0	0.06982	0	0	0.12476	0.0161	0	0
ADAMTSL4	ENSG00000143382	protein_coding	ENST00000369038	protein_coding	2	0.19404	0.2405	0.05205	0	0	0	0	1e-05	0	0	0	0.05383	0.0167	0.03063	0.13487	0.10491	0.07245	0
ADAMTSL4	ENSG00000143382	protein_coding	ENST00000489159	retained_intron	4	0.3359	0.94459	0.01285	0.11789	0	0	0	0.01886	0	0.00615	0.12353	0.0986	0	0.13013	0.03272	0.19814	0	0.24848
ADAMTSL5	ENSG00000185761	protein_coding	ENST00000413997	protein_coding	4	0.98083	1.09202	0.22377	0.39496	0	0.09316	0.03843	0	0	0.12383	0.13445	0.06083	0.06951	0.03812	0.27846	0.07736	0.30669	0.23564
ADAP1	ENSG00000105963	protein_coding	ENST00000265846	protein_coding	4	6.21832	5.2934	1.1792	1.3987	0	1.20741	0	0.79229	0.39225	1.08474	0.39625	0.68556	0.1603	0.8157	0.18715	0.75343	0.93609	1.42504
ADAP1	ENSG00000105963	protein_coding	ENST00000453823	protein_coding	5	0	0.46154	0.0041	0.63973	6.21592	0.54213	0	0.86224	3.85632	1.31955	0.11849	0.02288	1.74983	0.40317	0	0.69994	0.00478	0.79699
ADAP1	ENSG00000105963	protein_coding	ENST00000463358	processed_transcript	3	1.43169	1.21192	0.22588	0	0	0	0.00479	0.0376	0	1.09145	0.46694	0.57173	0	1.37434	1.86164	0.04062	1.03611	0.11889
ADAP1	ENSG00000105963	protein_coding	ENST00000495809	retained_intron	7	0.68627	1.04616	0.37337	0.26481	0	0.0271	0.74733	0	0	0.04101	0	0	0	0.01953	0	0	0	0
ADAP2	ENSG00000184060	protein_coding	ENST00000330889	protein_coding	7	3.866	2.30794	0.98382	1.80783	2.00607	2.33085	1.21428	1.30759	0.17674	0.99522	0.65595	1.13498	0.94694	0.8835	0.74693	1.07729	0.35605	0.85359
ADAP2	ENSG00000184060	protein_coding	ENST00000580525	protein_coding	1	0.87764	0.00043	0.00037	0.33978	0	0.36876	0	0.36525	0	0.81322	0.13545	0.76642	3e-05	0.72201	0.14489	0.57706	0.41784	1e-05
ADAP2	ENSG00000184060	protein_coding	ENST00000580526	nonsense_mediated_decay	7	1.66684	1.65942	0.29938	0.82947	0	1.60863	0	0.85774	0	1.10054	0.3454	0.70072	0.12083	0.17207	1e-04	0.68541	0.09255	0.33577
ADAP2	ENSG00000184060	protein_coding	ENST00000581285	protein_coding	5	0.02011	1e-05	0.71589	0.73688	0.88134	0.3118	0	1.08367	1.55093	2.37311	1.44681	1.28329	0.73974	1.1264	0.4992	1.44554	0.54691	0.61294
ADAP2	ENSG00000184060	protein_coding	ENST00000583688	processed_transcript	5	2.20348	0.90378	1.27251	1.0986	0	0.5256	0.1477	1.1043	0.42608	0.84309	0.61034	1.25098	0.2106	1.00691	1.99436	1.58568	1.46237	0.74296
ADAP2	ENSG00000184060	protein_coding	ENST00000584828	protein_coding	7	0.70686	8.20768	0.09948	6e-05	0	0.06875	0	0.3588	0	0	0	0.12612	0	0	0.54897	0	0	0.16694
ADAP2	ENSG00000184060	protein_coding	ENST00000585130	nonsense_mediated_decay	4	0.37488	1.87919	0.31762	0.30273	0	0.43975	0	0.00011	0.12272	0.21361	0.11866	0.04222	0	0	0.19189	0.15385	0.07125	0.24862
ADAR	ENSG00000160710	protein_coding	ENST00000292205	protein_coding	7	1.1791	0.00275	0.00131	0.75607	4e-05	0.00088	13.31918	0.00095	6.45022	0.00056	0.00116	0.00095	0.00216	0.00094	0.00105	0.00119	0.00303	0.7479
ADAR	ENSG00000160710	protein_coding	ENST00000368471	protein_coding	2	101.74245	66.29183	13.56876	19.47775	13.95472	16.12417	9e-05	7.48313	3e-05	11.55514	7.86048	14.67821	13.64538	21.17188	20.60321	39.77457	36.69716	72.41153
ADAR	ENSG00000160710	protein_coding	ENST00000368474	protein_coding	2	22.66006	12.15424	1.38505	0.71484	0.0187	1.57059	9e-05	1.09517	1e-05	1.83201	2.29971	2.3527	2.05293	2.26748	9.29046	5.98604	25.29297	19.573
ADAR	ENSG00000160710	protein_coding	ENST00000463920	retained_intron	7	3.59752	4.11506	0.15282	0.42104	0	0.28485	1.31905	0.03475	0.21835	0.2003	0.05333	0.24555	0.10451	0.17185	0.30649	0.17309	0.71767	1.54162
ADAR	ENSG00000160710	protein_coding	ENST00000471068	processed_transcript	1	1.1616	1.69678	0.53134	0.48763	0	0	0	1.1791	1.80675	2.83285	3.75701	2.88827	2.49238	3.31876	3.22892	2.17952	5.95366	0.65163
ADAR	ENSG00000160710	protein_coding	ENST00000492630	retained_intron	3	6.41905	2.39302	1.20987	0	0	0.62924	9.54475	0.9753	1.04482	0	0.50963	0.83328	0.87569	0.44519	0	0	0	5.29783
ADAR	ENSG00000160710	protein_coding	ENST00000494866	processed_transcript	1	0	2.48332	0.67251	0.56957	0	1.92547	0	2.32688	0	3.66811	3.34711	3.94232	4.28047	4.77235	6.99652	8.06528	8.28469	6.96351
ADAR	ENSG00000160710	protein_coding	ENST00000529168	protein_coding	2	7.6687	22.85864	0.54557	0.69232	0	0.2857	0	0.30816	0	0.7341	0.95026	1.13397	2.72689	1.62956	2.39319	3.81348	20.84294	8.63645
ADAR	ENSG00000160710	protein_coding	ENST00000530954	retained_intron	1	1.71349	0.11093	0	0	0	0.08989	0.29673	0.24576	0	0	0.25096	0	0.53765	0.42213	0	0.18359	0.44285	2.16106
ADAR	ENSG00000160710	protein_coding	ENST00000534279	retained_intron	7	3.60573	3.47754	0.41759	0.55684	7.40679	0.48866	0.40991	0.52893	0.77987	0.68971	0.53213	0.33704	0.42355	0.09981	0.4153	0.77243	0.15925	0.4058
ADARB1	ENSG00000197381	protein_coding	ENST00000348831	protein_coding	7	0.25233	0.53831	0.24676	0.23623	0	4e-05	1.43844	0	0	0	0.25379	4e-05	0	0.00094	0.00022	3e-04	0.29946	0
ADARB1	ENSG00000197381	protein_coding	ENST00000360697	protein_coding	2	1.32207	2.63235	0.21127	0.79832	0	0.377	0.00277	0.41742	0.22944	0.36533	0.07805	0.35681	0.41951	0.5004	1.34447	1.39411	0.63948	2.22497
ADARB1	ENSG00000197381	protein_coding	ENST00000389861	nonsense_mediated_decay	2	1.89348	0.93991	0	0.14353	0.05812	0.68215	0.34056	0.35105	0	0.38059	0.48095	0.64357	0.15153	0.96765	0.77206	1.28738	1.03025	1.56311
ADARB1	ENSG00000197381	protein_coding	ENST00000389863	protein_coding	2	6.07726	7.62049	0.96111	1.07177	2.04322	0.92073	0	0.76605	0.26363	1.60172	1.45099	2.65379	2.67002	2.92746	3.7419	5.0201	4.67211	4.82697
ADARB1	ENSG00000197381	protein_coding	ENST00000437626	protein_coding	6	0.07622	0.05747	0.04474	0.07098	0.054	0.28134	0.05629	0.07455	0	0.08307	0.02297	0.0589	0.11912	0.07	0.06826	0	0	0
ADARB1	ENSG00000197381	protein_coding	ENST00000449478	protein_coding	4	1.44739	0.38007	1.18774	1.07198	1e-05	0.25262	1.2632	0.25588	0	0.4783	0.86943	1.36581	0.87602	1.22279	2.13285	0.57667	1.33178	0.71125
ADARB1	ENSG00000197381	protein_coding	ENST00000460734	processed_transcript	6	1.32781	0.84743	0.3479	0.77361	0.59958	0.6036	1.11644	0.59539	0.15416	0.42194	0.23893	0.45259	0.50982	0.33196	0.53558	0.53069	0.27899	0.5164
ADARB1	ENSG00000197381	protein_coding	ENST00000462214	processed_transcript	6	1.51924	3.13089	8.24645	10.57425	9.57804	4.68808	0.8891	1.34479	1.27902	2.24045	0.91811	1.0506	0.7571	0	1.42729	2.03637	0.83459	1.44083
ADARB1	ENSG00000197381	protein_coding	ENST00000464215	processed_transcript	3	2.43562	7.72115	0.9091	0	2.3653	0	0	3.56812	2.32742	0.30785	1.3397	1.70876	1.50066	1.27103	0	0.96741	1.40645	0
ADARB1	ENSG00000197381	protein_coding	ENST00000481022	processed_transcript	7	0.64576	0.29857	0.27336	0.37763	0	0.59494	0.13084	0.19392	0	0.07767	0.06562	0.26208	0.05036	0.14358	0.38582	0.3449	0.13168	0.2662
ADAT1	ENSG00000065457	protein_coding	ENST00000307921	protein_coding	1	14.84072	9.69421	2.17345	4.07377	0.18218	3.59634	0.54949	3.36983	3.93772	6.57732	7.57056	11.68073	8.75551	11.92355	11.60037	14.67057	4.03775	6.47257
ADAT1	ENSG00000065457	protein_coding	ENST00000562374	protein_coding	1	4.23006	3.68922	1.04826	1.37155	7.42531	1.11931	0.19843	1.63039	1.01246	4.73069	3.44479	4.23082	2.67053	5.95607	3.87203	6.17876	2.4935	2.32531
ADAT1	ENSG00000065457	protein_coding	ENST00000564657	protein_coding	5	6.55855	7.81987	1.20794	1.91298	1.67594	1.76415	0.74945	3.1091	2.18381	4.27187	4.08231	6.0223	4.26036	7.63337	3.64162	5.71797	1.33472	4.23478
ADAT1	ENSG00000065457	protein_coding	ENST00000566445	nonsense_mediated_decay	6	4.0646	1.29986	0.38471	0.86807	2.59098	1.77523	4.00498	1.01978	1.04006	2.17371	1.67061	2.98236	2.17342	1.72419	2.7488	3.91291	0.87595	1.76447
ADAT1	ENSG00000065457	protein_coding	ENST00000568001	nonsense_mediated_decay	2	4.83071	5.41021	0.32602	0.92825	0	0.68212	1.55507	0.23145	0	2.32765	2.45252	1.70247	0	3.20146	1.87972	3.6601	1.6551	0.36529
ADAT1	ENSG00000065457	protein_coding	ENST00000568478	processed_transcript	4	1.23239	0.18112	0.97436	0.20202	5.76001	1.47211	1.50954	0.7819	2.29412	0.43628	1.73947	1.67805	0.63441	1.42096	2.13785	1.8633	0.33988	1.73773
ADAT1	ENSG00000065457	protein_coding	ENST00000568510	protein_coding	5	1.4265	1.50343	0.52109	0.52866	0	0.89117	0	0	1.28177	0.36765	0.46199	0.13323	0.06779	0.13942	0	0.31581	0.21078	0.8605
ADAT2	ENSG00000189007	protein_coding	ENST00000237283	protein_coding	6	17.20303	3.68831	5.04673	9.18195	8.28468	11.39475	7.08883	4.53381	6.58543	6.35624	6.96598	10.03952	9.02578	5.11225	7.26359	6.80811	2.93368	3.55198
ADAT2	ENSG00000189007	protein_coding	ENST00000367593	processed_transcript	7	10.10879	1.18811	0.67187	1.73032	3.48382	4.97882	0.76222	1.07716	0.28732	0.61455	0.87608	1.16108	1.39528	0.37001	0.8494	0.79101	0.36572	1.33354
ADAT2	ENSG00000189007	protein_coding	ENST00000606514	protein_coding	6	5.06354	0.64469	0.94568	1.41995	3.66697	2.17442	3.79113	1.42628	1.62965	1.57753	0.92422	1.71644	1.32087	1.3366	1.55664	2.383	0.59657	1.84469
ADAT3	ENSG00000213638	protein_coding	ENST00000329478	protein_coding	2	6.61185	6.52734	0.37019	0.26424	0	0.22747	0	0.00022	0	0.55734	1.03617	1.0425	0.94436	1.92109	3.14357	2.76404	4.3702	1.60848
ADAT3	ENSG00000213638	protein_coding	ENST00000454697	protein_coding	4	1.8988	0.1919	0.25278	0.56352	0	0	0	0	0	0.24204	0	0.20071	0	0.13666	0.2994	0.31173	0.1144	0.15346
ADC	ENSG00000142920	protein_coding	ENST00000373440	protein_coding	4	0.7303	0.77862	0.50146	1.07386	0	0.80792	0	0.10914	0	0.68025	0.20296	0.27282	0.32254	0.30014	0	0.55634	0.48662	0.85506
ADC	ENSG00000142920	protein_coding	ENST00000373443	protein_coding	4	1.45089	1.9651	0.50607	0.69632	0	0.00016	0	0.55906	0	0.75615	0.55004	1.43012	0.66566	0.98962	0.00055	0.92316	0.96177	1.47597
ADC	ENSG00000142920	protein_coding	ENST00000462920	processed_transcript	1	6e-05	0	1e-05	0.11827	0	0.40628	0	0	0	0.64757	0.21054	0.16983	0	0.54416	0.35671	0.30379	1.13136	0.63462
ADC	ENSG00000142920	protein_coding	ENST00000471119	processed_transcript	4	2.43353	1.65583	0.54881	2.04707	1e-05	1.06807	0	0.00032	0.21895	0.98718	0.00017	0.90569	0.21978	0.34624	0.65752	0.86259	0.78049	0.00365
ADC	ENSG00000142920	protein_coding	ENST00000473089	processed_transcript	5	0.89161	0.22381	1.20626	0.8381	0	0.5374	0	1.10978	1.46471	2.05782	0.50091	0.93807	1.59856	1.48065	0.58765	0.75384	0.26888	0.43388
ADC	ENSG00000142920	protein_coding	ENST00000478204	processed_transcript	7	0.36634	0.24694	0.1562	0.13749	0	0.06736	0.90828	0	0	0	0.02475	0	0.08153	0.03778	0.04352	0.15821	0	0
ADC	ENSG00000142920	protein_coding	ENST00000481886	processed_transcript	1	0	7e-05	0.70551	0.00213	0	0.33672	0	0.16189	0	0.25238	0.56133	0.43413	0.28192	1.42207	2.00436	1.17674	0.69047	0.80453
ADC	ENSG00000142920	protein_coding	ENST00000483027	processed_transcript	1	0	0	0	0.07954	0	0.03525	2.15443	0	0.28316	0.26552	0	0.47295	5e-05	0.05718	0.6828	1.74342	0.87467	1.18381
ADC	ENSG00000142920	protein_coding	ENST00000484656	processed_transcript	2	0.57368	0.28399	0.03315	0.05132	0	0.03945	0	0.04523	0.09645	0.02653	0.02042	0.03982	0	0.07527	0.02253	0.11639	0.06458	0.16741
ADCK1	ENSG00000063761	protein_coding	ENST00000238561	protein_coding	2	5.96989	5.97097	1.28718	2.74908	5e-05	1.62163	0	0.84809	0.44936	1.1303	2.1628	3.35541	1.70358	5.26422	4.74243	9.51679	11.63328	15.73778
ADCK1	ENSG00000063761	protein_coding	ENST00000341211	protein_coding	1	0.72627	3.68889	0.2399	9e-05	0.36267	0.15014	0	0.08403	1e-05	0.44134	0.19224	0.58123	0.74322	0.73528	1.77811	1.32102	2.45014	1.53603
ADCK1	ENSG00000063761	protein_coding	ENST00000393639	nonsense_mediated_decay	4	0.09344	0.28099	0.18582	0.0951	0	0.35506	0.95935	0.15999	0	0.14077	0.27093	0.17568	0.08911	1.08479	0.83193	0.98279	0.44301	0.78709
ADCK1	ENSG00000063761	protein_coding	ENST00000555217	retained_intron	2	0.59462	0.61727	0.05601	0.01372	0	0.05339	0.0255	0	0	0.04225	0	0.03996	0.03616	0.11693	0.09933	0.24624	0.06451	0.14875
ADCK1	ENSG00000063761	protein_coding	ENST00000555333	processed_transcript	4	0.40401	0.88195	0.60567	0.7063	0	0.14922	0	0.10745	0	0.14502	0.12712	0.17514	0.34677	0.38543	0.2531	0.377	0	0.6872
ADCK1	ENSG00000063761	protein_coding	ENST00000556048	nonsense_mediated_decay	5	0.17087	0	0.92408	0.41892	0	1.3304	0	0.01614	0.22248	0.58357	0.58233	0.31617	0	0.13802	1.0167	0.32967	0.38471	0.39079
ADCK1	ENSG00000063761	protein_coding	ENST00000557501	protein_coding	1	0	1.90226	0.49934	0.19943	0.05556	0.00029	1.47863	0.66189	0.65834	2.84441	2.3749	2.43443	3.41567	5.59049	5.24263	7.02627	11.53921	5.25513
ADCK2	ENSG00000133597	protein_coding	ENST00000072869	protein_coding	3	50.79148	46.78897	8.49839	7.40403	2.04234	7.66766	6.94525	10.20012	13.76224	29.80161	39.63545	56.51878	44.20218	82.43121	61.2654	72.01098	42.25941	35.61541
ADCK2	ENSG00000133597	protein_coding	ENST00000473512	protein_coding	4	0	7.43464	2.10934	3.56613	0	2.03122	0	2.40306	0	1.04465	0.67953	2.68047	0	2.02727	5.43358	12.94474	1.90238	1.0577
ADCK2	ENSG00000133597	protein_coding	ENST00000483369	protein_coding	7	0	0	0.15633	1.0824	3.56631	1e-05	1e-04	0	0	0	0	0	0	0	0	2.00355	0	1.57919
ADCK2	ENSG00000133597	protein_coding	ENST00000498423	retained_intron	3	0	13.11859	0.59656	0	0	0.02273	5.08499	0	3.88535	0	0.11441	2.2375	0	0	0	3.83845	0	1.37799
ADCK3	ENSG00000163050	protein_coding	ENST00000366777	protein_coding	2	43.45213	63.00486	10.93872	11.40834	2.01633	6.26736	1.44431	6.13946	1.47084	9.68411	7.16162	11.90958	9.50672	20.17567	18.64314	25.87605	65.91676	60.9454
ADCK3	ENSG00000163050	protein_coding	ENST00000366779	protein_coding	4	1.76344	0.46091	0.22909	0.22809	0.02999	0.13636	0.28719	0.07876	0.00679	0.07721	0.03328	0.10323	0.16961	0.05666	0.05346	0.18833	0.24409	0.36817
ADCK3	ENSG00000163050	protein_coding	ENST00000458507	protein_coding	1	2.62721	0.23322	0	0	0	0	1.63197	0	0	0.11895	0.00831	0	0.26179	0.63312	0.46908	1.64407	1.75725	1.40632
ADCK3	ENSG00000163050	protein_coding	ENST00000478406	processed_transcript	4	2.27719	1.19182	0.25362	0.29228	0.03269	0.16309	0	0.04144	0.24994	0.16386	0.06231	0.13287	0.32077	0.17786	0.17229	0.20639	0.11855	0.26791
ADCK3	ENSG00000163050	protein_coding	ENST00000479852	processed_transcript	6	1.41856	0	0.27504	1.57611	1.56377	0.79019	3.95566	0.01794	2.04136	0.07952	0.00025	0	0	0	0	0	0.07277	0
ADCK3	ENSG00000163050	protein_coding	ENST00000489044	processed_transcript	2	1.35081	7.11329	0.35457	0.16231	0	0.23718	0	3e-05	0.70486	1.84702	1.67916	1.01247	0.00988	2.44291	0.7562	0.778	4.18825	4.33806
ADCK4	ENSG00000123815	protein_coding	ENST00000243583	protein_coding	2	3.27706	9.92639	0	0.01313	0	0.40937	2.03718	0.06685	0	1e-05	0	0.6833	0	0.4686	0.73295	0.47385	5.1877	6.30502
ADCK4	ENSG00000123815	protein_coding	ENST00000324464	protein_coding	1	8.07054	5.7152	3.34287	3.63153	1.33488	3.27829	0.06921	2.2154	1.37049	5.58087	4.1573	6.33799	4.5065	10.12518	6.48677	10.87592	8.51076	7.02931
ADCK4	ENSG00000123815	protein_coding	ENST00000593724	retained_intron	4	2.64277	2.46988	0.78419	1.76061	0.19373	0.31769	0.03781	0.19588	0.02643	0.20871	0.23217	0.26225	0.24191	0.2285	0.03233	0.17128	0.06346	0.29918
ADCK4	ENSG00000123815	protein_coding	ENST00000594720	protein_coding	1	1.50578	0.47519	0.88303	0.94155	0	0	0	0	5e-05	1.02507	1.88622	2.21372	1.30681	5.77044	0	4.2785	4.42213	4.50791
ADCK4	ENSG00000123815	protein_coding	ENST00000596455	retained_intron	4	2.08799	1.21727	0.55387	0.89487	0	0.13919	0.49274	0.19835	1.04263	0.72371	0.20592	0.20031	0.34628	0.62187	0	0.30017	0.22892	0.33588
ADCK4	ENSG00000123815	protein_coding	ENST00000601451	retained_intron	7	1.58635	2.38648	0.32788	0.78125	0.44912	0.67003	0	0.20275	0	0.07484	0.10322	0.17456	0	0.26087	0.46238	0.20058	0.06407	0.18044
ADCK4	ENSG00000123815	protein_coding	ENST00000601967	protein_coding	5	1.6925	0.17638	0.00061	0.09787	2.53959	0	0.67488	0.06873	0.26518	0.3786	0.20328	0.82515	0	1.00418	0	0.6159	2.17082	1.69159
ADCK5	ENSG00000173137	protein_coding	ENST00000308860	protein_coding	4	1.52798	3.60562	0.39012	0.60576	1e-05	0.37493	0	0.19794	0	0.30109	0.12531	0.2458	0.10617	0.29164	0.2048	0.82034	1.48752	1.68517
ADCK5	ENSG00000173137	protein_coding	ENST00000526231	processed_transcript	4	0.4189	1.32138	1.206	0.17784	0	0	0	0.29817	0	0.17343	0	0.16468	0.17554	0.34551	0.77737	0	0.37962	1e-05
ADCK5	ENSG00000173137	protein_coding	ENST00000529654	nonsense_mediated_decay	7	0.95442	0.26003	0.25053	0.21661	0.14064	0	0	0	0	0.09678	0.10812	0	0.00027	0.20089	0.27191	0.26816	0	0.20868
ADCY1	ENSG00000164742	protein_coding	ENST00000297323	protein_coding	3	7.41661	7.65276	0.53685	0.7703	1.08921	1.60498	1.71455	1.16087	1.15762	1.6147	0.7022	1.43532	0.9607	1.3602	1.10925	2.27428	0.84622	2.13007
ADCY1	ENSG00000164742	protein_coding	ENST00000432715	protein_coding	4	6.24972	5.72804	3.74543	3.53639	0	2.1229	0.67112	6e-05	0.22628	1.4943	0.90275	1.46453	0.47505	1.96975	0.4321	1.38286	1.84724	1.29291
ADCY3	ENSG00000138031	protein_coding	ENST00000260600	protein_coding	2	15.95329	19.01917	2.15093	2.65381	2.15496	1.36821	2.41799	1.1127	0.08187	3.82822	3.65382	7.01573	5.75747	14.47609	12.13756	20.94554	17.07984	22.38588
ADCY3	ENSG00000138031	protein_coding	ENST00000427849	protein_coding	1	0.18658	0.2925	0	0	0	0	0	0	0.12393	0	0.32708	0.4204	0.30058	0.13313	0.5474	0.57174	0.27925	0.77336
ADCY3	ENSG00000138031	protein_coding	ENST00000433852	protein_coding	1	0	0	2e-05	0.00087	0	0	0	0	0.89076	0.66977	0.53506	0.81478	2e-04	1.73772	0.43662	2.61465	1.3961	0
ADCY3	ENSG00000138031	protein_coding	ENST00000435135	protein_coding	2	4.72314	8.81648	0.67535	0.51054	0	0.87696	0	0.52372	0.29452	1.23263	1.23417	1.58824	1.74689	4.2085	4.34332	4.45418	9.22501	5.82117
ADCY3	ENSG00000138031	protein_coding	ENST00000438445	protein_coding	4	7.09975	0.26163	2.07955	0.99543	0	2.23081	0	0	1.45029	2.15454	0.92796	1.60362	0.55985	4.02284	0.39801	2.67513	6.55435	5.60499
ADCY3	ENSG00000138031	protein_coding	ENST00000450524	processed_transcript	3	2.16824	11.08979	0.25184	0.63138	0	1.59458	0	0.74478	0.65821	0.9373	0	0	0.6196	0.79014	2.33738	2.84223	0.85526	0.06133
ADCY3	ENSG00000138031	protein_coding	ENST00000455323	protein_coding	2	3.67853	2.08955	0.43173	0	0	0	0	0.0405	0	0.51513	0.29186	1.87923	0	1.05238	1.65333	4.59718	3.29303	3.63957
ADCY3	ENSG00000138031	protein_coding	ENST00000485887	retained_intron	2	23.70947	15.01482	3.29873	3.1234	1.60292	3.52244	5.15523	2.36988	2.84304	4.66191	4.30802	6.06112	4.9093	8.45377	6.41847	13.06428	7.12937	11.85241
ADCY3	ENSG00000138031	protein_coding	ENST00000498288	protein_coding	4	36.53306	39.321	8.765	10.94131	3.9523	6.5479	1.1068	6.72527	5.74363	10.01942	8.20638	14.22044	7.58086	15.75407	19.01132	24.12173	11.41509	14.74826
ADCY3	ENSG00000138031	protein_coding	ENST00000606682	protein_coding	3	0.64802	1.41395	1.063	0.4827	5e-05	1.46224	0	0.32716	1.29271	0.7151	1.46083	0.80935	3.48305	1.07211	2.81204	2.9081	0.57448	0.55174
ADCY5	ENSG00000173175	protein_coding	ENST00000309879	protein_coding	1	0.02417	0.03789	0.00024	0	0	0	0	0	0.11893	0.00428	0	0.04549	0.11318	0.04856	0.15242	0.02334	0.10444	0.12037
ADCY5	ENSG00000173175	protein_coding	ENST00000462833	protein_coding	2	0.38809	0.37271	0.04513	0.05024	0	0.06944	0	0	0	0.06901	0.05855	0.07956	0.02835	0.09325	0.08759	0.20263	0.11917	0.10887
ADCY6	ENSG00000174233	protein_coding	ENST00000307885	protein_coding	2	7.20111	11.33202	0.46522	0.94045	0.00015	0.90254	0	0.64183	0.59636	1.53123	0.7099	1.40888	0.2687	2.48313	1.98947	4.08108	7.90052	7.15872
ADCY6	ENSG00000174233	protein_coding	ENST00000547260	retained_intron	7	0.85157	0.55578	0.64614	0.69738	1.06407	0.36865	2e-05	0.03814	0	0	0.04019	0.03922	0.18682	0.01819	0	0.11439	0.03433	4e-05
ADCY6	ENSG00000174233	protein_coding	ENST00000550422	protein_coding	2	7.39592	5.19393	1.28247	1.6032	0.48128	1.28169	1.99308	0.86188	0.99161	1.40638	1.2523	1.9016	2.33222	3.01813	3.63573	4.4764	5.257	6.88024
ADCY6	ENSG00000174233	protein_coding	ENST00000552090	processed_transcript	8	1.57569	2.41017	0.04162	0	0.11594	0	0	0.22982	0	0	0	0	0.65452	1.27748	0	9e-05	2.62737	0.77505
ADCY7	ENSG00000121281	protein_coding	ENST00000254235	protein_coding	2	0.36703	0.35823	0.08634	0.06607	0	0.03249	0	0.02299	0.21422	0.07303	0.07039	0.09388	0.12865	0.21474	0.12057	0.4957	0.30045	0.386
ADCY7	ENSG00000121281	protein_coding	ENST00000537579	protein_coding	3	0.52705	1.01239	0	0.13228	0	0.04241	0	0.26868	0	0.33268	0	0.4927	0	0.24948	0.27645	0.71717	0	0.00285
ADCY7	ENSG00000121281	protein_coding	ENST00000564965	protein_coding	4	0.2058	0.18151	0	0	0	0.17505	0.10498	0	0	0.2389	0.16498	0	0.74118	0.50332	0.31269	0.67908	0.85618	0.99037
ADCY7	ENSG00000121281	protein_coding	ENST00000566433	protein_coding	4	0.8613	7e-05	0.30711	0.07794	0	1e-05	0	0.01068	0	1e-05	0.00651	0.1531	0.23697	1.08066	0.8283	0.75779	1.62091	1.60506
ADCY9	ENSG00000162104	protein_coding	ENST00000294016	protein_coding	2	11.00508	20.19797	0.77901	0.99115	0.54269	1.49604	0.77091	0.66077	1.29974	1.58584	1.37256	2.1901	2.50548	3.81119	4.62922	6.77321	7.05563	10.82054
ADCY9	ENSG00000162104	protein_coding	ENST00000572288	protein_coding	2	1.96707	5e-05	0	0.44606	0	0	0	0.39997	0	0.31203	0.43463	1.2763	0.00226	3.31868	1.79913	3.31904	3.33315	2.21939
ADCY9	ENSG00000162104	protein_coding	ENST00000574721	retained_intron	2	0.15165	0.39331	0.01285	0.05739	0	0.02017	0	0.00731	0	0.02612	0	0.02428	0.01122	0.02449	0.12486	0.10178	0.03796	0.05217
ADCYAP1R1	ENSG00000078549	protein_coding	ENST00000304166	protein_coding	2	3.42791	3.55674	0.3215	0.35369	0	0.36008	0.72799	0.22795	0.25528	0.50323	0.44168	0.82091	0.56922	0.99948	1.07952	1.86513	1.06444	2.13752
ADCYAP1R1	ENSG00000078549	protein_coding	ENST00000409363	protein_coding	2	1.16963	2.97452	0.12009	0.09687	0.37625	0.10749	0	0.06322	0.27893	0.53374	0.94642	0.82168	0.99446	2.13564	1.63102	3.00337	3.89071	2.07257
ADCYAP1R1	ENSG00000078549	protein_coding	ENST00000436116	protein_coding	2	0.6525	0.67442	0	0	0	0.5564	0.10156	0.43117	0	0.06879	0.12515	0.3054	0.66172	0.18468	0.52542	0.92293	0.98325	0.89381
ADD1	ENSG00000087274	protein_coding	ENST00000264758	protein_coding	6	1.22842	0	0.14254	0.41078	0	0.38767	0	0.22969	1e-05	0.12403	0	0.00019	0	0	0.00084	3e-05	0	0.46131
ADD1	ENSG00000087274	protein_coding	ENST00000355842	protein_coding	4	0.54839	0.61795	0.14448	0.05046	0	0.04642	0	0.07953	0	0.07611	0.06193	0.11489	0	0.18427	0.03883	0.13206	0.45509	0.59842
ADD1	ENSG00000087274	protein_coding	ENST00000398123	protein_coding	2	0	1.71502	0	0	0	9e-04	0	0.01518	0	0.14429	0.59995	0.82544	0.21988	1.10179	1.76495	2.22694	5.56704	2.94434
ADD1	ENSG00000087274	protein_coding	ENST00000398129	protein_coding	4	12.74262	0	1.96079	3.12336	0	0.95341	2.72032	0.90111	0.60976	0.49939	0.00082	0.66069	0.02612	0.55658	5e-05	3.11523	3.95481	13.3419
ADD1	ENSG00000087274	protein_coding	ENST00000446856	protein_coding	2	22.71219	68.92157	0.40798	0.2017	0.53289	1.70124	0.00018	1.41682	1.44773	1.96177	1.89815	2.59951	3.24213	3.91397	4.96086	4.24263	15.53991	13.8588
ADD1	ENSG00000087274	protein_coding	ENST00000503169	retained_intron	3	2.18071	0.59651	0.1119	0.31079	0	1.74471	0	0.50704	1.60187	0.73496	0.32336	0.1654	0.67299	0.51213	1.41492	1.53438	1.65699	1.73187
ADD1	ENSG00000087274	protein_coding	ENST00000506157	retained_intron	4	1.63964	1.06626	0.7286	1.99877	0	0.08694	0.26901	0.10944	0.07457	0.13363	0.05089	0.12474	0.11496	0.18161	0.24676	0.50903	0.10228	0.35766
ADD1	ENSG00000087274	protein_coding	ENST00000508684	retained_intron	6	0.00015	0	0.04934	0.08212	0.39449	0	0.10616	0	0	0	0.03196	0	0.33294	0	2e-05	0	0.11538	0.03595
ADD1	ENSG00000087274	protein_coding	ENST00000509039	retained_intron	4	0.02325	1.13061	1.74386	2.22764	2.5878	1.99158	0	2.75978	0	3.07673	3.50571	4.36956	4.21433	4.91524	3.51638	8.97165	14.77869	9.3189
ADD1	ENSG00000087274	protein_coding	ENST00000513762	retained_intron	4	2.09384	1.07097	0.43175	0.47849	0	0.13155	0	0.02918	0.38445	0.09017	0.11657	0.06062	0.06966	0.04524	0.06313	0.33257	0	0.37098
ADD1	ENSG00000087274	protein_coding	ENST00000534870	retained_intron	4	0.35566	0	0.20333	0.77617	0	0.84283	4.03049	0	0	0	0.54356	0.00042	0	0.07506	0	0.16278	0	0.28619
ADD1	ENSG00000087274	protein_coding	ENST00000540541	retained_intron	4	1.14741	30.78931	0.59779	2.80237	0	0.73531	0	0.25932	0	0.1558	0	0	0	0.27242	0	0.25245	0.22564	0.48361
ADD1	ENSG00000087274	protein_coding	ENST00000541051	retained_intron	6	2.0095	0.48015	0.16553	0.37892	0.05209	1.61958	1.41325	0.49352	0	0.16431	0.2436	0.32196	0.32522	0.28794	0.31174	1.28499	0.55414	0.45308
ADD2	ENSG00000075340	protein_coding	ENST00000264436	protein_coding	2	12.38705	8.83481	1.00361	1.02048	1.62799	2.27607	1.15498	0.84775	0.63386	1.31017	1.06645	1.83043	2.19043	2.96702	4.12989	6.8246	3.65919	10.65067
ADD2	ENSG00000075340	protein_coding	ENST00000355733	protein_coding	3	0	0.118	0	2e-05	0	0	0	0	3e-05	0.00306	0.25204	0.7567	0.16243	1.65869	1.12766	0.66412	1.96562	1e-05
ADD2	ENSG00000075340	protein_coding	ENST00000407644	protein_coding	2	10.71096	16.61361	0.24911	0.60458	0	0	0	0.00345	0	0.44862	0.56043	1.37095	1.85114	0.91105	2.67794	4.31627	3.42235	4.20241
ADD2	ENSG00000075340	protein_coding	ENST00000413157	protein_coding	2	2.85431	2.89666	0.31553	0.5696	0.08475	0.47637	0.41674	0.29918	0.79557	0.45028	0.44463	0.62988	0.77386	1.52056	1.54126	1.63648	1.62638	2.27768
ADD2	ENSG00000075340	protein_coding	ENST00000415348	protein_coding	1	0	0	0.50917	0.23383	0	0.02865	0	0.65063	1.0435	0.02192	2.21542	1.01949	1.62027	1.93983	3.01882	1.86964	7.85251	1.93313
ADD2	ENSG00000075340	protein_coding	ENST00000430656	protein_coding	1	0.24156	0.00016	1e-05	0	0	0.00504	0	0.03294	7e-05	0.44712	0.16495	0.53508	0.67015	1.36845	1.25415	3.30086	2.09985	0.86994
ADD2	ENSG00000075340	protein_coding	ENST00000456320	protein_coding	1	7e-05	2.94876	0.63698	0.2673	0	0.96552	0	0	2e-05	2.95741	1.30451	2.31694	3.99911	6.46033	6.22961	12.181	12.22936	10.31393
ADD2	ENSG00000075340	protein_coding	ENST00000473232	processed_transcript	4	8.95023	8.19437	1.84556	1.23304	0.12984	0.17961	0	0.05233	0	1.05684	1.85067	1.94348	4.44219	3.49446	3.85732	3.34072	14.62826	7.51392
ADD2	ENSG00000075340	protein_coding	ENST00000496178	processed_transcript	4	1.08164	0	1.96658	1.01865	0	0.64973	0	0	1.54834	1.14338	1.38635	0	1.20874	2.34613	2.99553	3.60529	5.76552	2.71431
ADD2	ENSG00000075340	protein_coding	ENST00000522886	protein_coding	3	1.19878	3.36882	0.12457	0.07357	0.05401	0	0	0.19063	0	0.44117	0.34444	0.8806	0.08251	0.67348	1.04566	0.89408	0.1502	0.35772
ADD3	ENSG00000148700	protein_coding	ENST00000277900	protein_coding	8	26.65161	5.73011	3.37794	7.00118	6.13791	5.15031	6.95463	4.43252	6.01516	3.84883	3.33029	7.60779	6.89149	4.87114	11.679	12.67312	10.11131	19.21926
ADD3	ENSG00000148700	protein_coding	ENST00000356080	protein_coding	2	8.94719	4.05571	0.47262	1.00761	0	0.53458	0.1771	0.36673	0.23549	0.92513	1.2581	2.46918	1.97893	2.72132	5.50282	6.54922	4.31321	5.48607
ADD3	ENSG00000148700	protein_coding	ENST00000360162	protein_coding	2	0.27392	0.54172	0	0	0	0.09243	0.50511	0	0	0.04482	0.06918	0.03022	0	0.10278	0.26205	0.25968	0.57737	0
ADD3	ENSG00000148700	protein_coding	ENST00000468251	processed_transcript	1	6e-05	0	3e-05	0.82288	0	0	0.36763	2e-05	0.08592	1.4113	2.55474	2.38233	4.35616	4.32204	5.35431	1.18242	6.07489	4.51448
ADD3	ENSG00000148700	protein_coding	ENST00000475954	processed_transcript	1	5.19821	10.1998	2.15939	2.00028	0.56178	2.55222	13.81646	2.81787	3.57857	5.14768	5.80644	6.78896	2.19168	6.66062	6.8023	10.92108	3.90632	1.15864
ADD3	ENSG00000148700	protein_coding	ENST00000479805	processed_transcript	7	4.03783	4.21501	0.5111	0.41864	0.72353	0.21454	0.20285	0.07417	0.49752	0.2217	0.57442	0.17652	0.99824	0.06326	0.58259	0.60096	0	1.4078
ADD3	ENSG00000148700	protein_coding	ENST00000497125	processed_transcript	5	1.19225	0.39111	0.35452	0	0	1.47588	0	0.7321	0	0.43884	0.30496	0.17576	1.28735	2.35926	0.2381	2.803	0	0.21062
ADH5	ENSG00000197894	protein_coding	ENST00000296412	protein_coding	4	29.18728	19.87943	5.43127	11.58675	2.57415	7.81491	5.17927	3.91228	3.19815	3.46388	2.98417	5.81051	6.57451	6.22099	15.11226	20.18621	43.12183	62.66241
ADH5	ENSG00000197894	protein_coding	ENST00000502590	nonsense_mediated_decay	1	1.22267	1.09368	7e-05	0.04555	5e-05	0	0	1e-05	0.00366	0.74694	0.01508	0.1015	0.00125	1.77963	0.88788	2.60038	6.19105	6.72296
ADH5	ENSG00000197894	protein_coding	ENST00000508146	processed_transcript	3	0.37803	0.06531	0.05103	0.05043	0.14799	0	0.6693	0.22244	0.31747	0.19289	0.22331	0.14123	0.20379	0.2491	0.05587	0.11005	0.05648	0
ADH5	ENSG00000197894	protein_coding	ENST00000508511	retained_intron	7	1.31025	0.24014	0.24253	0.87033	0	0.24671	0.01314	0.24272	0.06244	0.1818	0.12189	0.06001	0.1321	0.02115	0.47834	0.15133	0	0.2525
ADH5	ENSG00000197894	protein_coding	ENST00000512621	retained_intron	8	2.18868	0.51016	0.62	2.05373	6.94766	0.36242	0.01216	0.26114	1.73506	0	1.01859	0.17825	1.76607	0.81879	7.04469	2.1933	7.1295	6.21009
ADH5	ENSG00000197894	protein_coding	ENST00000512659	nonsense_mediated_decay	2	6e-05	5e-05	0	0	0	0	0	0	0	5e-05	2.50755	0.22199	3.18435	4.37732	6.17282	7.47976	33.69298	10.54371
ADI1	ENSG00000182551	protein_coding	ENST00000327435	protein_coding	6	88.41619	83.69206	17.97881	36.17817	31.41569	47.25608	81.116	71.99459	99.37918	109.63969	93.08905	129.4122	70.18588	47.8196	51.10898	48.80179	33.44997	28.16054
ADI1	ENSG00000182551	protein_coding	ENST00000382093	protein_coding	7	0.31714	0.23228	0.90229	1.46336	0	0.68634	1.97899	0.07814	0.13326	0.13822	0.11825	0.05479	0.01771	0	0.25901	0.11036	0.05967	0.18531
ADI1	ENSG00000182551	protein_coding	ENST00000415131	protein_coding	6	0.54025	1.74011	14.44574	6.83288	44.19032	26.29495	93.60766	11.80318	39.1675	38.68973	27.70671	12.66113	30.17824	17.69927	12.07666	25.01887	11.13841	10.6368
ADIPOR1	ENSG00000159346	protein_coding	ENST00000340990	protein_coding	6	160.61876	127.6359	76.25863	57.57505	57.81322	105.1574	101.63906	82.99285	70.45977	123.7782	69.2486	89.79607	52.39123	60.07485	37.15146	54.14778	45.07509	44.77309
ADIPOR1	ENSG00000159346	protein_coding	ENST00000417068	protein_coding	3	6.36061	56.53862	0.24776	0.00115	0	0	0	0	0.80528	34.38731	26.91284	20.30497	2.48328	16.30134	10.45424	16.21042	1e-05	0
ADIPOR1	ENSG00000159346	protein_coding	ENST00000426229	protein_coding	1	2.10737	2.58706	3.88647	2.02561	0.12267	0.89408	2.51151	7.82926	4.11984	16.542	7.30473	14.25578	10.46819	15.81107	6.08301	7.38534	7.59601	0.42251
ADIPOR1	ENSG00000159346	protein_coding	ENST00000436244	protein_coding	7	5.09188	9e-05	25.68289	60.20912	9e-05	11.25648	3e-05	0.00148	0	0.00015	1e-05	7e-05	3e-05	8e-05	4e-04	2.23628	2e-05	0.00019
ADIPOR1	ENSG00000159346	protein_coding	ENST00000495562	retained_intron	3	4.05411	0.72775	0.31489	0.9755	0	0.29839	1.85499	0.27169	0.10337	0.26397	0.27777	0.27389	0.394	0.02379	0.645	0.62694	0.27515	0.4439
ADIPOR2	ENSG00000006831	protein_coding	ENST00000357103	protein_coding	3	55.26924	49.6883	5.97965	10.04621	5.49293	8.79962	15.34669	9.22831	13.22764	20.53269	18.45295	35.7866	25.58958	31.69589	41.16542	56.46753	20.08769	38.75314
ADIPOR2	ENSG00000006831	protein_coding	ENST00000535774	processed_transcript	1	4e-05	1.0591	0.25361	0.49873	0	0.99812	0	1.24856	0.20538	10.80484	12.52856	13.58419	17.28237	15.71825	19.96677	28.93412	10.03766	5.45164
ADIPOR2	ENSG00000006831	protein_coding	ENST00000537190	processed_transcript	5	1.47037	0	1.52448	0.73875	0	0.50347	2.51175	0.68534	2.79219	1.55836	0.92564	0.76557	0.46041	4e-05	1.54406	1.1284	0.00024	0.7375
ADIPOR2	ENSG00000006831	protein_coding	ENST00000540974	processed_transcript	8	0.1445	0.22135	0	0	0	0.67173	3.98254	0.0407	0	0.08596	0.17545	0.30382	0.10406	0.18426	0.44319	1.01162	0.28871	0.71199
ADIPOR2	ENSG00000006831	protein_coding	ENST00000544470	processed_transcript	6	1.06364	0	0.18204	0.47897	0	0.62724	1.12889	0.60968	0.1506	0.40976	0.14115	0.42698	0.50374	0.06031	0.42308	0.66733	0.11273	0.32085
ADK	ENSG00000156110	protein_coding	ENST00000286621	protein_coding	1	33.74237	6.03887	0.70974	13.29215	7.57634	13.60565	11.13515	12.57208	0.02423	22.34413	17.13196	31.98483	31.03126	34.54525	45.17259	55.93792	43.83613	49.76633
ADK	ENSG00000156110	protein_coding	ENST00000372734	protein_coding	1	20.32851	3.58727	2.01794	5.69807	6.18157	8.99177	7.14183	3.95436	7.88642	5.16185	4.92403	9.62743	14.08736	7.75312	22.77108	16.694	24.94461	34.2617
ADK	ENSG00000156110	protein_coding	ENST00000539909	protein_coding	5	8.09585	1.5385	5.26806	6.29014	2.91606	5.23632	2.79137	2.10434	1.76849	3.45055	3.59916	5.71254	5.171	3.77176	5.19049	9.81363	5.19041	5.68505
ADK	ENSG00000156110	protein_coding	ENST00000541550	protein_coding	1	22.88663	9.31124	8.74897	16.37854	7.91785	15.33125	4.68322	9.3489	13.82652	9.28726	12.88793	28.61184	14.40113	24.52905	30.17259	81.88206	36.33638	46.95327
ADM	ENSG00000148926	protein_coding	ENST00000278175	protein_coding	2	6.8825	4.70283	0.71964	1.0223	0.29626	0.3081	0.87687	1.13291	2.11129	1.58193	1.43337	1.83747	1.60643	2.58935	1.2977	5.51476	2.6548	4.80543
ADM	ENSG00000148926	protein_coding	ENST00000524948	protein_coding	4	0	1.01188	2.74125	2.32614	0.69471	1.7008	1.31207	1.81471	0.00073	2.65562	3.91063	2.0483	0	2.66341	1.67723	6.05163	3.82408	1.06413
ADM	ENSG00000148926	protein_coding	ENST00000525063	protein_coding	2	0.67264	0.38613	0.37121	0.44003	0	0.00073	0	0	0.48729	0.00048	0.00405	1e-05	0.00016	0.27941	1.21454	1e-05	2.49732	1.74461
ADM	ENSG00000148926	protein_coding	ENST00000526492	protein_coding	4	0	0.46173	0.13133	0.00042	0	0.19578	0.00021	0.00021	2.25299	0.9996	0.02124	0.00017	2.09748	2.21361	0	0.08	0	0.64563
ADM	ENSG00000148926	protein_coding	ENST00000528655	protein_coding	4	0.77001	0.00045	0.09161	0.46659	0	0	0	0.1531	0	0.20589	0.08341	0.05651	0	0.2801	0.45068	0.0765	0	0
ADM	ENSG00000148926	protein_coding	ENST00000534464	protein_coding	4	0.05297	1.21344	0.38837	0.57313	0.0016	1.78379	0	0.96501	2e-05	0.37451	0.82295	2.0122	1.88121	0.00031	2.71053	0.00216	0.00025	0.00023
ADM2	ENSG00000128165	protein_coding	ENST00000362068	protein_coding	2	0.09243	0.42215	0.01109	0.06672	0	0.01183	0	0	0	0.02925	0.00999	0.03837	0.03173	0.12236	0.05465	0.17092	0.07333	0.15781
ADM5	ENSG00000224420	protein_coding	ENST00000420022	protein_coding	2	1.84209	2.22348	0.35857	0.32237	0	0.15537	0	0.08258	0	0.12538	0.0263	0.05539	0.02008	0.23641	0.39062	0.5125	0.93032	1.09794
ADNP	ENSG00000101126	protein_coding	ENST00000349014	protein_coding	7	10.03258	0.18913	0.9063	0.58356	4e-05	1.36629	1.87048	0.11063	0.34304	0.38452	0.24796	0.68886	1.11591	2.93223	3.27192	2.83201	0.19276	2.09379
ADNP	ENSG00000101126	protein_coding	ENST00000371602	protein_coding	4	5.46015	0	4.36706	6.42098	4e-05	1.89415	0.48853	0.82826	1.10841	0.5193	1.58291	4.15168	2.34604	3.9469	11.13046	11.12915	1.70805	9.80235
ADNP	ENSG00000101126	protein_coding	ENST00000396029	protein_coding	8	23.01158	16.90306	0.86494	3.32139	9.20591	6.05466	5.17232	4.6194	3.3897	7.18114	5.70223	11.3904	11.72504	6.90594	7.49881	18.54424	17.13458	29.74336
ADNP	ENSG00000101126	protein_coding	ENST00000396032	protein_coding	2	16.33699	24.74717	0.48271	0.00011	0	0.22941	1.39721	0	1.39966	0.06506	0.74286	0.00023	1.20313	0.5528	2.81668	0.78087	5.66058	7.78041
ADNP	ENSG00000101126	protein_coding	ENST00000534467	protein_coding	2	2.35583	6.61336	0.21859	0.75285	0	0.04079	0.7902	0.09387	0	0.70555	0.24681	1.35391	0.41998	1.08589	1.59832	4.40554	9.78443	7.35406
ADNP2	ENSG00000101544	protein_coding	ENST00000262198	protein_coding	2	26.65552	19.16333	5.24278	7.51478	4.1554	5.20668	10.38273	4.21831	5.37089	7.26013	6.22646	10.93245	10.40534	11.93903	21.075	27.40138	24.76969	38.33602
ADNP2	ENSG00000101544	protein_coding	ENST00000560561	protein_coding	4	0	0	0.30904	0.30258	0	0	0	0	0.1417	0.42324	0.35013	0.59451	0.17794	0.67666	0	0.96865	0.38729	0.29338
ADO	ENSG00000181915	protein_coding	ENST00000373783	protein_coding	4	35.69275	12.49064	20.17467	21.50715	7.57827	14.76855	14.44372	10.1326	10.74818	16.91465	18.02606	25.67595	29.3786	35.38365	35.41797	49.59295	26.86992	36.16953
ADORA1	ENSG00000163485	protein_coding	ENST00000337894	protein_coding	2	1.34714	0.92573	3e-04	0.00096	0.03104	0.05674	0.00688	0.30859	0	0.5083	0.37785	0.48108	0.16134	0.40909	0.29418	0.65418	0.44909	0.40865
ADORA1	ENSG00000163485	protein_coding	ENST00000367235	protein_coding	3	0.33564	0.31349	0.08269	0	0	0	0	0	0.05028	0.23283	0.30237	0.43873	0.22384	0.26999	0.15936	0.00588	0.06742	0.07592
ADORA2A	ENSG00000128271	protein_coding	ENST00000337539	protein_coding	7	2.17059	2.11981	1.97184	1.70134	0.48275	1.17693	0	1.03389	0	1.21173	0.38967	1.08124	0.66775	1.47834	0.87443	0.65745	1.15215	0.86461
ADORA2A	ENSG00000128271	protein_coding	ENST00000486108	protein_coding	5	0.38266	0.38223	0.39205	0.2967	0	0.39908	0	0.50556	0.07649	0.71161	0.2979	0.23881	0.23136	0.16794	0.35664	0.42789	0.45963	0.23089
ADORA2B	ENSG00000170425	protein_coding	ENST00000304222	protein_coding	5	24.77718	21.40699	18.77134	20.1861	12.30719	20.80455	28.57696	17.67617	14.38223	23.44821	18.60299	22.16071	18.18706	20.95324	17.90229	24.18271	12.8083	12.63715
ADPGK	ENSG00000159322	protein_coding	ENST00000311669	protein_coding	3	30.59333	13.41383	2.88783	4.88924	4.18467	7.17473	7e-05	4.14685	4.69096	5.32775	10.08352	13.46552	17.51668	19.78714	27.20722	35.09984	18.35421	38.06779
ADPGK	ENSG00000159322	protein_coding	ENST00000456471	protein_coding	1	0	2.82261	2.08647	1.71005	0	3.47796	4.93446	0.08399	0	3.33934	1.03236	2.46082	0	8.12661	11.19479	22.78882	15.37315	13.50444
ADPGK	ENSG00000159322	protein_coding	ENST00000562621	retained_intron	7	6.41774	2.58284	2.06767	2.44108	2.261	3.74081	3.57601	0.88676	0.67137	0.93921	0.53907	0.87233	1.00098	1.32806	1.04886	1.33084	0.46897	1.26847
ADPGK	ENSG00000159322	protein_coding	ENST00000563907	protein_coding	3	0.8416	10.99664	0.30628	0.11912	0	0	0.07042	0	0.96509	0.69356	3e-05	0.72001	0.34017	4.38943	1.54097	2.15891	17.07075	1.3893
ADPGK	ENSG00000159322	protein_coding	ENST00000565814	protein_coding	1	0.55112	3.88294	0.20167	0.13641	0	0	0	0	0.75254	2.37008	2.73881	2.89463	3.79605	11.99161	6e-05	15.6518	10.06296	3.37777
ADPGK	ENSG00000159322	protein_coding	ENST00000566509	retained_intron	2	13.94875	13.61235	5.30293	8.02567	3.9425	6.29143	7.56534	1.78945	0.6926	4.94475	5.37918	5.66064	7.95351	9.9091	20.74643	21.88857	15.53289	16.73189
ADPGK	ENSG00000159322	protein_coding	ENST00000567733	processed_transcript	1	0.4855	0.64982	1.02663	0	0	0	0.73558	0	0	0.57621	0.2148	0.85382	2.68161	0.72718	2.10965	1.8329	3.80419	2.14912
ADPGK	ENSG00000159322	protein_coding	ENST00000567941	nonsense_mediated_decay	3	2.30215	0.24538	1.93234	0	0.44467	0.13726	0.74967	1.56805	1.58086	0.88893	0.59076	0.83805	0.52876	0.50785	0.31109	0.48332	0.16419	0.21394
ADPGK	ENSG00000159322	protein_coding	ENST00000569058	retained_intron	7	1.14457	0.61458	0.43836	0.43354	0	0.55176	4.88503	1.01286	1.31752	0.50094	0	0.37617	0.07556	0.32251	0	0.64328	0.13844	0.31217
ADPGK	ENSG00000159322	protein_coding	ENST00000569517	nonsense_mediated_decay	5	0.63592	0.4959	0.47622	0.37084	0	0.8059	0.6849	0.56787	0	0.62183	0.34686	0.49894	0.59987	0.395	0.13392	0.14744	0.08952	0.08011
ADPGK	ENSG00000159322	protein_coding	ENST00000569534	nonsense_mediated_decay	2	16.61095	4.92964	1.34693	2.77417	5.27778	1.93005	5.62216	2.71886	2.10144	3.48697	1.81178	3.39092	5.46859	6.41104	12.68062	13.14592	6.46692	10.83216
ADPRHL1	ENSG00000153531	protein_coding	ENST00000356501	protein_coding	5	1.0412	1.69018	1.74453	2.91375	0	2.36421	0.54871	0.93144	0.37196	0.82304	0.47832	0.78046	0.34129	0.45593	0.43969	0.4496	0.29045	0.38776
ADPRHL1	ENSG00000153531	protein_coding	ENST00000375418	protein_coding	2	0.14865	0.53089	0.05282	0.20235	0	0.3093	0	0.08911	0	0.13775	0.09821	0.03537	0.05245	0.28307	0.17072	0.34403	0.51009	0.47928
ADPRHL1	ENSG00000153531	protein_coding	ENST00000413169	protein_coding	6	0.82801	2.28988	2.90466	2.01988	1.78385	2.07847	2.6005	1.80976	1.11363	1.74814	0.92165	0.7145	0	0.48451	0.60707	0.67059	0.63866	0.35749
ADPRHL2	ENSG00000116863	protein_coding	ENST00000373178	protein_coding	1	45.04576	42.43075	15.65893	18.7149	5.7713	8.61609	5.0104	7.52146	11.33084	17.83615	34.41333	46.2862	51.19407	98.97612	80.99789	117.82117	58.19137	52.26146
ADPRM	ENSG00000170222	protein_coding	ENST00000379774	protein_coding	1	5.33955	2.72928	2.89066	5.6628	2.25534	2.89065	0.49736	1.89561	0.46999	1.69697	3.70174	3.9153	4.6886	4.63299	6.19052	8.60374	2.92439	3.87317
ADPRM	ENSG00000170222	protein_coding	ENST00000468843	nonsense_mediated_decay	5	1.22713	0.19822	3.13437	5.29739	0	5.89967	2.93313	1.64649	0	1.76809	0.87232	1.33749	1.28282	0.98041	0.26535	0.34555	0.18591	0.26396
ADPRM	ENSG00000170222	protein_coding	ENST00000609540	protein_coding	5	1.77638	1e-05	1.00672	1.74698	0	2.60367	0	0.55711	3.04849	0.44069	0.12619	0.49637	0.26458	0.61842	8e-05	0.378	1e-05	0.6354
ADRA1B	ENSG00000170214	protein_coding	ENST00000306675	protein_coding	4	0.15551	0.20029	0.15496	0.06349	0	0.10913	0.08411	0	0	0.1433	0.1516	0.06283	0.21365	0.2601	0.15674	0.22979	0.0325	0.19718
ADRA2C	ENSG00000184160	protein_coding	ENST00000330055	protein_coding	4	14.73183	12.40473	3.16972	2.64034	0.14933	2.56974	1.12417	3.12021	2.39979	5.47369	3.62708	4.85177	3.00427	5.31664	2.75938	4.15458	3.26553	2.65677
ADRB1	ENSG00000043591	protein_coding	ENST00000369295	protein_coding	7	0.74045	0.89107	0.09924	0.16391	0	0.11732	0.51317	0.18257	0.03288	0.23068	0.07947	0.1658	0.1804	0.13497	0.06864	0.14271	0.09376	0.19256
ADRB2	ENSG00000169252	protein_coding	ENST00000305988	protein_coding	1	2.29461	1.44107	0.51893	0.80655	0.10887	0.46499	0.1838	0.32765	0.8122	0.80902	0.75996	1.03975	0.61169	1.42478	1.23495	1.70648	0.92213	1.18634
ADRBK1	ENSG00000173020	protein_coding	ENST00000308595	protein_coding	2	42.15656	40.12635	4.51947	4.94333	0	2.3365	0.39811	2.15701	1.14343	6.23385	4.59902	8.91166	4.60188	11.85813	11.24711	14.28979	9.98179	12.66954
ADRBK1	ENSG00000173020	protein_coding	ENST00000416281	retained_intron	7	0.45643	0.16566	0.02636	0.08522	0.0452	0.07194	0	0.03953	0	0.05143	0	0	0	0.03895	0.08853	0.11432	8e-05	0.04738
ADRBK1	ENSG00000173020	protein_coding	ENST00000524899	processed_transcript	4	5.42671	6.69126	0.16607	0.28836	0.50377	0	4e-05	0.27393	0	0.15566	0.11085	0.20754	0.09073	0	0	0.09126	0.29542	0.29538
ADRBK1	ENSG00000173020	protein_coding	ENST00000526285	protein_coding	1	0	0.05639	3.41766	3.41593	0.57437	4.21417	4.7399	3.64521	6.03254	10.65049	12.0497	17.3341	14.10129	18.50806	13.48468	16.96295	6.72263	6.34767
ADRBK1	ENSG00000173020	protein_coding	ENST00000526572	retained_intron	1	0.00157	0	0.29074	0	0	0.56125	0	0.16329	0	2.79878	1.54991	4.78242	2.70896	4.66948	4.34187	8.26331	0.93297	4.05342
ADRBK1	ENSG00000173020	protein_coding	ENST00000527176	processed_transcript	1	0	0.31057	0.65306	0.58277	0	1e-05	1.70257	0.00018	3.25503	0.02174	2.43921	0.78522	5.28179	1.7928	2.14025	0.91703	1.67584	0.00012
ADRBK1	ENSG00000173020	protein_coding	ENST00000530291	processed_transcript	8	0	0	0.10874	0.82296	0.51652	1.18629	2.04883	0	7e-05	0.2667	0.00027	1.27646	2.25949	0.43933	0.0398	12.50371	6.39153	5.17425
ADRBK1	ENSG00000173020	protein_coding	ENST00000532099	processed_transcript	4	0.52186	0.62965	0.79106	1.97125	0.50123	1.74072	1.34416	0.34866	2.22061	4.07413	2.20846	4.73511	2.30103	8.83658	7.48529	9.24354	3.59697	1.03464
ADRBK1	ENSG00000173020	protein_coding	ENST00000533077	retained_intron	4	0.96188	0.9111	0.29362	0.47535	1e-05	0.19772	0.01344	0.23506	0	0.21897	0.11053	0.16741	0.11968	0.18622	0.02243	0.16848	0.07762	0.15428
ADRBK2	ENSG00000100077	protein_coding	ENST00000324198	protein_coding	6	15.10961	6.77599	1.45407	3.02908	2.48703	4.29582	5.77479	2.32825	2.68033	3.12996	2.01665	4.24616	3.1128	3.21101	5.53633	7.05588	2.30621	6.03073
ADRBK2	ENSG00000100077	protein_coding	ENST00000455558	nonsense_mediated_decay	6	0.89515	0.14112	0.43842	2.44589	2.79734	3.08375	2.99165	2.96788	2.35983	1.43154	2.44512	2.7003	1.94919	1.39631	3.06112	1.00781	1.24128	1e-05
ADRM1	ENSG00000130706	protein_coding	ENST00000253003	protein_coding	2	139.23597	171.77895	21.56177	33.23654	1.93464	13.12099	1.17851	8.23889	7.09499	20.75693	23.48778	37.44054	48.69349	93.6165	126.17071	151.84506	210.43506	224.08332
ADRM1	ENSG00000130706	protein_coding	ENST00000462554	processed_transcript	2	5.08018	4.59677	0.54719	0.92929	0	0.48154	0.13313	0.35917	0.10711	1.32458	2.28496	2.48772	5.74667	4.44856	6.64889	7.39099	7.46606	6.11699
ADRM1	ENSG00000130706	protein_coding	ENST00000465805	processed_transcript	7	1.72059	1.20478	0.39927	0.65695	0	0.23531	5.18467	0	2.03249	0.08327	0.29628	0.05786	0	0.21047	0	0	0	0.07401
ADRM1	ENSG00000130706	protein_coding	ENST00000491935	processed_transcript	1	16.87572	6.67145	7.05772	10.46746	12.07162	11.97542	7.7965	12.71344	9.2937	15.0931	21.94917	22.96855	34.49225	57.78544	85.89236	96.3321	133.87119	130.0434
ADSL	ENSG00000239900	protein_coding	ENST00000216194	protein_coding	1	167.97789	112.69231	89.70398	156.72237	37.32956	73.23978	48.81292	58.19572	61.24229	133.3389	192.87307	285.97969	276.66648	480.77714	478.39321	722.64984	291.45655	308.00934
ADSL	ENSG00000239900	protein_coding	ENST00000342312	protein_coding	3	9.40355	10.66645	3.00545	3.38646	2.09144	2.40505	0	1.58556	3.90505	4.74078	7.65092	12.22651	11.65352	26.77822	17.15867	22.26262	12.46086	6.64992
ADSL	ENSG00000239900	protein_coding	ENST00000423176	retained_intron	2	5.67087	5.25947	0.48396	1.03054	0.4366	0.57078	0.34804	0.47521	0.41973	0.49259	0.57833	1.25194	1.37451	1.32672	2.34729	3.293	0.90003	2.59006
ADSL	ENSG00000239900	protein_coding	ENST00000454266	protein_coding	7	16.85061	63.29517	2.95557	9.52461	7.05309	3.13298	8.01103	6.57197	32.28056	3.94584	14.83707	1.1693	35.63628	0.00014	0	0	0	0
ADSL	ENSG00000239900	protein_coding	ENST00000466863	retained_intron	5	0.73907	2.25303	3.40793	2.00588	7.71673	18.14769	0	5.74277	4.73768	5.85109	1.46097	0.79511	0.57669	2.14502	0.28855	6.41935	1.28828	1.00048
ADSL	ENSG00000239900	protein_coding	ENST00000477111	retained_intron	7	3.98736	4.96568	1.39804	1.46706	0.10248	0.33789	0.46118	0.26735	0	0.09438	0.26449	0.03619	0.04208	0.04119	0	0.16664	0.06246	0.7362
ADSL	ENSG00000239900	protein_coding	ENST00000480775	processed_transcript	6	5.37946	1.7054	2.56245	5.70217	1.76261	1.50363	1.65737	0.28488	0.33185	0.98115	0.26982	0.86552	0.68165	0.5705	0	0.51474	0.17633	0.35015
ADSS	ENSG00000035687	protein_coding	ENST00000366535	protein_coding	8	66.4198	10.01432	7.18088	11.6771	12.21613	14.61439	18.18036	8.47155	9.0805	8.40627	8.78365	14.15399	18.0987	12.19374	29.69273	34.27878	83.73332	82.07282
ADSS	ENSG00000035687	protein_coding	ENST00000462358	processed_transcript	1	3.49608	0	0.40829	0.30689	0.05793	0.40393	6.31976	0.6357	0.53001	0.24543	0.36961	0.30462	0.9082	0.22345	0.59597	0.82719	0.2393	1.32932
ADSS	ENSG00000035687	protein_coding	ENST00000468215	processed_transcript	6	5.28816	8.42511	0.24364	1.27941	2.25706	0.79396	0.74547	0.80428	0	0.2992	0.33339	0.74376	0.6648	0.38622	1.63738	1.03504	0.10374	0.74662
ADSSL1	ENSG00000185100	protein_coding	ENST00000330877	protein_coding	4	0.34956	1.3185	0.45812	0.46341	0.12502	0.85862	0	0.33942	0	0.41171	0.57108	0.7102	0.4711	0.4599	0.42999	0.61079	0.56966	0.4618
ADSSL1	ENSG00000185100	protein_coding	ENST00000554657	processed_transcript	5	0.37441	0	0.15762	0.68193	1.67836	0.09354	0	0	0	0	5e-05	0.00299	0.32073	2e-05	1.02597	0.5269	0	0.41986
AEBP2	ENSG00000139154	protein_coding	ENST00000266508	protein_coding	8	15.52042	3.0103	4.96919	6.25715	4.41024	5.17633	10.88872	3.1859	4.6119	3.71947	3.56035	7.27323	10.41214	5.62805	17.3446	11.90759	12.67926	26.83721
AEBP2	ENSG00000139154	protein_coding	ENST00000360995	protein_coding	8	6.52216	0	1.76389	7.24059	6.34928	5.34119	2.03907	3.10823	2.6989	1.38686	2.00824	4.59365	3.95883	2.13426	16.93198	15.57454	18.73327	31.05101
AEBP2	ENSG00000139154	protein_coding	ENST00000541908	protein_coding	2	5.14173	9.79864	0.23413	3e-05	0	0.13203	0	1e-05	0	0.91446	0.66605	0.00329	3e-05	4.94824	3e-05	18.72334	14.73556	0.09294
AEN	ENSG00000181026	protein_coding	ENST00000332810	protein_coding	2	63.09974	82.63301	12.1522	13.33315	3.73212	10.33941	11.39659	9.73425	8.28369	18.84621	20.24359	29.43355	27.06155	48.55744	46.86188	72.03807	61.78553	72.51205
AEN	ENSG00000181026	protein_coding	ENST00000379231	protein_coding	1	3e-05	0	0	0	0	7e-05	0	2e-05	0	4.92124	1.56686	1.98063	0.01182	16.29964	17.75112	17.27794	23.54258	18.02732
AEN	ENSG00000181026	protein_coding	ENST00000557787	retained_intron	8	0.85968	0.08524	0.00608	2e-05	3.58101	0.18851	0.00735	0.48654	0	0.22859	0	0	0.09867	0.45051	0.3568	0.62067	0.58946	0.30072
AEN	ENSG00000181026	protein_coding	ENST00000557927	retained_intron	7	3.47086	3.43609	0.23888	0.60766	0.19531	1.02987	0.13031	0.23876	0.13024	0.08855	0.09432	0.12078	0.24856	0.12998	0.09991	0.20126	0.1043	0.11997
AEN	ENSG00000181026	protein_coding	ENST00000558327	retained_intron	2	4.12341	4.03258	2.21519	2.04106	0	0.36525	0	0.88456	0.09689	1.21119	1.2105	3.0787	2.46882	4.88726	6.19304	5.61394	14.79789	8.69456
AEN	ENSG00000181026	protein_coding	ENST00000559528	protein_coding	1	0	0.3595	0	0.10563	0	0.33686	0	0	0.04671	1.90671	0.83393	0.55472	0.64493	1.53046	1.70602	4.49048	19.06529	5.47127
AES	ENSG00000104964	protein_coding	ENST00000221561	protein_coding	5	14.32246	6.21622	5.12882	8.11541	5.41075	7.9194	15.31346	7.60122	7.13217	5.48727	6.88511	10.42935	7.94212	7.23224	8.6278	8.01594	6.70782	8.0421
AES	ENSG00000104964	protein_coding	ENST00000327141	protein_coding	4	31.45712	38.64164	8.4224	11.74736	0.4933	9.1515	1.82134	5.99294	9.39087	23.98566	18.6629	23.86474	15.68146	23.25542	13.47225	17.6764	7.66376	8.16529
AES	ENSG00000104964	protein_coding	ENST00000586742	protein_coding	2	7.75727	30.98582	0.00055	0.00046	0	3e-05	0	0	0.15387	3e-05	0	0.35882	0	0.00052	0	0.31297	0.60452	0.001
AES	ENSG00000104964	protein_coding	ENST00000587393	retained_intron	7	19.09831	0	1.47863	2.18613	0	0	0	6e-05	0	0	9e-05	1e-05	0	0	1.63624	2.66785	2.09832	0
AES	ENSG00000104964	protein_coding	ENST00000592330	processed_transcript	6	0	1.8	2.47628	0	6.71323	2.81459	37.15315	0	10.03817	5.41839	5.56871	8e-05	9.34271	3.64705	3.08647	6.19784	0.6994	0
AES	ENSG00000104964	protein_coding	ENST00000592414	retained_intron	4	0.97193	1.18575	0.20388	0.38525	0	0	0	0.04913	0	0	0.02356	0.06017	0.02326	0.04314	0.04608	0.09691	0.0142	0.07197
AF131215.5	ENSG00000215346	protein_coding	ENST00000400102	protein_coding	2	0.36683	0.06219	0	0.10875	0	0.13343	0.01833	0.04057	0	0.14257	0.1049	0.10539	0.23011	0.14471	0.21275	0.37989	0.41368	1.21534
AFAP1	ENSG00000196526	protein_coding	ENST00000358461	protein_coding	2	3.72038	7.87199	0.00024	0.00256	0.75747	0.00545	0.28396	0.49773	0.38227	0.86067	0.59382	1.04028	0.77722	1.06629	1.33778	2.29246	3.62049	5.76816
AFAP1	ENSG00000196526	protein_coding	ENST00000360265	protein_coding	5	0.00042	0	0.9226	0.82688	5e-05	0.77936	3e-05	7e-05	0	6e-05	2e-05	0.00021	3e-05	0.00623	5e-05	0.00041	5e-05	0.93737
AFAP1	ENSG00000196526	protein_coding	ENST00000382543	protein_coding	1	0	0.19556	0	0	0	0	0.73092	0.29855	0.00018	0.29928	0.10747	0.21821	0.24225	0.57	0.78162	0.47159	2.76653	0.22022
AFAP1L1	ENSG00000157510	protein_coding	ENST00000296721	protein_coding	2	3.57261	2.3018	3e-05	0.50241	0.11554	2e-05	0.48691	0.4095	0.31806	0.33859	0.30428	0.58023	0.66915	0.84968	1.60923	1.77546	2.02656	3.43076
AFAP1L1	ENSG00000157510	protein_coding	ENST00000455574	retained_intron	3	1.71348	3.84199	0.63479	0.45455	0	0.3397	0.35138	0.15096	1.10766	0.88281	1.46239	1.77472	1.77506	1.50439	1.49422	2.08595	2.51926	0.94683
AFAP1L1	ENSG00000157510	protein_coding	ENST00000515000	protein_coding	1	0.32986	0	0	0	0	0	0	0	0.1358	0.13538	0.00013	1e-04	0.22213	0.40563	0.30837	0.00011	1.49297	0.09553
AFAP1L2	ENSG00000169129	protein_coding	ENST00000304129	protein_coding	3	0.49305	0.56118	0	0.07889	0	0.0622	0.03266	0.02251	0.06211	0.07996	0.02073	0.04077	0.06639	0.00643	0.12363	1e-05	0.25407	0.54114
AFF1	ENSG00000172493	protein_coding	ENST00000307808	protein_coding	8	5.99608	3.86689	0.34637	0.54091	1.37312	1.33954	5.175	0.19767	1.75167	0.8679	0.78022	0.9814	1.16106	1.10223	1.51123	2.74988	4.27322	4.48449
AFF1	ENSG00000172493	protein_coding	ENST00000395146	protein_coding	2	6.54732	1.60577	0.68958	1.05315	0.81399	1.49105	1.14656	2.32365	0.00021	1.28497	0.60447	1.55778	1.52746	1.38193	2.66226	3.50328	2.46518	11.06472
AFF1	ENSG00000172493	protein_coding	ENST00000507468	protein_coding	2	1.76025	5.64243	0.0932	0.93521	0	0	0	0	0	0.49641	0.60111	0	0.45233	0.65278	7e-05	0.84544	7.24732	1.0666
AFF1	ENSG00000172493	protein_coding	ENST00000511442	protein_coding	4	0.65051	0.22566	0.30725	1.00984	0	1.02012	0	0.6433	0	0.31048	1.38582	1.02862	1.04622	1.44679	0.56425	0.90743	1.1119	0.5031
AFF2	ENSG00000155966	protein_coding	ENST00000342251	protein_coding	2	0.12176	0.11128	0.01955	0.01728	0	0.03257	0	0	0	0.0297	1e-05	0	0.0365	0.01347	0.07754	0.07317	0.05066	0.11795
AFF3	ENSG00000144218	protein_coding	ENST00000317233	protein_coding	4	0.00219	0.9007	0.1071	0.26188	0.11096	2e-05	0.2071	0.00036	0.20507	0.03554	0.17507	0.00024	0.20244	0.18052	0.00641	0.00013	0.23932	0.18749
AFF3	ENSG00000144218	protein_coding	ENST00000356421	protein_coding	8	2.30316	0.00034	0.00012	0.00039	0.00088	0.34987	0.00033	2e-05	0.00023	0.18552	9e-05	0.29119	0.00015	0.05993	0.5686	0.8438	0.4078	1.52087
AFF3	ENSG00000144218	protein_coding	ENST00000409236	protein_coding	5	0.30707	0.08218	0.12773	0.26644	0	0.21417	0.82281	0.26376	0.0656	0.25436	0.0524	0.17894	0.20254	0.14297	0.09403	0.26802	0.12711	0.33057
AFF3	ENSG00000144218	protein_coding	ENST00000430789	nonsense_mediated_decay	1	0.9061	0	0.05137	0.08809	0	0.23728	0	0.50514	0.50584	0.289	0.10783	0.30751	0	0.87099	0.82752	0.4522	1.61389	1.34592
AFF3	ENSG00000144218	protein_coding	ENST00000432037	protein_coding	2	1.08922	1.8379	0.16385	0.00051	0	0	0	0	0	0.09728	0.44808	0.23963	0.72874	0.1983	0.22258	0.16923	0.6125	0.2179
AFF3	ENSG00000144218	protein_coding	ENST00000498090	retained_intron	2	0.36019	1.18378	0.01445	0.42006	0	0.04077	0	0.12172	0	0.21019	0.05244	0.30107	0.18821	0.19689	0.34984	0.60441	0.33018	0.06016
AFF4	ENSG00000072364	protein_coding	ENST00000265343	protein_coding	8	36.79522	8.21456	3.22887	4.98337	7.90655	9.31863	13.23744	5.06321	4.1648	4.58703	3.31193	5.64446	6.2572	5.1103	9.91548	13.42468	15.89551	30.03701
AFF4	ENSG00000072364	protein_coding	ENST00000378595	protein_coding	8	0.73809	0.96496	0	0.01261	0	0.08748	0	0.01888	0.00529	0.00761	0.01892	0.02924	0	0.0334	0.03332	0	0.19347	0.02858
AFF4	ENSG00000072364	protein_coding	ENST00000421773	protein_coding	2	2.25501	1.67149	0.54427	0.12369	0	0.36368	0	0	0	0.3985	0.11891	0.33768	1.07618	0.28718	0.61214	1.70854	6.6984	2.37581
AFF4	ENSG00000072364	protein_coding	ENST00000425658	protein_coding	8	0	0.4474	0	0	0	1.94514	0	0.58616	0.02685	0	0	0	0.30367	0.50753	1e-05	1.10235	1.95503	2.25863
AFF4	ENSG00000072364	protein_coding	ENST00000465484	retained_intron	2	0.49706	1.52725	0	0	0	0	0.12946	0	0	0.01694	0.15065	0.01906	0	0.04726	0.05369	0.16864	0.24551	0.23447
AFG3L2	ENSG00000141385	protein_coding	ENST00000269143	protein_coding	2	45.74959	27.08945	4.84981	7.9345	5.21587	7.1044	6.2076	5.61094	4.07983	7.09399	6.03229	9.51928	8.9575	10.25518	17.56772	21.36681	41.05116	52.2844
AFG3L2	ENSG00000141385	protein_coding	ENST00000588893	retained_intron	4	0.43898	0.05164	0.16786	0.09347	0	0.08781	0.02187	0.02763	0	0.01891	0.01612	0.03414	0.0621	0.03869	0.06765	0.0638	0.04072	0.05525
AFG3L2	ENSG00000141385	protein_coding	ENST00000590811	protein_coding	1	0	3.54703	0	0	0	0	3.03469	0.90765	0.71062	0.53306	3.19471	1.72456	6.40901	4.08921	10.56714	9.10945	3.76885	4.11071
AFMID	ENSG00000183077	protein_coding	ENST00000327898	protein_coding	4	0.00026	1.02331	0.40181	0.78298	0.06189	0.29915	0	0	0.47443	0.12003	0	1e-05	0.07954	0.26192	0.06446	0.27156	0.25766	0.36808
AFMID	ENSG00000183077	protein_coding	ENST00000409257	protein_coding	7	1.17438	1.21059	0.36233	0.74185	2e-05	0.88418	0.18582	0.53664	1e-04	0.74745	0.4649	0.48342	0.06901	0.12702	3e-04	0.00017	6e-05	0
AFMID	ENSG00000183077	protein_coding	ENST00000586542	protein_coding	7	7.75968	17.3554	3.16484	2.90499	4.62878	1.83053	4.10766	1.12774	3.0307	5.81819	1.98283	3.67909	2.82745	2.85776	2.01265	3.62064	0.9422	0.52045
AFMID	ENSG00000183077	protein_coding	ENST00000586731	protein_coding	6	0.71388	0	1.23904	0.63239	1.00987	1.63661	0	0.35676	0	0.40216	0.05482	0	0	0	0	0.13633	0.09186	0.16657
AFMID	ENSG00000183077	protein_coding	ENST00000587750	processed_transcript	5	8.67977	3.8714	7.69802	10.89576	0.21518	10.53641	9.37624	4.35473	1.93867	8.65646	4.56282	4.43589	3.04699	2.77056	2.40717	3.08689	4.31719	1.58417
AFMID	ENSG00000183077	protein_coding	ENST00000588199	nonsense_mediated_decay	7	5.76215	1.11766	4.33939	4.03591	1.0933	5.26255	0	2.21071	3.98288	3.17092	2.56871	2.24605	3e-05	0.92288	0	0.71468	0.70579	0.44909
AFMID	ENSG00000183077	protein_coding	ENST00000588800	protein_coding	7	4.12044	2.4055	9.60005	11.95404	0.2619	5.48786	7.40715	2.41676	9.38684	6.73079	2.21084	1.37021	2.09335	2.02033	0.99229	2.15403	0.41633	1.20413
AFMID	ENSG00000183077	protein_coding	ENST00000589107	nonsense_mediated_decay	7	1.24498	1.4493	0.80798	0.29532	0.48752	0	0	0.0887	0	0.37855	0.05103	0.09883	0	0.09387	0.13117	0.1283	0.3664	0.13141
AFMID	ENSG00000183077	protein_coding	ENST00000589256	protein_coding	6	0.79152	1.41108	4.07279	6.41948	0.60149	3.87599	0.93265	0.72223	1.37727	0.69874	0.07062	0.46878	0.3686	0.3736	0.29029	0.5971	0.43475	0.18394
AFMID	ENSG00000183077	protein_coding	ENST00000589664	processed_transcript	7	8.5402	3.39571	3.55185	3.44112	0.19406	1.28122	3.54469	2.04078	1.77519	3.63194	1.52193	2.04798	2.63798	3.24701	1.79346	1.65145	2.4677	1.84345
AFMID	ENSG00000183077	protein_coding	ENST00000591952	protein_coding	6	17.15893	7.64674	35.26749	46.60493	21.52841	27.6093	10.45007	19.33532	9.59127	13.34002	8.61999	8.44558	6.98267	3.98125	3.72357	4.68272	3.30008	4.33897
AFMID	ENSG00000183077	protein_coding	ENST00000592988	retained_intron	4	1.11405	0.73548	0.17491	0.20708	0	0.09212	0	0.16574	0	0.10006	0.02686	0.11967	0	0.14763	0.12285	0.07168	0.02604	0.22751
AFTPH	ENSG00000119844	protein_coding	ENST00000238855	protein_coding	4	2.4971	0.05945	0.22775	1.4875	0.00015	0.97768	1.47373	0.4224	1.01473	0.24011	6e-05	0.77828	1.23197	0.35402	1.36908	0.83361	1.69111	3.33321
AFTPH	ENSG00000119844	protein_coding	ENST00000238856	protein_coding	7	11.94001	2.16115	3.34326	4.66997	4.91415	2.52686	2e-05	2.01426	1.59507	1.58238	1.49298	2.43526	2.20127	2.42987	6.1278	7.55614	11.3799	14.22725
AFTPH	ENSG00000119844	protein_coding	ENST00000498706	retained_intron	6	1.21194	0.04436	0.72486	2.39448	0.58199	0.86863	1.27199	0.41462	0.69818	0.53325	0.62242	0.69255	0.93025	0.48166	1.92127	1.81526	0.4457	1.01343
AGA	ENSG00000038002	protein_coding	ENST00000264595	protein_coding	8	9.05599	6.01959	2.643	5.36652	4.80693	4.11161	2.20303	2.63241	2.21973	1.53289	2.78682	4.68943	6.41777	4.83239	12.8007	17.60668	12.44051	19.52315
AGA	ENSG00000038002	protein_coding	ENST00000506853	processed_transcript	1	7.6296	6.26161	2.22639	4.82877	0.00053	2.21691	0.45534	0.74382	2.79036	3.9877	2.83534	5.29028	2.5175	11.80709	15.98574	19.49111	28.38535	16.88375
AGA	ENSG00000038002	protein_coding	ENST00000511231	retained_intron	7	0.29789	0.20411	3.6176	1.78866	0	0	3.13719	0.93967	0	0.00096	0	0.40339	0	4e-05	1e-05	0.24832	1.42125	2e-05
AGAP1	ENSG00000157985	protein_coding	ENST00000304032	protein_coding	2	8.11254	4.6447	0.82932	0.77599	0.38437	0.78169	0.63129	0.53275	0.72651	1.12003	0.66996	1.50509	1.18595	2.10354	2.5478	4.47008	1.52638	5.12739
AGAP1	ENSG00000157985	protein_coding	ENST00000336665	protein_coding	2	5.33967	8.14754	1e-05	0.41659	0.23974	0.75925	0.08552	0.56632	0.7717	1.42885	1.22832	2.1466	1.54945	1.7775	3.29054	3.82735	1.12794	4.28154
AGAP1	ENSG00000157985	protein_coding	ENST00000402604	protein_coding	1	0	0.2442	0.33678	0.19255	0.60258	0	0.00117	0.56214	0.04762	0.35995	1.42045	0.11651	0.68674	3.49438	0.34242	3.35835	5.55171	2.03894
AGAP1	ENSG00000157985	protein_coding	ENST00000409457	protein_coding	1	0	0.13996	0.6615	0.37363	0.4412	4e-05	1.2528	0.08856	0	1.58356	1.28739	2.18449	2.3876	4.94688	2.77393	3.52733	6.6025	1.44958
AGAP1	ENSG00000157985	protein_coding	ENST00000409538	protein_coding	2	1.06853	0.99925	0.07593	0.07296	0	0	0.17963	0.11594	2e-05	0.17877	0.06833	0.35321	0.19342	0.52927	0.83126	0.63816	0.51627	0.4443
AGAP1	ENSG00000157985	protein_coding	ENST00000428334	protein_coding	2	3.31787	7.69594	0	4e-05	0	0	0	0	0	8e-05	0.0746	0.00013	0	1.03857	0	0.5823	2.05775	0.15873
AGAP1	ENSG00000157985	protein_coding	ENST00000453371	protein_coding	6	8e-05	1.00809	0	0	1.51639	0.62699	2.42703	0.49496	0.47204	0	0.00013	0	0.81029	0	7e-05	0	2e-05	0
AGAP1	ENSG00000157985	protein_coding	ENST00000466575	retained_intron	1	0	0	0.76463	0.33299	0	0.29034	0	0.16566	0	0.83415	1.02969	3.22338	0.06705	5.77318	1e-05	9.67945	1.0448	1.77909
AGAP10	ENSG00000204172	protein_coding	ENST00000355232	protein_coding	1	2.07242	0.4188	0.1539	0.24966	0.37451	0.4302	1.40837	0.32543	0.7163	0.50312	0.81359	0.95751	0.8394	0.96139	0.96339	1.3615	0.50803	1.24232
AGAP2	ENSG00000135439	protein_coding	ENST00000257897	protein_coding	2	1.13443	2.93856	0.36206	0.20293	0	0	0	0.30198	0.17421	0.40863	0	0.02549	0.14577	0.44226	0.6631	0.47852	0.51906	0.60838
AGAP2	ENSG00000135439	protein_coding	ENST00000328568	protein_coding	2	1.078	1.24988	0.00348	0.27349	0	0.2095	0	0	0	0.19046	0.38108	0.62917	0.4803	0.60058	0.18725	0.83525	0.46611	0.78805
AGAP2	ENSG00000135439	protein_coding	ENST00000547588	protein_coding	8	0	0	0.04318	0.00712	0.14179	0	0.05603	0	0	0.11603	0.06729	0	0	0	0	0.16627	0.15757	0.20375
AGAP2-AS1	ENSG00000255737	protein_coding	ENST00000542466	protein_coding	4	6.70228	9.20568	2.61666	2.43838	0.09029	1.83776	0.20061	2.12802	1.18354	4.37689	3.18372	3.41082	1.7454	2.09159	1.17947	1.24452	1.56777	1.3223
AGAP3	ENSG00000133612	protein_coding	ENST00000397238	protein_coding	2	24.64001	31.04839	5.15565	6.13792	1.24094	3.47534	0.37868	4.21228	2.65401	6.97092	4.69849	7.66961	6.38723	13.01155	11.12535	14.68783	21.93745	21.89382
AGAP3	ENSG00000133612	protein_coding	ENST00000461065	protein_coding	4	2.60532	1.40523	0.65552	1.25473	1e-04	1.09867	2.57117	0.72933	1.58616	0.42812	0.40809	1.55586	1.45525	0.68822	1.37921	2.57273	1.30105	1.71982
AGAP3	ENSG00000133612	protein_coding	ENST00000463381	protein_coding	2	9.28279	20.78922	1.86879	2.76147	0.09373	1.41823	0.00026	0.41187	0.64396	0.93721	0.88052	1.68303	0.70291	2.60329	4.36424	4.49668	5.73771	7.7588
AGAP3	ENSG00000133612	protein_coding	ENST00000467250	processed_transcript	4	4.83921	8.88674	0.53506	0.40315	0	1.35156	0.14696	0	0	0.14861	0.16813	0.18352	0	0.17724	0	0.23412	0.33638	0.86228
AGAP3	ENSG00000133612	protein_coding	ENST00000467724	nonsense_mediated_decay	3	2.47691	4.49917	0	0	0	0.34158	0	0.11789	1.29989	0.13274	0.35903	0.24233	0.57407	0.7711	0.40558	0	1.11638	0.4565
AGAP3	ENSG00000133612	protein_coding	ENST00000473312	protein_coding	2	18.60807	32.63611	3.64521	2.70918	0	2.478	3.96888	1.26338	0.0682	2.58617	1.34784	2.09451	2.98784	3.29044	5.01236	3.51308	4.67105	4.90386
AGAP3	ENSG00000133612	protein_coding	ENST00000473633	retained_intron	7	3.84323	3.18059	1.08299	2.18804	1.86289	0.70205	0.82634	0.34298	0.24296	0.24035	0.2477	0.32132	0.32951	0.33098	0.19315	0.54817	0.28332	0.63459
AGAP3	ENSG00000133612	protein_coding	ENST00000476375	processed_transcript	2	2.22532	2.79805	0.17761	0.1229	0	0.45418	0	0.24494	0.03893	0.49213	0.09846	0.24802	0.13936	0.41291	0.796	0.4309	0.43693	0.33394
AGAP3	ENSG00000133612	protein_coding	ENST00000478320	processed_transcript	7	1.92062	1.37279	0.72224	1.30548	0.02628	0.27389	0.06614	0	0	0.13084	0.03064	0.05962	0.04565	0.15511	0.16007	0.32049	0	0.1178
AGAP3	ENSG00000133612	protein_coding	ENST00000479901	protein_coding	7	0.42724	1.06963	0.73365	1.55718	2.85383	0.27924	0	0.00015	0	0.95205	0.41683	0.88302	0.01054	0.83544	0.00345	2.40316	9e-05	0.00066
AGAP3	ENSG00000133612	protein_coding	ENST00000490097	processed_transcript	1	0.88931	0.24086	0.33819	0.18948	0	0.1949	0	0.12417	0	0.34575	0.61977	0.67883	0.93976	1.12334	0	1.23943	0.67013	0.15191
AGAP3	ENSG00000133612	protein_coding	ENST00000490839	retained_intron	4	2.09356	2.6104	1.72756	1.4477	0	0.73314	0	0.65341	0.31086	0.74923	0.63788	0.69693	0.1396	0.41537	0.14762	0.37089	0.07322	0.36243
AGAP3	ENSG00000133612	protein_coding	ENST00000492234	processed_transcript	1	9.85115	5.35299	6.97374	9.71394	0	9.12563	0	6.51629	8.18102	11.90076	6.54681	13.02056	9.45156	20.79977	15.48527	26.17238	30.94561	22.7728
AGAP6	ENSG00000204149	protein_coding	ENST00000374056	protein_coding	4	0.33195	0.11985	0.04689	0.01674	0	0.06316	1e-05	0.0216	0	0.03573	0.03105	0.01648	0.00743	0.00602	0	0.04188	0.00981	0.07831
AGAP8	ENSG00000174194	protein_coding	ENST00000470172	processed_transcript	4	7.18152	0.62807	1.57198	1.99468	1.07195	0.59269	4.99684	0.06101	0.56529	0.71813	0.68943	0.54679	1.53413	1.47764	1.29749	3.39743	0.73743	3.69123
AGBL3	ENSG00000146856	protein_coding	ENST00000359383	protein_coding	5	0	0	2.45859	2.55556	0	0.86189	0	0.57686	1.06713	1.17116	0.56668	0.98443	1.32092	0.91637	0.4282	0.70206	0.23264	0.04149
AGBL3	ENSG00000146856	protein_coding	ENST00000435976	protein_coding	7	0.40891	0.43271	0.11389	0.32241	0.17237	0	0	0.08089	0	0.11827	0.09267	0.10573	0	0.2326	0.15675	0.38	0.02792	0
AGBL3	ENSG00000146856	protein_coding	ENST00000436302	protein_coding	5	0.11624	0	0	0.02295	0	0.06941	0	0.0776	0.02922	0.0518	0.04201	0.01007	0.02198	0.01164	0.08007	0.06986	0.10509	0.03435
AGBL3	ENSG00000146856	protein_coding	ENST00000455283	protein_coding	5	0.35237	0	0.6152	1.76615	0	0.49462	0.34211	1.23703	0.39058	1.40218	1.14408	1.15118	0.24238	1.00689	0.00382	0.5055	0	0.62179
AGBL3	ENSG00000146856	protein_coding	ENST00000470839	retained_intron	6	2.14612	0.1097	7.93684	10.66717	3.91334	1.3348	8.15837	0.60522	0.55761	0.17849	0.18341	0.4264	0.75496	0	0.55339	0.12118	0.61143	0.55426
AGBL3	ENSG00000146856	protein_coding	ENST00000476700	retained_intron	1	0.02465	0	0.01581	0	0	0.01867	0.01239	0.05479	0.03694	0.07063	0.07728	0.02499	0.0255	0.04029	0.11868	0.04709	0.02418	0.13162
AGBL3	ENSG00000146856	protein_coding	ENST00000494702	processed_transcript	6	2.21893	1.75224	0.75775	1.72288	0.18545	1.83438	4.19292	1.44767	1.24788	1.53475	1.67168	2.15344	1.12013	0.85795	0.7992	1.09563	0.81036	0.84887
AGBL5	ENSG00000084693	protein_coding	ENST00000323064	protein_coding	7	55.41125	53.3453	20.58856	28.53911	11.48316	24.81068	19.85679	13.81873	16.57876	26.91426	22.25379	24.91362	16.32665	16.92646	15.61802	17.46473	13.57573	12.48559
AGBL5	ENSG00000084693	protein_coding	ENST00000360131	protein_coding	7	4.87465	9.87845	1.51055	2.65103	5.79706	1.31345	0.8907	1.17773	1.77332	2.42153	1.01911	2.36207	0.84519	2.37793	2.31743	2.20697	0.69828	1.06797
AGBL5	ENSG00000084693	protein_coding	ENST00000437006	protein_coding	2	2.44865	2.14375	0.09295	0.25172	0	0	0	0	0	0.34861	0.10811	0.62798	0.75797	0.35883	0.70216	0.7295	1.25042	0.81669
AGBL5	ENSG00000084693	protein_coding	ENST00000441931	protein_coding	7	2.64162	3.62396	2.54913	3.54896	0.85374	2.69266	0.34498	0.56094	0.66223	1.8887	1.46838	1.54645	0	1.24892	0.8948	0.40156	0.46564	0.89697
AGBL5	ENSG00000084693	protein_coding	ENST00000451003	protein_coding	7	0.99919	0.83983	0.38815	0.69987	0	0.53731	0	0.64503	0.48919	0.40778	0.21877	0.08269	0.15085	0.17624	0.44225	0.3669	0.09282	0.22449
AGBL5	ENSG00000084693	protein_coding	ENST00000453161	protein_coding	3	0	4.3856	0.04915	0	0	0.09666	0	0	0	0.4927	0.66264	0.79281	0.74454	0.51508	0.69837	0	0.00232	0.43386
AGBL5	ENSG00000084693	protein_coding	ENST00000477136	retained_intron	4	0.83508	1.07709	0.13933	0.29154	0	0.181	0.20875	0.18423	0	0.03858	0.03196	0.14321	0.09645	0.12362	0	0.03016	0.09683	0.22453
AGBL5	ENSG00000084693	protein_coding	ENST00000487078	nonsense_mediated_decay	4	4.59128	0.57152	1.01008	0.73662	0.00072	1.63889	1.06525	0.38536	0.00012	0.60327	0.57441	0.65647	0.99622	0.49895	0.11939	0.9072	0.85961	0.85118
AGBL5	ENSG00000084693	protein_coding	ENST00000489683	retained_intron	7	3.03574	2.68275	1.45292	0.78318	0.21269	0.41033	0	0.43884	0.07719	0.79458	0.87847	0.5375	0.46701	0.21269	0	0.1867	0.54422	0.17628
AGER	ENSG00000204305	protein_coding	ENST00000484849	retained_intron	4	0.83453	0.34173	0.06711	0.21879	1e-05	0.01699	0	0.01262	0	0	0.11428	0.04767	0.01272	0.04152	0	1e-05	0.0968	0.08508
AGFG1	ENSG00000173744	protein_coding	ENST00000310078	protein_coding	1	15.43545	1.49907	2.34616	3.18796	1.82651	4.45196	6.63727	2.79286	3.48122	2.91586	2.4397	5.69099	6.7582	5.15598	15.09867	17.36393	8.1213	23.15691
AGFG1	ENSG00000173744	protein_coding	ENST00000373671	protein_coding	2	5.12826	4.11731	0.00011	7e-05	1.28415	1e-05	1.25446	1e-05	0	1.18623	0.00145	0.00013	0.00011	4.50156	0.00013	3.6948	6.47432	0.72279
AGFG1	ENSG00000173744	protein_coding	ENST00000409171	protein_coding	1	20.00424	14.44018	0.87543	2.28496	8e-05	0.86551	0.00019	0.67533	0	6.71149	10.1858	13.82133	14.27429	25.97683	33.45733	59.69863	40.10949	40.5517
AGFG1	ENSG00000173744	protein_coding	ENST00000409315	protein_coding	1	25.313	3.16537	3.98432	5.4106	5.60327	5.93934	12.90766	4.70319	6.42891	7.86148	10.72894	15.65542	27.44311	19.42703	42.99827	47.37474	37.20583	43.35913
AGFG1	ENSG00000173744	protein_coding	ENST00000456594	protein_coding	3	0.474	0.14831	0	0	0	0.07117	0	0.03377	0.11801	0.41882	0.64614	0.32232	0.23377	0.23208	0.58181	0.31825	0	0.20525
AGFG1	ENSG00000173744	protein_coding	ENST00000458212	protein_coding	2	20.30039	18.166	0.9673	6.18558	0	2.41895	0	3.27154	5e-05	1.35713	1.25269	3.21544	0.51831	2.0612	11.15187	15.25881	7.46961	17.22164
AGFG2	ENSG00000106351	protein_coding	ENST00000262935	protein_coding	4	1.68273	0.60447	0.586	0.3057	0.13243	0.16466	0	0.02379	0	0.47069	0.3869	0.17247	0.47322	0.40065	2.12374	2.07959	3.2366	3.63907
AGFG2	ENSG00000106351	protein_coding	ENST00000300176	protein_coding	2	1.70698	1.4535	0.33787	0.49553	0.03776	0.36425	0.08695	0.20197	0.01971	0.23578	0.06764	0.26859	0.14578	0.36192	0.4167	0.92851	0.92221	1.16111
AGFG2	ENSG00000106351	protein_coding	ENST00000429987	protein_coding	2	4.97148	3.24153	0.03138	0	0	0	0	0	0.10319	0.15324	0.22941	0.47755	0.16742	0.3265	0.2685	0.93913	1.19501	0.88074
AGFG2	ENSG00000106351	protein_coding	ENST00000474713	processed_transcript	2	7.00368	3.46489	0.49991	0.65248	0.14384	0.45177	0.04136	0.28555	0.4256	0.35926	0.73893	0.9392	1.13437	2.642	2.56472	3.87408	3.63087	5.26244
AGFG2	ENSG00000106351	protein_coding	ENST00000477022	retained_intron	7	1.846	0.78416	0.18608	0.39864	0	0.26792	0.68147	0	0	0.07549	0.06694	0.12372	0.12846	0.03578	0.23907	0.29826	0.05125	0.08748
AGGF1	ENSG00000164252	protein_coding	ENST00000312916	protein_coding	1	24.77028	3.28653	1.36195	2.43272	3.97921	4.68309	6.92883	3.63849	5.7596	4.86174	5.07056	11.9451	12.80224	8.33988	20.17136	21.82788	9.47548	15.87731
AGGF1	ENSG00000164252	protein_coding	ENST00000502408	nonsense_mediated_decay	1	2e-05	0.13723	0.28945	0.03294	0	0.5423	4.69052	1.83627	0.9885	2.39673	5.84795	4.92041	6.69103	5.38071	6.06223	14.70894	2.87467	3.11241
AGGF1	ENSG00000164252	protein_coding	ENST00000506806	protein_coding	3	0.52335	6.71722	4e-05	0.06147	0	0.20208	0	0	0	0.07556	0.71841	0	0.45387	1.23641	0	0	1.05142	0
AGK	ENSG00000006530	protein_coding	ENST00000355413	protein_coding	2	27.92002	7.23097	4.0804	5.46023	2.3559	4.5206	1.40299	2.08111	1.00076	2.93587	2.17143	3.39334	2.64823	4.53907	6.07938	8.60633	23.135	28.77937
AGK	ENSG00000006530	protein_coding	ENST00000465241	retained_intron	1	2.35219	0	0.46084	1.86664	0.10672	0.21009	0	0.49155	1.16385	0.15805	1.2391	1.18901	1.43751	2.4449	2.08024	2.38013	1.03631	2.06588
AGK	ENSG00000006530	protein_coding	ENST00000473247	protein_coding	2	42.44887	29.07204	4.81195	8.95556	2.40606	8.46421	6.69844	5.08348	2.81159	6.95832	6.59622	9.91945	8.98132	11.82418	16.71991	23.92028	46.81306	61.89965
AGK	ENSG00000006530	protein_coding	ENST00000473884	nonsense_mediated_decay	5	0.22246	0	0	0.45167	0	1.9575	0	0.16062	2.65149	0.57918	0.58044	0.62196	1.9926	0.76458	2e-05	2.4786	1.03583	0
AGK	ENSG00000006530	protein_coding	ENST00000492693	protein_coding	6	0.64985	0.11315	0.57282	0.78137	0.141	0.5891	0	0.51103	0.2933	0.24319	0.24156	0.06601	0.23013	0.11238	0.29174	0.04242	0	0.33857
AGK	ENSG00000006530	protein_coding	ENST00000495028	processed_transcript	6	0.96969	0	2.21488	2.36161	1.21704	4.28033	2.31747	2.62453	0.10392	1.64575	3.63373	0.6668	2.18739	0.2953	1.17429	1.65781	0.38192	1.54807
AGK	ENSG00000006530	protein_coding	ENST00000496273	processed_transcript	5	1.51889	0.68624	0.81247	4.89317	0	0.67985	0.26439	1.05356	3.41116	0.49303	0.78783	0.53658	0.94999	0.4141	1.3571	1.63755	0.96502	1.38008
AGK	ENSG00000006530	protein_coding	ENST00000496784	retained_intron	6	3.34588	0.20763	1.28224	1.56628	0.58932	2.64922	4.14954	0.32135	0.65733	0.32669	0.34328	0.25849	0.48283	0.5134	0.46312	0.68478	0.05614	0.91262
AGK	ENSG00000006530	protein_coding	ENST00000535825	protein_coding	1	9e-05	0.40245	0	0	1e-05	2.30649	6.46734	0.61212	0.85909	2.28733	1.94772	2.43525	7.01024	7.5676	6.18769	12.70942	39.36034	33.72788
AGL	ENSG00000162688	protein_coding	ENST00000294724	protein_coding	4	1.34916	0	1.34319	1.57768	0	0.41319	0.52725	0.79521	0	1.13697	1.10798	0.17199	0.9336	0.66741	0.86283	1.32033	0.8673	1.62396
AGL	ENSG00000162688	protein_coding	ENST00000361522	protein_coding	5	0.64456	0	0.17271	0.30725	0.49192	0	0	0.05189	0.8019	0.04294	0.08517	0.11796	0.08819	0	0	0.18301	0	0.13233
AGL	ENSG00000162688	protein_coding	ENST00000361915	protein_coding	3	17.03773	5.41423	0.50898	0.50851	0.03537	1.04072	0.00041	2.62505	0.90339	3.43949	2.18637	4.80793	5.57264	3.48288	5.50679	6.07534	6.97445	7.97104
AGL	ENSG00000162688	protein_coding	ENST00000370161	protein_coding	3	16.57601	0.21722	0.4479	0.00591	0	0.00104	0.54065	0.00173	1.239	0	0.09879	0.50338	0	1e-05	0	0	0	1.68298
AGL	ENSG00000162688	protein_coding	ENST00000370163	protein_coding	6	0.57933	0	0.50564	2.70802	2.85231	0.51994	6.78163	0.83765	2.01046	1.03851	0.18945	1.40921	0.00222	1.9421	2.39494	3.82269	0.28349	1.89126
AGL	ENSG00000162688	protein_coding	ENST00000477753	processed_transcript	7	2.1281	7.99062	0.35728	0.6222	0	0.25482	0	0	0	0.25926	0	0	0	0	0.14525	0	0.5967	0.91061
AGMAT	ENSG00000116771	protein_coding	ENST00000375826	protein_coding	1	2.70374	1.94546	0.46781	0.89962	0.85709	0.77094	1.83759	0.45952	0.5224	1.49001	2.13997	2.98699	2.86208	5.34459	4.41311	6.19084	2.4427	2.41126
AGO1	ENSG00000092847	protein_coding	ENST00000373204	protein_coding	2	21.94129	9.53849	1.33171	2.08187	1.00905	2.89288	6.24624	3.22844	2.61308	4.11084	2.77127	5.65275	5.22943	6.59336	7.94546	14.35097	5.56408	18.13197
AGO1	ENSG00000092847	protein_coding	ENST00000373206	protein_coding	2	7.13595	16.80104	1.09402	0.57189	0.07085	0.00012	0	2e-05	1.21379	2.97422	4.99185	6.0091	6.36125	10.01918	13.36357	11.95047	13.08178	5.94445
AGO2	ENSG00000123908	protein_coding	ENST00000220592	protein_coding	2	26.84908	28.43014	1.96136	2.06025	0.896	2.87324	1.2889	3.17862	3.13467	5.14501	3.66413	5.34497	5.6564	6.61719	11.85814	15.17799	13.36561	31.17134
AGO2	ENSG00000123908	protein_coding	ENST00000517293	processed_transcript	1	3.10656	0	0.46492	0.55783	2.39088	0.04732	3.61101	0.13448	3.9128	0.86384	4.37574	1.64031	3.76377	1.09793	6.38525	4.30012	9.42773	1e-05
AGO2	ENSG00000123908	protein_coding	ENST00000519980	protein_coding	1	0.25833	0.00011	0.36154	1.16618	0	1.2236	3.14983	0.00051	1e-05	0.4074	0.89953	1.73389	0.74356	1.23163	2.69141	1.11306	9.04582	1.71541
AGO2	ENSG00000123908	protein_coding	ENST00000521325	retained_intron	7	0.60895	0.39448	0.83862	0.80323	0	0.45634	0	0	0	0.03711	0.11698	0.16653	0.05207	0.13802	0.2814	0.19695	0.20585	1.11528
AGO2	ENSG00000123908	protein_coding	ENST00000523609	nonsense_mediated_decay	2	2.40545	9.7797	0.46745	0.70212	8e-05	0.36366	7e-05	0	0	1.23333	0.63884	0.96395	0.60056	2.94477	3.20423	6.55152	2.14151	4.03424
AGO2	ENSG00000123908	protein_coding	ENST00000524328	protein_coding	3	6.06237	6.07321	0.76855	0.38013	0	0.49596	2.34067	0.14227	0	1.14821	1.58196	0.35705	1.46656	1.44224	0.83122	0	0	0
AGO3	ENSG00000126070	protein_coding	ENST00000246314	protein_coding	2	8.88047	5.62737	0.7388	1.3805	0.55733	2.76227	0.81103	1.10047	1.0373	2.10645	1.68028	3.08374	3.37824	3.03421	4.42699	7.38729	7.59179	10.90132
AGO3	ENSG00000126070	protein_coding	ENST00000324350	protein_coding	4	0.43053	0	0.10397	0.22924	0	0.27668	0	0.23978	0.10976	0.10817	0.22245	0.24975	0.38504	0.1929	0	0.24674	0.45936	0.37002
AGO3	ENSG00000126070	protein_coding	ENST00000373191	protein_coding	1	5.01093	0.57275	0.40207	0.57222	1.11716	1.0973	2.71848	0.99858	2.27087	1.61804	1.19835	1.97554	1.77653	1.32849	2.77387	3.40911	1.36051	5.02711
AGO3	ENSG00000126070	protein_coding	ENST00000397828	protein_coding	4	2.24966	1.59655	1.12024	1.21312	0	0.37744	5e-05	0.68984	0	2.27566	2.5075	1.67707	1.5727	1.64528	1.53256	1.48192	2.61326	1.0398
AGO3	ENSG00000126070	protein_coding	ENST00000471099	processed_transcript	3	1.95907	0.14842	0.00095	0	0	0.22465	0	1e-05	0	0.18225	0.22556	0.61356	0.09023	0.38518	1.86142	2.6111	0.29378	0.50219
AGO3	ENSG00000126070	protein_coding	ENST00000491443	processed_transcript	1	11.80495	2.56375	3.14512	6.83426	2.4456	6.51386	4.48654	5.33319	3.40483	6.16793	4.71095	10.18036	6.36241	9.98779	10.56045	15.14276	15.51944	14.25587
AGO4	ENSG00000134698	protein_coding	ENST00000373210	protein_coding	7	8.02955	2.76319	1.80072	2.86079	1.91514	2.13583	2.23941	1.41389	1.03846	1.4903	1.3628	2.22128	2.08689	2.06158	3.24527	4.1389	2.02432	3.98819
AGO4	ENSG00000134698	protein_coding	ENST00000488778	processed_transcript	2	1.6726	2.95848	0.61708	0.24275	0	0.31017	0	0.59443	0.2878	0.00024	0.59984	0.21843	0.55563	0.51498	1.07959	1e-05	0.53987	0.75284
AGPAT1	ENSG00000204310	protein_coding	ENST00000336984	protein_coding	5	25.64374	3.58158	14.774	27.43415	6.77523	4.55564	0.00138	6.32351	6.13556	7.12291	3.90697	5.30537	1.06895	3.48136	3.84105	6.21843	2.15808	1.7237
AGPAT1	ENSG00000204310	protein_coding	ENST00000375104	protein_coding	7	6.03263	6.00569	2.22816	16.76152	9.40183	29.60866	22.46896	8.34533	0.00023	0.54488	0.34598	3.78935	2.07335	1.68553	0.9018	2.88844	2.11166	4.63061
AGPAT1	ENSG00000204310	protein_coding	ENST00000375107	protein_coding	7	68.77986	74.77628	55.9608	44.78002	3.38326	25.79104	2.20661	10.03061	5.04077	22.9111	7.36748	10.39807	5.42369	9.83764	7.05398	9.59792	11.72494	12.92471
AGPAT1	ENSG00000204310	protein_coding	ENST00000395497	protein_coding	7	0.9289	0	0.55189	0.13942	0	0.56718	0	0	0	0	0	0.15488	0	0	0.10973	0.57003	0	0.09088
AGPAT1	ENSG00000204310	protein_coding	ENST00000490711	processed_transcript	7	0.88188	0.85495	0.31522	0.26385	0	0.20751	0	0	0	0.11392	0.02535	0.03106	0.05278	0	0.07077	0	0	0
AGPAT2	ENSG00000169692	protein_coding	ENST00000371694	protein_coding	7	3.32418	6.69615	2.97488	5.33222	0	3.00404	0.5213	3.74953	1.9007	2.21682	0.64076	1.35326	0.51517	1.46294	0.67223	1.10719	1.91866	0.56702
AGPAT2	ENSG00000169692	protein_coding	ENST00000371696	protein_coding	5	12.91603	22.42901	17.95537	23.14994	3.54473	20.09687	3.98198	12.6871	5.51668	25.82454	9.79457	16.03164	6.29568	14.6493	11.33606	13.24394	14.91232	14.70135
AGPAT2	ENSG00000169692	protein_coding	ENST00000472820	retained_intron	7	2.01168	7.88152	0.93775	1.41359	0	0.20257	1.21045	0.17673	0.23674	0.41085	1.02145	0	1.33059	0.46338	0.8343	0	0.01781	0.52916
AGPAT2	ENSG00000169692	protein_coding	ENST00000538402	protein_coding	3	10.67961	13.80554	2e-05	1e-05	9e-05	1e-05	1.37495	0	2.22048	2e-05	5e-05	1e-05	0.02255	2e-05	4e-05	3e-05	1e-05	4e-05
AGPAT3	ENSG00000160216	protein_coding	ENST00000291572	protein_coding	7	17.11189	20.16009	2.46233	3.89285	1.20059	2.76464	4.42262	1.38331	3.23925	3.0856	1.64383	3.09994	1.58522	3.22752	2.75275	4.88554	1.89798	5.19084
AGPAT3	ENSG00000160216	protein_coding	ENST00000327505	protein_coding	7	14.80815	4.85763	1.14665	4.48253	0.95952	2.786	3.8922	2.42793	1.63575	3.85452	1.91783	3.59571	3.23672	2.78132	5.62131	0.00853	1.73546	6.65127
AGPAT3	ENSG00000160216	protein_coding	ENST00000398061	protein_coding	4	9.36737	0.05147	2.22833	0.01267	0.01089	0.00409	0.00801	0.00393	0.00316	1.40239	1.20291	2.65644	1.91212	1.96545	0.00724	6.77516	1.73878	0.00456
AGPAT3	ENSG00000160216	protein_coding	ENST00000398063	protein_coding	2	0.63947	1.19027	0	0	0	0	0	0	0	0	0.22051	0.04881	0	0.10713	0.12925	0.47003	0.33051	0.55731
AGPAT3	ENSG00000160216	protein_coding	ENST00000448287	protein_coding	1	0.68874	0.93625	0	0.92813	0	0.44466	0	0	0	1.98597	0	0.26589	0.37017	4.37936	8.29231	0.80944	6.54857	0.85102
AGPAT3	ENSG00000160216	protein_coding	ENST00000457068	protein_coding	1	0	9.59551	6.73251	7.35498	8.14892	4.67622	0	7.00001	5.45714	21.76746	13.13479	22.61027	12.93993	33.15337	22.11991	31.26926	15.57338	13.00383
AGPAT3	ENSG00000160216	protein_coding	ENST00000467358	retained_intron	4	2.77182	1.15199	0.46432	0.99309	0.0163	0.45866	0	0.23022	0.23131	0.33623	0.18113	0.2337	0.16601	0.34165	0.38161	0.59263	0.35369	0.64477
AGPAT3	ENSG00000160216	protein_coding	ENST00000474735	processed_transcript	7	1.3872	2.03024	0.88704	0.86698	0	0.77736	0.20398	0.05536	0	0.40835	0.34277	0.60372	0.79015	0.44812	0	0.72936	0.45487	0.55428
AGPAT3	ENSG00000160216	protein_coding	ENST00000479117	processed_transcript	1	2.908	2.2593	0.43931	2.37034	2.37234	1.19029	0	2.56739	0	3.30442	4.83248	7.36494	1.90265	6.54198	5.84264	6.40067	2.68698	2.12837
AGPAT3	ENSG00000160216	protein_coding	ENST00000484865	retained_intron	1	3.19536	1.76972	1.00737	1.03657	0	0.10246	0.3067	1.36467	0	2.80274	2.94257	3.48396	3.47432	4.02065	1.88346	3.71668	2.62167	1.50785
AGPAT3	ENSG00000160216	protein_coding	ENST00000546158	protein_coding	1	0.29597	0	0.03702	0	0	0.03458	0	0.13362	0	0.10721	0.03078	0.14116	0.05113	0.24852	0.49906	0.20181	0.61064	0.46596
AGPAT4	ENSG00000026652	protein_coding	ENST00000320285	protein_coding	8	4.37536	2.11184	0.25604	0.44836	1.53548	1.02632	0.47312	0.35332	0.25559	0.70192	0.27431	0.60953	0.5223	0.60776	0.80666	1.15753	0.83849	2.7048
AGPAT4	ENSG00000026652	protein_coding	ENST00000366905	protein_coding	4	4.45917	0.98658	3.77318	5.70559	0	0.65183	0	2e-05	0	2.54652	2.1748	2.89491	2.90578	3.81571	2.96207	4.13091	7.92766	3.89755
AGPAT4	ENSG00000026652	protein_coding	ENST00000366906	protein_coding	4	2.67998	1.03737	1.50538	3.1087	0	0.05149	0.03938	0.22481	0	0.50077	0.1734	0.69796	0.20216	0.67526	1.32401	0.73093	4.83476	3.30551
AGPAT4	ENSG00000026652	protein_coding	ENST00000366908	protein_coding	7	2.71609	1.35497	1.12655	2.60468	1.35947	0.94091	0.00056	0.32002	0.48172	0.18571	0.22005	0	0.18427	0.17663	0.40673	0.059	0.04974	3e-05
AGPAT4	ENSG00000026652	protein_coding	ENST00000366911	protein_coding	7	0.9158	0.29514	0.1219	0.11119	0.00064	0.0507	0.52801	0.12011	0	0	0.06902	0.06597	0.03797	0.05494	0.06413	0.13303	0	0
AGPAT4	ENSG00000026652	protein_coding	ENST00000436279	nonsense_mediated_decay	8	2.72505	0.76843	1.4693	1.99518	1.7648	0.30888	2.87528	1.69022	0.11698	1.0663	1.01009	1.73929	0.48705	1.77393	1.13562	2.23565	4.32771	2.5652
AGPAT4	ENSG00000026652	protein_coding	ENST00000457520	protein_coding	4	11.7188	10.27378	2.82642	4.15808	0	0.80024	3.27738	2.80211	1.26254	1.63618	1.69366	2.05532	1.38402	2.65344	2.63131	3.55879	7.64207	7.89443
AGPAT5	ENSG00000155189	protein_coding	ENST00000285518	protein_coding	6	30.12495	5.6616	8.67696	13.3264	12.53609	18.37291	20.27086	11.40268	11.75008	10.68224	7.77461	14.15143	10.72777	9.47139	15.27332	14.83252	8.01947	17.68613
AGPAT5	ENSG00000155189	protein_coding	ENST00000523234	nonsense_mediated_decay	4	4.39583	3.46044	3.0967	5.69767	0	2.98536	0	0.61616	0.07074	1.35128	0.83588	2.11254	3e-05	2.54808	1.46923	6.91027	2.51178	2.70982
AGPAT6	ENSG00000158669	protein_coding	ENST00000396987	protein_coding	3	19.64687	38.25372	1.60219	2.38591	1.1597	2.62741	1.00854	2.37588	2.32767	4.39072	3.05654	7.28119	3.4433	8.2641	8.41911	12.0741	4.65043	7.98228
AGPAT6	ENSG00000158669	protein_coding	ENST00000518628	retained_intron	4	1.2673	0.39069	0.2059	0.39353	0	0.1003	0	0.37914	0.53017	0.23897	0.31412	0.05615	0.26726	0.03287	0.05195	0.2108	0.31759	0.62373
AGPAT6	ENSG00000158669	protein_coding	ENST00000519853	protein_coding	1	1.85519	0.1217	2.25892	1.69049	1.07215	0.4577	0	0.93755	0.07688	3.81025	5.2663	4.24174	8.45721	9.97511	9.07527	10.1639	5.81655	3.49185
AGPAT6	ENSG00000158669	protein_coding	ENST00000519921	retained_intron	3	16.37052	11.88221	1.8909	3.93013	1e-05	3.66747	1.62694	3.23363	1.756	5.24158	4.41906	8.40164	4.63312	10.03875	9.15405	16.19621	3.87287	5.98923
AGPAT6	ENSG00000158669	protein_coding	ENST00000520223	protein_coding	1	39.69224	13.64109	11.09109	13.48723	2.14379	15.83736	17.74854	16.9321	17.09039	28.25148	30.16072	45.46422	38.59066	51.72303	48.27704	63.4817	29.03847	34.52614
AGPAT6	ENSG00000158669	protein_coding	ENST00000520258	processed_transcript	5	1.63632	0.81353	1.76877	0.41899	0.63942	0.49072	0	7e-05	0	1.44174	1.37234	0.51728	1.03781	1.22602	1.54787	2.11932	4e-05	0.64902
AGPAT6	ENSG00000158669	protein_coding	ENST00000521121	processed_transcript	6	0	3.22419	0.00026	1.04096	5.61276	1.55582	5.99856	1.82027	0	1.96627	1.1175	1.22695	1e-05	0.1997	0	0.60961	0.7965	4.18694
AGPAT6	ENSG00000158669	protein_coding	ENST00000521349	retained_intron	8	20.81394	37.5677	0.27815	0.38746	1.03682	2.741	2.6756	0.11801	1.52172	1.03008	0.65637	0.60195	0.00508	2.7898	0.03733	3.98502	2.63096	2.18786
AGPAT6	ENSG00000158669	protein_coding	ENST00000521806	nonsense_mediated_decay	1	6.41797	0.06558	1.76401	1.98761	2.21986	1.42554	3.59226	1.80289	4.79506	5.27806	7.5767	10.33075	10.43263	10.59836	9.04936	13.06597	5.44624	5.72347
AGPAT6	ENSG00000158669	protein_coding	ENST00000523906	retained_intron	3	5.18069	6.36323	1.61839	1.11133	0	0.96182	0.07062	1.08324	2.05975	1.35382	3.63452	1.92312	4.70491	3.4641	5.17202	4.9726	3.63019	1.53836
AGPAT9	ENSG00000138678	protein_coding	ENST00000264409	protein_coding	2	6.14299	8.50661	0.56834	1.065	0.01278	1.10637	0.00795	0.63774	0.17209	1.17981	1.2828	2.32897	2.10553	1.6902	3.8073	1.944	6.79956	8.64327
AGPAT9	ENSG00000138678	protein_coding	ENST00000395226	protein_coding	8	0.00599	0.00409	0.00043	4e-05	0.57377	5e-04	0.25453	4e-05	0.3929	0.00014	5e-04	0.00571	0.00197	0.99738	0.00077	3.44209	1.14235	0.71997
AGPS	ENSG00000018510	protein_coding	ENST00000264167	protein_coding	8	53.43141	9.32546	4.38401	9.74721	10.91025	10.67995	10.53489	5.26151	5.96695	5.34729	4.14074	8.83326	8.26671	6.30896	15.38304	18.66798	33.09127	58.47519
AGPS	ENSG00000018510	protein_coding	ENST00000409888	protein_coding	3	1.32397	6.94168	0	0.06563	0	0.09655	0	0	0.34435	0.32292	0	0.17824	0.37827	0.04153	0	0.05713	0.16328	0
AGPS	ENSG00000018510	protein_coding	ENST00000460342	retained_intron	3	2.74968	0.7341	0.12853	0.27359	0	1.41672	0.15683	0.25007	1.45546	0.31845	0.4813	0.34432	0	0.17845	1.79102	0.13292	1.09046	0.54638
AGRN	ENSG00000188157	protein_coding	ENST00000379370	protein_coding	2	10.79849	17.36433	0.89671	0.86796	0.16415	0.72211	0.59515	0.44103	0.11539	1.25818	0.55316	1.0027	0.74096	2.16481	1.22021	2.34351	4.60294	4.87312
AGRN	ENSG00000188157	protein_coding	ENST00000461111	retained_intron	7	0.88949	1.57935	0.52018	0.72919	0	0.07173	0.61193	0	0	0.0104	0.00893	0	0	0.05472	0.05916	0.01515	0	0.02438
AGTPBP1	ENSG00000135049	protein_coding	ENST00000337006	protein_coding	8	5.27066	3e-05	0	3e-05	0.31636	1e-05	0	6e-05	0	0.07218	0.05849	0	0	0	0	0.38443	2.80438	0.89953
AGTPBP1	ENSG00000135049	protein_coding	ENST00000357081	protein_coding	2	31.07298	8.165	3.27441	7.7789	3.54099	5.93848	10.32665	5.64947	6.16781	3.88809	4.1227	8.97917	7.95945	7.06641	17.44718	20.83083	15.91667	30.04196
AGTPBP1	ENSG00000135049	protein_coding	ENST00000376080	protein_coding	6	0	0	0	1.29977	0	1.49984	0	1.7022	0	0.60967	0.77832	1.14809	0	0	5.71924	0	0	0
AGTPBP1	ENSG00000135049	protein_coding	ENST00000376081	protein_coding	3	0	3.99891	0	2e-05	0	0.31834	0	0	1e-05	0.58997	1.05154	0.05063	3.70986	0.02839	0	0	1.7839	0
AGTPBP1	ENSG00000135049	protein_coding	ENST00000376083	protein_coding	4	3.92197	2.29495	0.61758	2.33579	1e-04	1.86189	0	2.02437	0.54775	1.00239	0.58451	1.76583	0.59768	0.1933	3.26992	2.80043	0.0061	4.87771
AGTPBP1	ENSG00000135049	protein_coding	ENST00000376109	protein_coding	8	1.45324	0.24573	0	0	1.35077	0.37935	0	0	2e-05	0.05208	0.08064	0.18321	0.11723	0.09691	0.1697	0.80154	0.86795	1.28024
AGTPBP1	ENSG00000135049	protein_coding	ENST00000432218	protein_coding	6	0.12557	0	0.15225	0	0	1.72161	1.12463	0	0	0	4e-05	0	0.99344	0.13038	3e-04	0.02522	0.20999	1.48273
AGTPBP1	ENSG00000135049	protein_coding	ENST00000489265	processed_transcript	1	1.65322	0.00268	0.50606	0.09805	0	0	0.42904	0	0	0.07705	0.03564	0.30787	0.19802	0.10871	0.27479	1.16628	0.23805	0.56673
AGTPBP1	ENSG00000135049	protein_coding	ENST00000491784	processed_transcript	5	1.91467	0.47697	0.02068	1.32834	5.8393	1.92683	1.07729	0.27867	1.94009	1.06375	0.88495	1.09973	2.42452	0.96812	0	2.38987	3.88736	2.2765
AGTR1	ENSG00000144891	protein_coding	ENST00000349243	protein_coding	1	0.03855	1e-05	0	0	0	0.27045	0	0.0814	0	0	0.13378	0.13655	0	0.18502	0.55744	0.16123	1.12304	0.40914
AGTR1	ENSG00000144891	protein_coding	ENST00000402260	protein_coding	5	0.00251	3e-05	0.06922	0.22527	0.00026	0.16026	8e-05	0.06473	9e-05	0.2603	0.00105	0.24792	0.00018	4e-05	0.36948	1.02542	1e-05	0.27036
AGTR1	ENSG00000144891	protein_coding	ENST00000404754	protein_coding	6	0.64276	0.03441	3e-05	3e-05	0.77574	1e-05	0.02194	9e-05	0.44977	0.04489	0.02485	0.0025	0.18613	0.07458	0.00053	0	3e-05	0.01019
AGTRAP	ENSG00000177674	protein_coding	ENST00000314340	protein_coding	5	21.82418	46.30002	36.71107	38.23539	2.525	32.58596	12.16315	25.32494	25.32048	40.48298	25.70401	36.37152	17.64992	28.1724	19.60066	23.48717	10.47975	12.03141
AGTRAP	ENSG00000177674	protein_coding	ENST00000376629	protein_coding	5	12.43946	3.91581	13.62082	19.45827	2.87737	19.61271	0.28851	12.20985	3.53582	19.18799	8.63248	14.86049	3.06478	14.60847	6.75701	9.08368	8.51025	4.95293
AGTRAP	ENSG00000177674	protein_coding	ENST00000376637	protein_coding	4	0.39153	0	0.41528	0.3567	0	0.38149	0	0.01641	0	0.19196	0	0.29034	0	0.74175	0.36357	0.48982	0.41608	1.1359
AGTRAP	ENSG00000177674	protein_coding	ENST00000400895	protein_coding	4	1.88905	1.02124	0.94291	2.93879	0	1.86449	0.14347	0.99215	0	2.83584	1.34355	2.63187	0.88721	4.43926	0.07387	2.73907	1.78515	1.20396
AGTRAP	ENSG00000177674	protein_coding	ENST00000476512	nonsense_mediated_decay	5	0	0.55618	0.16103	1.15838	0	1.10851	0	0.25749	0	0.29767	0.21154	0.06813	0	0	0	0.75002	1e-05	0.00018
AGTRAP	ENSG00000177674	protein_coding	ENST00000494437	processed_transcript	7	1.89375	2.06795	1.50419	2.17577	1.18456	0.69072	1.5996	0.49542	0.07238	0.19306	0.10777	0.02142	0.05683	0.20563	0.42316	0.06796	0	0.28111
AHCTF1	ENSG00000153207	protein_coding	ENST00000326225	protein_coding	7	0.2893	0.05366	0.02885	0.00025	0.01806	1e-05	0.03874	2e-05	0	0	0.02089	0.14994	0.07938	0.00017	0.00027	3e-05	3e-05	0.00012
AHCTF1	ENSG00000153207	protein_coding	ENST00000366508	protein_coding	8	0.66567	0.00373	2e-04	0.34912	0.00105	0.41965	0.00081	0.24011	0.04983	0.16249	0.00021	5e-05	0.00038	0.11217	0.36275	0.29761	0.20747	0.44489
AHCTF1	ENSG00000153207	protein_coding	ENST00000391829	protein_coding	7	0.29655	0.05509	0.03185	3e-04	0.02527	1e-05	0.04686	3e-05	0	0	0.02397	0.00037	0.09161	0.00019	3e-04	4e-05	4e-05	0.00012
AHCTF1	ENSG00000153207	protein_coding	ENST00000470300	processed_transcript	6	0.89441	0	0.15365	0.11848	1.03205	0.24439	1.43032	0.44778	0.60659	0.20935	0.16741	0.301	0.3308	0.16745	0.42642	0.2118	0.10085	0.62293
AHCTF1	ENSG00000153207	protein_coding	ENST00000478568	protein_coding	2	13.46134	5.08225	0.19251	0.43148	0	0.29329	0	0.18918	0.60895	0.96923	0.66032	0.51859	0.20786	1.42914	0.86593	1.57301	5.24069	2.86391
AHCY	ENSG00000101444	protein_coding	ENST00000217426	protein_coding	2	347.00071	677.98533	58.13002	84.07362	22.28406	48.57635	30.02954	33.01154	24.37238	36.28449	35.44793	45.60692	47.57789	67.61644	99.33847	110.88678	490.69351	412.1427
AHCY	ENSG00000101444	protein_coding	ENST00000468908	processed_transcript	5	0.54757	0	0.4451	0.24417	0	0	0.54014	0.1435	0.24894	0.52316	0.87955	0.58828	0.73665	0.25458	0.11336	0.75241	0	1.07537
AHCY	ENSG00000101444	protein_coding	ENST00000480653	retained_intron	4	3.18288	4.48258	0.71847	0.21934	1e-05	1e-05	0	0.20355	1e-05	0.06079	0.06896	0	1e-05	0	0.09988	1e-05	0.69657	0.11905
AHCY	ENSG00000101444	protein_coding	ENST00000606061	retained_intron	7	8.03926	4.22944	0.90514	1.56465	0	0.59315	0.28632	0.60396	0	0.26967	0.15101	0.23837	0.02094	0.22362	0.63996	0.25923	0.15642	0.34317
AHCYL1	ENSG00000168710	protein_coding	ENST00000359172	protein_coding	2	0.42468	0.00037	0.04788	0	0	0	0	0	2e-05	0.15689	0.0316	0.06948	0.10731	1e-05	0.09634	0.49728	14.62412	0.64282
AHCYL1	ENSG00000168710	protein_coding	ENST00000369799	protein_coding	7	68.13886	80.72675	9.21439	16.6523	7.49969	10.42907	9.13336	7.49562	6.7414	7.92618	5.464	9.69396	10.0859	10.30299	19.56543	25.72122	72.15478	115.62524
AHCYL1	ENSG00000168710	protein_coding	ENST00000393614	protein_coding	8	0.00014	34.16155	0	0	0	0	0	0	0.01581	6e-05	0.00083	0	0.02697	0	2e-04	3e-05	14.04633	0.18643
AHCYL1	ENSG00000168710	protein_coding	ENST00000469401	processed_transcript	5	2.55335	0.39933	0.85994	1.20457	0.0644	0.76277	1.93867	0.26051	2.44065	0.42771	0.7183	0.39557	0.58312	0.57434	0.33613	0.52471	0.46468	0.66465
AHCYL1	ENSG00000168710	protein_coding	ENST00000475081	processed_transcript	1	0	0.34231	0.23484	0.4366	0	0.04635	0	0.07163	0	1.43545	0.64617	0.71829	1e-05	6.40761	1.22898	2.29881	23.62251	0
AHCYL2	ENSG00000158467	protein_coding	ENST00000325006	protein_coding	2	2.20689	1.51244	0.88831	0.18966	3e-05	0.44649	0	0.51612	0.28702	0.13278	0.27761	0.83267	2e-05	1.01123	0.6388	0.81626	1.60373	2.52308
AHCYL2	ENSG00000158467	protein_coding	ENST00000446544	protein_coding	2	4.96879	2.71032	0.00014	0.29936	0.00151	0.68902	2.47895	0.13204	0.00169	0.71355	0.59566	4e-05	1.29244	0.31064	0.82545	2.23412	4.22386	3.33073
AHCYL2	ENSG00000158467	protein_coding	ENST00000466924	protein_coding	3	3.64323	6.68618	0	0	0	0	0	0.11938	0	0	0	0.40349	0	0.28297	1.89962	1.01386	3.62522	7e-05
AHCYL2	ENSG00000158467	protein_coding	ENST00000466993	protein_coding	1	0	0	0	0	0	0	0	0	0	0.2065	0.65221	0.03717	2.27706	0.77521	0	1.14409	5.24811	2.63712
AHCYL2	ENSG00000158467	protein_coding	ENST00000531335	protein_coding	7	1.92072	3e-05	0.63149	2.22795	1.4019	0.73745	0.03728	0.39512	0	0.43935	0.00034	0.45414	0	0.47354	0.00011	0.85132	0.00014	4.82228
AHDC1	ENSG00000126705	protein_coding	ENST00000247087	protein_coding	8	0.38293	0.73332	0	0	0	0.02179	0	1e-05	0	0	0	0.00018	0.08636	0.02414	0	0.06943	0	0.1546
AHDC1	ENSG00000126705	protein_coding	ENST00000374011	protein_coding	2	1.42824	5.36038	0.25144	0.25518	0.29664	0.26294	0	0.09594	0.09517	0.28798	0.15785	0.31496	0.16729	0.59747	0.7342	1.0965	1.70821	2.22842
AHI1	ENSG00000135541	protein_coding	ENST00000265602	protein_coding	2	1.93779	0.22297	1e-05	0.20565	0.48366	0.00036	1e-05	0.08662	0.18627	0.1437	0	0.31997	0.16273	0.36496	1.04462	0.48727	0.27868	1.38408
AHI1	ENSG00000135541	protein_coding	ENST00000327035	protein_coding	8	8.06748	0.87299	0.42614	1.26919	1.78631	2.85542	2.66502	1.5173	1.74514	1.26351	1.06079	2.59371	2.83033	1.59615	4.09184	4.89491	4.01405	5.35308
AHI1	ENSG00000135541	protein_coding	ENST00000367798	protein_coding	4	0	0	1.04135	4.12934	0	3.37335	0	0.64873	0.8191	0.73467	0.26543	1.79868	2.17997	2.10208	0.54107	4.69846	4.55013	1.82822
AHI1	ENSG00000135541	protein_coding	ENST00000367799	protein_coding	2	1.4465	0	0	0.16637	0	0	0	0	0.1944	0.00235	0.48269	0.52071	0	0.3942	0	1.81313	0.41911	1.37289
AHI1	ENSG00000135541	protein_coding	ENST00000367800	protein_coding	1	0.89334	0	0	0.14994	0	0.04398	0	0.32383	0	0.22076	0.56781	0.13694	0.36985	0.09539	0.27519	0.6235	0.47983	0.00017
AHI1	ENSG00000135541	protein_coding	ENST00000457866	protein_coding	8	0.75083	0.04883	0.2809	0.29612	0.66105	0.92881	0.51501	0.04775	0.43246	0.38584	0.00928	0.70612	0.36496	0.30418	0.897	0.50907	0.49503	1.64998
AHI1	ENSG00000135541	protein_coding	ENST00000475846	nonsense_mediated_decay	5	0.36167	0	0.0729	0.08583	0.10654	0.27804	0.11671	0.13654	1.36156	0.01846	0.05046	0.08601	0.36986	0.03429	0.20627	0	0	0
AHI1	ENSG00000135541	protein_coding	ENST00000488690	protein_coding	6	0.83093	0	0.49332	0.82781	0	1.76347	2.47526	0.48143	0	0.43604	0.40937	0.25124	0.00111	0.14401	0	0.55376	0	0.13527
AHI1	ENSG00000135541	protein_coding	ENST00000498558	retained_intron	3	0.63909	0.06492	0.06167	0.14423	0	0.52781	0	0.02379	0.14964	0.10566	0.32662	0.47544	0.18046	0.26928	0.16217	0.52709	0.43333	0.2496
AHI1	ENSG00000135541	protein_coding	ENST00000524469	protein_coding	8	0.57892	0.50517	0	0	3.86459	0	0	0.20371	0	0	0.03484	0.03532	0.08425	0.03336	0	0	0.78574	0.86365
AHI1	ENSG00000135541	protein_coding	ENST00000528103	protein_coding	6	1.25603	0	1.88847	2.01258	0.11755	2.48063	0	1.83565	0	0.58159	0.82576	0.04222	2.56206	0	2.30122	0	0	0.19205
AHI1	ENSG00000135541	protein_coding	ENST00000529865	protein_coding	1	1.0477	0	0	0.17105	0	0.26334	2.31575	0	1.85918	0	0.15789	0.22008	0.67071	0.34906	0.52274	1.2863	0.36915	0.46766
AHI1	ENSG00000135541	protein_coding	ENST00000531788	nonsense_mediated_decay	5	0.3434	0.00011	0.10598	0.22558	0.34584	0	1.38732	0.09979	1e-05	0.19713	0.23745	0.04719	0.05958	0.05178	1e-05	0.11141	1e-05	0.18299
AHNAK	ENSG00000124942	protein_coding	ENST00000257247	protein_coding	7	0.22087	0.73127	0.49596	0.72625	0	0.56532	0	0	0.12257	0.39775	0.12737	0.40734	0	0.21775	0.08119	0.36018	0.14209	1e-05
AHNAK	ENSG00000124942	protein_coding	ENST00000378024	protein_coding	3	14.72234	3.79894	0.84605	1.85087	0.5129	2.05564	1.45937	1.89768	0.81823	3.89812	1.32913	2.49398	1.895	2.05817	1.17032	2.72195	1.50641	1.58236
AHNAK2	ENSG00000185567	protein_coding	ENST00000333244	protein_coding	2	0.72951	0.71386	0.00058	0.11189	0.0797	0.00094	0.06302	0.06428	0	0.23093	0.04469	0.13135	0.15451	0.16357	0.07286	0.21404	0.13693	0.2015
AHNAK2	ENSG00000185567	protein_coding	ENST00000555122	retained_intron	6	4e-05	0.00025	0.13744	0.00704	0.00157	0.12496	0.00158	1e-05	0.13412	2e-05	0.0442	1e-05	0.00067	0	0.00549	1e-05	2e-05	2e-05
AHNAK2	ENSG00000185567	protein_coding	ENST00000557457	protein_coding	4	2.73198	1.09819	0.19222	0.35549	0	0.20584	0	0.34102	0.04156	0.35273	0.07826	0.30694	0.16143	0.2706	0.21332	0.33066	0.11551	0.1262
AHR	ENSG00000106546	protein_coding	ENST00000242057	protein_coding	1	6.21954	0.65463	0.86371	2.03551	0.31626	1.4798	1.3701	1.04417	1.11439	0.8616	0.82244	2.00613	1.99408	1.13068	2.53282	2.46553	2.29433	4.51517
AHR	ENSG00000106546	protein_coding	ENST00000463496	nonsense_mediated_decay	2	2.64224	2.57709	0.57181	0.18491	0	0.10116	0.48574	1e-05	0	0.42993	0.32705	0.00545	0.03602	0.78739	0.00026	1.46638	1.77241	1.81548
AHR	ENSG00000106546	protein_coding	ENST00000475440	processed_transcript	4	0	0	0.88744	1.66881	0	0.48378	0	0.55422	0	1.17622	0.30725	0.53436	0.30344	0.55293	0	0.00027	1.61865	1.03026
AHR	ENSG00000106546	protein_coding	ENST00000492120	processed_transcript	3	2.81921	0.05584	0	0	0	0	2.02458	0.05478	0	0.52225	0.20851	0	0	5e-05	0.84615	1.10648	0	0.84998
AHRR	ENSG00000063438	protein_coding	ENST00000316418	protein_coding	2	6.1189	5.84506	0.77898	1.13983	0.46704	1.0113	1.11617	0.51323	0.40085	1.32209	0.76457	1.37056	1.05583	1.6486	1.76439	2.58248	1.24804	3.14751
AHRR	ENSG00000063438	protein_coding	ENST00000505113	protein_coding	1	0	0	0.21798	3e-05	0	2e-05	0	0.12009	0.0753	0.44246	0.26508	0.03925	0.03926	0.76981	0.57383	0.2155	1.53202	0.07958
AHRR	ENSG00000063438	protein_coding	ENST00000506456	protein_coding	4	1.65776	1.93448	0.05404	0.25836	0	0	0	0	0.36007	0.05523	0.09186	0	0	0	0.13767	0.40452	0.17465	0.33598
AHRR	ENSG00000063438	protein_coding	ENST00000507048	retained_intron	7	1.93138	0.71621	0.37663	0.3328	1.06219	0.66174	0.19652	0.12876	0.3893	0.39083	0.31838	0.41161	0.62956	0.30492	0.40554	0.46419	0.2831	0.77614
AHRR	ENSG00000063438	protein_coding	ENST00000510910	retained_intron	7	2.3315	1.15915	0.27096	0.87002	0	0.39778	0	0.08093	0	0.16745	0	0.44263	0.31773	0.58292	0.05019	0	0	0.25129
AHSA1	ENSG00000100591	protein_coding	ENST00000216479	protein_coding	2	209.12636	208.07377	13.6012	21.77439	12.52097	18.24911	10.0033	15.80213	14.07619	28.09107	50.56583	75.96113	117.51439	134.4007	309.05499	343.15488	239.20833	248.32652
AHSA1	ENSG00000100591	protein_coding	ENST00000535854	protein_coding	1	0	0	0	4e-05	0	0	0	0	0.11165	1e-05	0	0.00016	0.3261	2.91873	0.001	0.95471	13.59988	0.06183
AHSA1	ENSG00000100591	protein_coding	ENST00000553374	protein_coding	5	1.7101	0.08299	3.43161	5.0589	3.01373	2.04871	2.89318	2.97917	1.63361	2.68949	0.5823	3.57213	0	16.39161	4.7361	4.37117	3.45745	4.60312
AHSA1	ENSG00000100591	protein_coding	ENST00000554156	retained_intron	5	1.98632	56.43647	0	0	7.76403	0.33321	0.83402	0	0	0	0	0	0	0	1.81019	0.44217	0	0
AHSA1	ENSG00000100591	protein_coding	ENST00000555133	protein_coding	5	6.98655	0.4677	0.62089	4.68643	0.49692	5.74537	0.1761	0.63395	8.95531	1.11825	0.90101	6.19014	5.32374	3.47764	4.38587	48.25604	10.22005	0
AHSA1	ENSG00000100591	protein_coding	ENST00000555473	retained_intron	1	31.87509	18.55505	11.83343	17.36149	5.70742	12.09338	20.62235	10.76395	4.47238	16.2203	26.13851	33.72703	71.18898	98.22577	128.62986	262.7274	136.51057	161.08087
AHSA1	ENSG00000100591	protein_coding	ENST00000555517	protein_coding	7	2.34344	2.86457	0.06171	0.68733	0	0.39113	0.30209	0.06568	0.03106	0.03647	0.0712	0.27103	0.2536	0	0.20466	0.13179	0	0.23077
AHSA1	ENSG00000100591	protein_coding	ENST00000555729	protein_coding	3	0.2126	0.58096	0.20039	0	0	0	6.81205	0	0	0.14827	0.12399	0.64099	0.35607	0.31408	0	0.20173	0	0
AHSA1	ENSG00000100591	protein_coding	ENST00000556369	nonsense_mediated_decay	4	4.37435	4.31901	0.9821	1.17896	0	0.39568	0	0.5875	0	0.19502	0.56548	1.07258	0.9363	1.22655	1.49196	2.25387	0.67878	0.76558
AHSA1	ENSG00000100591	protein_coding	ENST00000556866	retained_intron	1	22.11888	0	0.03705	1.31651	5.39379	7e-05	0	0.78426	0	5.36676	24.60552	15.15931	75.74856	34.52186	74.63668	154.74918	90.09728	97.08093
AHSA1	ENSG00000100591	protein_coding	ENST00000556963	retained_intron	7	8.93055	2.37867	0.13862	0.53263	0	0.10837	4.76344	0.30914	0.78413	0.23026	0.05943	0	0.52002	0.06207	0.42826	0.51887	0	0.92931
AHSA2	ENSG00000173209	protein_coding	ENST00000357022	protein_coding	7	8.41822	0.56742	8.24771	11.73258	0	1.70046	0.97224	0.63109	0.36259	0.67835	0.335	0.65765	0.3953	0.6383	0.94719	0.85128	0.85062	1.20203
AHSA2	ENSG00000173209	protein_coding	ENST00000394457	protein_coding	6	3.00168	0.47126	1.6017	2.84067	1.08194	0.62576	0.81284	0.23758	0.45333	0.23152	0.19184	0.16223	0.26639	0.12028	0.39084	0.30014	0.21309	0.3902
AHSA2	ENSG00000173209	protein_coding	ENST00000463681	processed_transcript	4	0	1.41277	0.81207	0.88617	0	0.46924	0	0	0	1.0276	0.16902	0.44169	0.41128	0.77004	0.00484	0	0.90232	0.62185
AHSA2	ENSG00000173209	protein_coding	ENST00000471542	retained_intron	6	10.39619	2.18454	0.02164	0.22623	0.00092	1.04774	6.37937	0.51044	0.58191	0.07385	0.13005	0.12212	0.31989	0	0.42513	0.11403	0.00083	0.38152
AHSA2	ENSG00000173209	protein_coding	ENST00000484217	retained_intron	4	0.62978	0.06244	0.19962	0.1446	0	0	0.02184	0.10217	0	0.19342	0.05918	0.04101	3e-05	0.10889	0	0.15686	0.19028	0.30193
AHSA2	ENSG00000173209	protein_coding	ENST00000489653	processed_transcript	7	2.04287	0.42545	0.13153	0.20837	0	0.17461	0	0.02363	0.25373	0	0	0.11206	0	0	0.21219	0.03866	0	0
AHSA2	ENSG00000173209	protein_coding	ENST00000493628	processed_transcript	7	3.61662	0.53807	0.51145	5.25621	0.10815	0.01843	0.05791	0.79428	0	5e-05	0	0	0.04585	0.10087	0.17075	3e-05	0	0
AIDA	ENSG00000186063	protein_coding	ENST00000340020	protein_coding	6	39.88742	3.65505	11.31566	25.18366	35.3184	63.27555	33.63051	27.95961	18.21214	16.53378	5.47706	13.09204	2.81351	3.11131	5.89393	6.77165	3.32787	8.3156
AIDA	ENSG00000186063	protein_coding	ENST00000355727	protein_coding	6	1e-05	0	12.99994	13.12707	22.829	12.69899	12.94967	5.80523	0.88098	5.70849	2.93558	2.63065	2.80284	4.08028	3.46955	5.69246	0.64252	0.72891
AIDA	ENSG00000186063	protein_coding	ENST00000474863	processed_transcript	1	1.5688	3.68977	0.83984	0.82008	1.1508	0.38354	0.15112	0.78248	0.41174	1.81338	2.01933	2.62229	3.80732	2.21193	1.95529	3.36031	0.93524	1.32574
AIF1L	ENSG00000126878	protein_coding	ENST00000247291	protein_coding	3	26.56138	28.19986	3.76898	5.92785	2.29851	6.11091	12.56696	7.95391	8.74892	11.46367	5.71268	10.31113	3.56817	6.68992	5.37292	7.46956	3.85169	5.10406
AIF1L	ENSG00000126878	protein_coding	ENST00000372312	protein_coding	6	0.51328	0	6e-05	9e-05	0	3.87658	5.97498	3.10821	0.74473	1.82994	1.58277	2.47791	0.72296	0.54812	0.22866	0.92316	0.83579	0
AIF1L	ENSG00000126878	protein_coding	ENST00000372314	nonsense_mediated_decay	7	2.20541	0.00041	0.21572	0.16837	0.02548	1.5747	0.00047	0.10715	0.00046	0.26076	0	0.24218	0.97559	2e-05	0	0.17256	9e-05	0.91808
AIFM1	ENSG00000156709	protein_coding	ENST00000287295	protein_coding	2	146.27335	119.38812	4.63225	9.15459	4.76365	11.85119	4.78527	8.54483	6.35486	9.96106	9.23298	14.25286	13.22081	16.01312	26.09404	27.17995	72.1457	68.01137
AIFM1	ENSG00000156709	protein_coding	ENST00000346424	protein_coding	4	5e-05	0	4.98832	4.87689	2e-05	4e-04	3.96463	5e-04	0.61005	1e-05	2e-05	0.00118	0	0	0	0	0	0
AIFM1	ENSG00000156709	protein_coding	ENST00000460436	protein_coding	7	1.10069	0.16496	0.22558	0.28483	0	0.25497	0	0	0	0.02606	0.03951	0	0.02418	0.13987	0.15818	0.29325	0.16317	0.14049
AIFM1	ENSG00000156709	protein_coding	ENST00000533719	retained_intron	1	1.36875	1.11482	1.04708	1.38475	9.67591	0.21087	11.32115	0.3706	0.86183	2.08738	1.73992	1.62126	3.05699	5.19181	0.00673	18.98696	23.3626	31.9526
AIFM2	ENSG00000042286	protein_coding	ENST00000307864	protein_coding	2	1.88341	2.90581	0.31404	0.33837	0	0.33698	0.10885	0.25762	0.26063	0.41154	0.31693	0.54574	0.54288	1.36858	1.43361	2.22611	1.88273	2.31378
AIFM2	ENSG00000042286	protein_coding	ENST00000373248	protein_coding	7	0.541	0.55795	0.55151	0.84291	0	0.29971	0.825	0.18563	0	0.03528	0.10587	0.09584	0.19183	0.1347	0.26471	0.34564	0.17888	0.42354
AIFM2	ENSG00000042286	protein_coding	ENST00000482166	processed_transcript	2	0	0.57181	0	0.09051	0.29441	0	0	0	0.54118	9e-05	0.00632	0.17867	0.21341	5e-05	0.32085	1.10069	1.21765	0.69082
AIFM3	ENSG00000183773	protein_coding	ENST00000486003	retained_intron	7	0.23145	0.31904	0.2626	0.17603	0.15552	0.0147	0	0	0.07276	0.00878	0	0.01092	0	0.02318	0.02863	0.008	0	0
AIG1	ENSG00000146416	protein_coding	ENST00000275235	protein_coding	5	0.22865	0.0607	0.72413	1.04585	0.32305	1.04256	0.05733	0.40372	0.92155	0	0	0.79723	1.30203	1.0007	0.23745	1.39522	0.49775	1.0194
AIG1	ENSG00000146416	protein_coding	ENST00000357847	protein_coding	1	37.0454	20.93025	9.65473	27.80583	7.55658	17.36725	15.16479	12.44572	15.47787	15.85984	21.30102	35.63649	33.68654	39.22736	57.16601	76.6006	34.78116	50.73559
AIG1	ENSG00000146416	protein_coding	ENST00000367596	protein_coding	6	21.94177	10.23869	68.30775	107.89878	44.51515	100.55172	25.6304	51.19396	19.11565	22.09988	9.36479	15.89036	8.31912	9.57655	9.08184	11.31605	7.40387	5.89105
AIG1	ENSG00000146416	protein_coding	ENST00000367598	protein_coding	3	1.45282	0.75244	0.21728	0.56093	0	0.45941	0.17166	0.60271	0.87577	0.56292	1.34319	1.09309	1e-05	0.50071	0.3319	1.08386	0.64775	1.16499
AIG1	ENSG00000146416	protein_coding	ENST00000367601	protein_coding	1	0	0.33157	9.11448	7.58017	0	4.10139	0.17349	1.46335	1.44311	10.42618	11.00568	2.81323	10.00855	25.77376	9.58115	8.64478	25.25225	6.39471
AIG1	ENSG00000146416	protein_coding	ENST00000447498	protein_coding	3	2.9976	3.26172	0.64881	0.99315	0	1.60425	0	2.01769	2.30202	1.25062	3.63643	3.84416	3.12396	4.80367	5.49492	6.66712	2.0343	1.11717
AIG1	ENSG00000146416	protein_coding	ENST00000458219	protein_coding	1	0.04407	0	12.5288	5.47128	0	5.07622	0.15336	5.05724	8.48409	19.04059	17.89402	28.64992	18.5116	54.90741	44.76826	88.32132	45.83597	35.64198
AIG1	ENSG00000146416	protein_coding	ENST00000494282	protein_coding	6	1.3591	0.31457	0.45124	0.53692	1.37935	0.89712	1.83883	0.68175	0.82045	1.0973	0.71286	1.53552	1.34378	1.34962	0.91171	1.55119	0.68352	1.43106
AIM1	ENSG00000112297	protein_coding	ENST00000369066	protein_coding	3	0.45955	0.1632	0.04221	0.06689	0.00846	0.06118	0.37195	0.03889	0.04951	0.07206	0.05306	0.0925	0.10013	0.06083	0.0887	0.15536	0.10891	0.14486
AIM1L	ENSG00000176092	protein_coding	ENST00000308182	protein_coding	1	0.55584	0.11568	0.14148	0.05816	0	0.02085	0	0.11758	0	0.18431	0.21614	0.4101	0.07371	0.34536	0.53906	0.72446	0.52749	0.26178
AIM1L	ENSG00000176092	protein_coding	ENST00000520372	retained_intron	1	0.0822	1.54762	0.21304	0.38041	0	0.09301	0	0.22354	0	0.12346	0.63173	0.63402	0.2861	1.40889	0	1.34527	0.9919	0.53076
AIMP1	ENSG00000164022	protein_coding	ENST00000358008	protein_coding	5	4.98474	1.43074	2.20971	4.02666	1.72984	3.94636	0.66482	1.89431	1.65316	1.78666	1.40613	2.01904	2.99126	2.60423	2.45019	2.88022	2.31765	3.54934
AIMP1	ENSG00000164022	protein_coding	ENST00000394701	protein_coding	1	35.43083	3.72391	2.96684	7.40751	6.27395	11.62197	13.8038	7.79264	5.61603	8.36799	3.65968	10.38826	5.86105	7.9414	13.946	20.72396	24.18121	39.11926
AIMP1	ENSG00000164022	protein_coding	ENST00000510207	protein_coding	5	2.87	0.78481	0.23197	0.52552	4.16441	0.45627	0	0.96466	6.01531	1.33633	3.29141	3.58563	4.07045	0.55484	0.00289	4.07447	5.43486	1.95763
AIMP2	ENSG00000106305	protein_coding	ENST00000223029	protein_coding	2	77.88338	66.73211	13.72601	17.1451	1.38338	7.8107	4.02112	7.37844	4.1975	11.32699	15.83385	17.45965	28.5651	35.19037	56.19652	71.21612	165.52075	149.64545
AIMP2	ENSG00000106305	protein_coding	ENST00000395236	protein_coding	2	4.20279	2.04915	0.21556	0.74739	0	0.46839	0.26394	0.04579	0.25382	0.80981	0.31924	1.10642	1.16148	3.91671	5.7602	6.95408	9.39032	6.82385
AIMP2	ENSG00000106305	protein_coding	ENST00000400479	protein_coding	7	0.96933	2.20309	1.82394	4.59338	2.78051	0.89544	0	0.82664	0	0.25669	0.29749	0	0	0.14217	0	0.27885	0.08839	0.09904
AIMP2	ENSG00000106305	protein_coding	ENST00000415999	nonsense_mediated_decay	7	1.71916	1.07964	0.22732	0.34942	0	0.37122	0	0	0	0.08191	0.07513	0.02764	0	0.06387	0.2059	0.09024	0	0.15087
AIP	ENSG00000110711	protein_coding	ENST00000279146	protein_coding	4	47.73104	64.99767	28.40417	38.6815	2.28049	12.3362	7.74832	11.41406	11.93385	24.14358	25.26571	34.47514	29.20309	61.66998	65.0087	82.71837	99.73211	96.11777
AIP	ENSG00000110711	protein_coding	ENST00000525341	protein_coding	6	0.38216	2.24038	3.19608	2.60172	1.78781	0.40487	0.34781	1.67483	1e-05	0.64175	0.4895	1.06573	0.95193	1.78622	0.31068	1.37323	1.55776	0.81021
AIP	ENSG00000110711	protein_coding	ENST00000528641	protein_coding	1	0.92577	2.7412	0.53254	0.96754	0	0.57391	0	0.47773	4.69835	1.26253	3.53398	2.4605	3.73086	1.67678	1.67379	3.80991	1.73499	2.22842
AJUBA	ENSG00000129474	protein_coding	ENST00000262713	protein_coding	2	10.31529	4.7018	1.35442	1.66968	0.34087	1.09268	0.31735	1.00111	0.66322	1.54514	1.66917	2.33954	1.84224	4.7045	5.4783	7.04102	11.46996	10.52779
AJUBA	ENSG00000129474	protein_coding	ENST00000361265	protein_coding	5	0	0	0	0	0.24449	0	0	0	0.67044	0	0.14404	0	0.92086	0.66208	0	0	1.09212	0.1931
AJUBA	ENSG00000129474	protein_coding	ENST00000397388	protein_coding	6	2.16089	3.11332	2.85946	2.27153	2.1125	1.45479	3.07268	0.65059	0.52191	0.53091	0.30424	0.44545	0.45296	0.09813	0	0.79506	0	0
AJUBA	ENSG00000129474	protein_coding	ENST00000553736	protein_coding	5	0.57831	0.22332	0.21137	0.1477	0	0.29054	0.50568	0.02891	0.44789	0.19917	0	0.03839	0.20711	0.1492	0	0.22413	0.07782	0.11692
AK1	ENSG00000106992	protein_coding	ENST00000373156	protein_coding	1	4.24413	3.0664	3.75312	4.63458	8.99951	9.34158	0.60727	15.91695	28.67176	31.02964	33.99251	36.16477	22.30961	22.19242	16.96284	17.08788	9.13856	5.23489
AK1	ENSG00000106992	protein_coding	ENST00000373176	protein_coding	3	9.8224	18.15763	1.04676	1.73788	0.03769	2.29347	0.61454	3.33856	2.2868	7.4686	4.6746	7.83789	2.98471	5.79438	3.89815	4.77682	2.03323	2.55002
AK1	ENSG00000106992	protein_coding	ENST00000413016	protein_coding	4	17.62823	14.01668	2.80511	4.30165	0.90217	5.26093	0	7.11824	0	17.85731	10.15644	20.51712	6.1906	15.63403	12.79379	13.63223	5.0188	3.459
AK1	ENSG00000106992	protein_coding	ENST00000550143	nonsense_mediated_decay	5	9.06172	4.44949	1.87479	3.48734	4.08622	4.1613	3.16613	4.63094	17.73371	4.5452	7.29786	9.48147	4.61443	3.37915	3.08726	3.00216	1.92394	1.00026
AK2	ENSG00000004455	protein_coding	ENST00000354858	protein_coding	1	0.64242	0.93677	0.45721	1.03623	0	0.15923	0.01135	0.24862	0.12959	1.33245	0.57392	1.91704	1.53735	3.36084	4.75592	4.20708	1.89491	1.63111
AK2	ENSG00000004455	protein_coding	ENST00000373449	protein_coding	3	123.10936	101.6939	16.78044	30.81401	17.55949	22.57476	16.63305	14.6398	26.18681	24.62098	42.69081	70.61569	70.78774	73.33644	72.71046	117.55873	33.57613	51.67102
AK2	ENSG00000004455	protein_coding	ENST00000467905	protein_coding	3	0.93938	1.81852	0.07117	0.5668	0	0.06288	0	0.12242	0.32284	0.33165	0.35653	1.37491	0.89887	2.40093	2.11222	2.25493	0.72545	0.51392
AK2	ENSG00000004455	protein_coding	ENST00000480134	protein_coding	6	61.62626	49.45744	21.24596	27.77051	20.39421	29.22428	36.53466	40.52356	52.59206	36.48629	66.5454	77.14616	79.64149	83.31632	68.90511	92.10705	34.62268	37.24378
AK2	ENSG00000004455	protein_coding	ENST00000482191	retained_intron	6	32.1087	15.18523	2.76147	6.04254	11.03793	7.70173	14.42208	2.64672	2.64364	3.84095	4.88811	6.14451	7.94586	5.93356	3.41426	10.74875	3.6357	7.53172
AK2	ENSG00000004455	protein_coding	ENST00000487289	protein_coding	5	2.40793	1.92791	2.59929	3.48292	1.60571	0.89233	0.85196	1.28059	2.12189	1.45751	1.38462	1.38774	0.83971	1.06526	0.70032	1.41251	0.68721	0.94316
AK2	ENSG00000004455	protein_coding	ENST00000491241	processed_transcript	4	11.08356	9.17386	1.01619	1.44708	0	0.95718	0.65861	0.25817	0.73087	0.66335	0.85514	1.07494	1.12371	1.45024	1.15794	1.47456	0.55896	2.13072
AK2	ENSG00000004455	protein_coding	ENST00000548033	protein_coding	3	1.7247	1.74008	0.35517	0.46438	0	0.3153	0	0.19572	0.40237	1.2968	2.05342	2.91491	2.05803	3.01225	0.48463	1.63291	0.92303	0.39032
AK2	ENSG00000004455	protein_coding	ENST00000550338	nonsense_mediated_decay	6	0.26901	0.01752	3.04606	3.66285	0	1.88269	0.1041	0.33786	0	0.44787	0.0606	0.23973	0.21339	0.30491	0	0.43443	3e-05	0.30907
AK3	ENSG00000147853	protein_coding	ENST00000359883	protein_coding	1	5e-05	0.00043	0.00179	0.92229	7.44984	0.25907	1.9919	3.31212	5.09442	4.46464	4.62115	4.30923	6.10525	3.9506	7.06444	7.23144	1.60841	2.614
AK3	ENSG00000147853	protein_coding	ENST00000381809	protein_coding	6	25.34959	3.87019	2.57562	3.25459	6.09467	8.25844	29.54734	11.44597	8.98065	11.68764	12.05953	20.41365	16.02625	13.32063	13.85943	18.65259	6.68145	10.42931
AK3	ENSG00000147853	protein_coding	ENST00000447596	protein_coding	1	0.17173	0	0	0.06214	0	0	0	0.06996	0.39937	0.77504	0.6637	0.33012	0.93924	0.4941	0.15351	0.39934	0.37789	0
AK4	ENSG00000162433	protein_coding	ENST00000327299	protein_coding	1	16.09106	5.92097	1.46065	1.65171	3.79708	1.89312	5.79587	2.55941	2.95555	1.9565	3.34694	5.71366	7.64309	7.42187	13.44266	14.56235	8.3704	16.13678
AK4	ENSG00000162433	protein_coding	ENST00000395334	protein_coding	7	1.47564	0.22314	0.51554	1.35778	0	0.75168	0	2e-05	0	0.21116	0	0.21581	0.07422	2e-05	0.06852	0.61255	0.36631	0.77899
AK4	ENSG00000162433	protein_coding	ENST00000474968	processed_transcript	3	0.45066	1.32277	0.05341	0	0	0.24719	0.05804	0.12362	0	0.34662	0.69017	0.27981	1.99915	0.50868	0.94379	0.58699	0.4812	0.22651
AK4	ENSG00000162433	protein_coding	ENST00000545314	protein_coding	1	6.67245	0.8228	0.98717	1.1324	0.0026	1.40414	0.00524	0.38863	0.94211	2.01503	1.34353	2.32766	3.53624	1.20599	3.57992	5.91347	0.00011	3.65635
AK5	ENSG00000154027	protein_coding	ENST00000354567	protein_coding	8	0.76844	0.20646	0	5e-05	0.31505	0.09233	0	0.05464	2e-05	0.06983	0.0827	0.17459	0.0778	0.18347	0.17338	0.25068	0.72899	0.53878
AK5	ENSG00000154027	protein_coding	ENST00000478407	protein_coding	1	0.09751	1e-05	0.07279	0	0	0	0	0.08124	0.24484	0.09027	0.12734	0.37718	0.28872	0.15348	0.29516	0.6557	0.34094	0.88086
AK7	ENSG00000140057	protein_coding	ENST00000267584	protein_coding	2	0.58827	0.23365	0.06604	0.20969	0	0.1301	0.06576	0.01361	0	0.02081	0.06261	0.13467	0.18788	0.15074	0.56642	0.25877	0.44882	0.51428
AK7	ENSG00000140057	protein_coding	ENST00000555570	protein_coding	6	1.32518	1.09582	1.25623	1.53694	3.30752	1.64234	0.19859	0.95629	0.91511	0.70421	0.42841	0.56683	0.15456	0.31299	0.14183	0.75709	0.21387	0.33294
AK7	ENSG00000140057	protein_coding	ENST00000556643	retained_intron	5	0.55159	0.275	0.65837	0.85072	1.72052	2.81126	1.11256	2.63719	1.64912	2.69544	0.91223	1.52541	0.38004	1.23961	0.86348	1.07457	1.05847	0.95147
AK8	ENSG00000165695	protein_coding	ENST00000298545	protein_coding	2	0.72096	0.95283	0.34428	0.57609	0	2e-05	0	0.08212	0	0.17953	0.11969	0.27488	0	0.40817	0.58789	0.8821	1.40578	1.91301
AK9	ENSG00000155085	protein_coding	ENST00000285397	protein_coding	1	1.66267	0.25435	0.06631	0.4318	0	0.30343	0.18208	0.38196	0.1439	0.32943	0.20326	0.50309	0.26403	0.09513	0.80396	0.59319	0.86783	1.55076
AK9	ENSG00000155085	protein_coding	ENST00000532976	protein_coding	1	0.38309	0.20808	0.44153	0.69314	1e-05	1.41384	3.0392	0.84343	1.27594	0.452	0.29991	1.18272	0.74644	0.43909	1.23959	1.25383	0.4236	1.49666
AKAP1	ENSG00000121057	protein_coding	ENST00000337714	protein_coding	8	68.1727	38.73316	6.63066	7.9783	9.07889	9.05528	5.526	4.90241	3.88001	5.29445	5.4435	9.41865	9.35113	9.22358	21.32932	22.10808	30.76493	51.61259
AKAP1	ENSG00000121057	protein_coding	ENST00000481416	nonsense_mediated_decay	6	1.01074	1.09233	0.17227	0.48546	0.42543	1.42755	5.39467	0.04671	0.45768	0.34747	0.25183	0.37574	0.12076	0.3255	0.5248	0.85677	0.08371	0.85463
AKAP1	ENSG00000121057	protein_coding	ENST00000539273	protein_coding	3	1.15893	2.39539	0	0	0	0	0	0	0	0.54301	0.23836	0.1829	3e-05	1.13932	0.72433	0.1356	0.55563	1e-05
AKAP1	ENSG00000121057	protein_coding	ENST00000572557	protein_coding	2	4.59079	17.20769	0	0	0	0	0	0	0	4e-04	0.05409	0	0.34249	2.71887	2e-05	3.12653	6.62684	5e-05
AKAP1	ENSG00000121057	protein_coding	ENST00000572560	protein_coding	4	8.0321	163.58352	2.79762	5.40598	1e-05	0.00892	0	0	0.08568	1.18876	1.25515	1.90551	0.64825	0	0	2.27857	0	0
AKAP1	ENSG00000121057	protein_coding	ENST00000572814	protein_coding	1	0	1.86693	0.12023	0	0	0	0	3e-05	0	1.45924	0	1.39043	0.27399	0.74998	0.89367	2.66724	17.99356	7.44341
AKAP1	ENSG00000121057	protein_coding	ENST00000573326	nonsense_mediated_decay	3	1.32268	0.62737	0.11018	0.15192	0	0	0	0	0.60164	0.59342	0.66158	0.00058	2.92049	0	0.02041	1.27413	9.70227	5.38332
AKAP1	ENSG00000121057	protein_coding	ENST00000574683	protein_coding	4	0	1.7807	0.53124	0.21175	0	0.03645	0.09115	0	0	0.65664	0.28257	0.541	0.71346	0.78408	0.14129	1.28611	0	0.74053
AKAP1	ENSG00000121057	protein_coding	ENST00000575032	protein_coding	2	1.56857	44.64732	0.34464	1.30285	0	0.08167	0	0	0.25644	1.8085	0.83156	0.92755	0	2.37162	2.17862	3.42403	16.09481	15.70992
AKAP1	ENSG00000121057	protein_coding	ENST00000575322	protein_coding	2	5.08736	11.01471	0	0.00897	0	0	0	0.00131	0	0	2.38471	0.00011	0.00027	3.09197	4.04441	0	13.4498	3.89661
AKAP10	ENSG00000108599	protein_coding	ENST00000225737	protein_coding	3	18.1204	6.1225	2.97069	4.97145	1.31747	5.15799	7.68715	2.34449	3.36302	2.52398	3.39968	4.10508	5.39606	4.27066	9.56941	10.53994	4.71384	8.6974
AKAP10	ENSG00000108599	protein_coding	ENST00000395536	protein_coding	3	1.64455	3.18722	0.10237	0.77214	0	0.1324	0	0.24502	0.15067	1.26636	1.18089	3.04183	3.15235	2.32307	3.0554	4.77716	1.378	3.99512
AKAP10	ENSG00000108599	protein_coding	ENST00000460046	nonsense_mediated_decay	7	3.40591	1.89451	1.50244	1.87293	0.0438	1.12298	1.57197	0.28288	0.25404	0.08941	0.15609	0.17278	0.08581	0.0477	0.11746	0.18573	0.08302	0.40135
AKAP10	ENSG00000108599	protein_coding	ENST00000582611	nonsense_mediated_decay	7	2.10655	0.6432	0.38405	0.19128	5.94062	0.44404	0	0.24508	0	0.11536	1e-05	0.15355	1e-05	0.46937	0.00032	0.46069	0.56482	1e-05
AKAP11	ENSG00000023516	protein_coding	ENST00000025301	protein_coding	6	24.00523	2.26644	3.30291	4.66449	6.82598	8.31396	10.54333	5.34192	5.11004	5.74476	3.2268	5.86958	5.88931	5.10561	7.70542	10.2385	4.97516	11.29469
AKAP12	ENSG00000131016	protein_coding	ENST00000253332	protein_coding	7	5.13883	6.96077	3.84981	11.72757	0.00342	3.09932	0.25711	1.44689	1.80393	5.05567	3.02192	3.73863	2.51909	1.77456	0.43969	1.63712	1.50276	1e-05
AKAP12	ENSG00000131016	protein_coding	ENST00000354675	protein_coding	2	11.98528	3.70596	0.40778	2.80427	0.14615	0.85512	0	0.27336	0.75041	0.87498	0.2841	0.85601	0.46727	0.58082	1.27922	1.75131	1.78393	2.20293
AKAP12	ENSG00000131016	protein_coding	ENST00000402676	protein_coding	6	16.35871	1.05745	9.1617	13.42668	7.50966	10.60091	13.14565	7.17383	3.89754	7.21342	3.25765	6.99995	5.77809	3.95306	5.07631	6.99747	3.82336	7.31637
AKAP13	ENSG00000170776	protein_coding	ENST00000394510	protein_coding	8	1.65676	2.24365	8e-05	0.00025	0.24533	0.22032	0.00016	0.19702	0.00084	0.38836	0.00022	0.00021	0.00013	0.71852	0.00091	0.05252	0.59966	1.43422
AKAP13	ENSG00000170776	protein_coding	ENST00000394518	protein_coding	2	9.93288	4.02112	0.56379	0.712	0	0.47908	0.43488	0.35511	0.25817	0.64504	0.6153	1.18745	0.94391	0.44255	1.65807	1.86293	0.57638	1.56667
AKAP13	ENSG00000170776	protein_coding	ENST00000558644	retained_intron	3	3.01086	3.68946	0	0.04761	0	0.29941	0	0.34399	0.04576	0.38562	0.14884	0.36027	0.0277	0.13304	0.06725	0.16124	0.08306	0.36447
AKAP13	ENSG00000170776	protein_coding	ENST00000559362	protein_coding	3	5.30859	2.76645	0.29463	0.47528	0.60993	0.63442	0.7904	0.61256	0.61615	1.53388	0.67761	1.4013	0.80509	2.18014	0.87798	2.0483	2.83173	2.82177
AKAP13	ENSG00000170776	protein_coding	ENST00000559486	protein_coding	6	0.66139	0.88822	0	0.09255	0	0.24968	0	0.35984	0	0.18787	0.14078	0.1531	0	0	0	0.11912	0	0.32883
AKAP13	ENSG00000170776	protein_coding	ENST00000560185	processed_transcript	5	0.60948	0.21925	0.22446	0.30683	2.23936	0.00025	0	0	1.38554	0.31725	0	0.35155	0.33227	1.12083	0	0.5126	0.01183	0
AKAP13	ENSG00000170776	protein_coding	ENST00000560302	protein_coding	4	0.36971	0.03115	0.15798	0.16456	0.03787	0.1876	0	0.06992	0.11574	0.09059	0.10264	0.12284	0.12939	0.1921	0.09567	0.24824	0.18896	0.34119
AKAP13	ENSG00000170776	protein_coding	ENST00000560676	processed_transcript	2	0.88843	0.06885	0	0.03658	0	0.04656	0	0	0	0.06661	0.0708	0.02627	0.03361	0.02426	0.15176	0.3935	0.08795	0.09156
AKAP17A	ENSG00000197976	protein_coding	ENST00000313871	protein_coding	2	11.91363	20.5236	1.25313	2.03994	0.41066	2.13276	4.38837	1.49938	2.31847	1.73487	1.7619	3.10655	4.08473	4.22126	8.41483	8.64924	14.91543	19.59875
AKAP17A	ENSG00000197976	protein_coding	ENST00000381261	protein_coding	7	3.00313	3.42074	1.13961	0.94609	1.44043	0.36072	0	0.10345	0.01359	0.38125	0.18462	0.27049	0.07592	0.83166	0.15058	0.32283	1.93718	0.32242
AKAP17A	ENSG00000197976	protein_coding	ENST00000474361	nonsense_mediated_decay	3	0.80042	0.72187	0.00016	0.22639	0.00156	2e-05	0.00027	0.13641	0.00024	0.45953	1e-05	0.16066	0.1914	0.58314	2e-05	0.47085	1.33924	5e-05
AKAP2	ENSG00000241978	protein_coding	ENST00000374525	protein_coding	8	16.42067	5.20608	0.62049	0.93385	0.97667	0.85633	1.75496	0.86111	0.15082	0.65285	0.45285	0.90193	0.93634	0.88601	1.34813	2.43088	4.42747	9.8675
AKAP2	ENSG00000241978	protein_coding	ENST00000434623	protein_coding	2	0.06921	0.3348	0	0	0	0	0	0	0	0.37987	0.13955	0.02675	0.04123	0	0.14276	0.24909	2.65902	0.38161
AKAP2	ENSG00000241978	protein_coding	ENST00000471798	processed_transcript	1	0.37613	0	0.38482	0	0	0	0.59709	0	0	0.2922	0.60915	0.1454	0	0.5599	0.16114	0.86169	1.5664	0.45968
AKAP2	ENSG00000241978	protein_coding	ENST00000480388	protein_coding	2	0	1.80169	0	0.13034	0	0.09796	0	0	0.0093	0.68659	0.37299	0	0.27276	1.0757	0.76521	1.57975	2.37008	1.10476
AKAP2	ENSG00000241978	protein_coding	ENST00000482335	processed_transcript	8	1.79598	0.969	0	0	1.83539	0.7638	0	0.66173	0.44898	0.20548	0.27114	0.40192	0.72833	0.49007	0.88409	1.27004	0.81617	2.62988
AKAP2	ENSG00000241978	protein_coding	ENST00000510514	protein_coding	1	0	0	0.02865	1e-05	0	0	0	0	0	8e-05	0.12172	0.36733	0	0.22744	0.20374	0.00624	0.91623	1e-05
AKAP3	ENSG00000111254	protein_coding	ENST00000228850	protein_coding	5	0.88328	0.6367	0.11979	0.15917	0.6608	0.20561	0.00019	0	0.29221	0.22159	0.31714	0.43414	0.22053	0.33544	0	0.68073	0.46218	0.74183
AKAP3	ENSG00000111254	protein_coding	ENST00000544636	processed_transcript	3	0.34504	0.13645	0.05666	0.09667	0	0.24978	0	0.4402	0.05268	0.14281	0.13657	0.27366	0.15773	0.06719	0.10232	0.19616	0.46561	0.2949
AKAP5	ENSG00000179841	protein_coding	ENST00000320636	protein_coding	1	0.67476	0	0.05521	0.11837	0	0.25431	0.04851	0.26821	0.06087	0.28361	0.2947	0.60804	0.83505	0.34413	1.39896	1.97115	1.1004	0.56101
AKAP5	ENSG00000179841	protein_coding	ENST00000394718	protein_coding	8	5.67607	0.62539	0.9074	2.03677	1.82065	0.95964	1.20353	0.58821	0.65916	0.63777	0.69606	1.21458	1.61948	1.14896	4.02145	3.51962	1.71563	4.15048
AKAP6	ENSG00000151320	protein_coding	ENST00000280979	protein_coding	2	1.21733	0.14811	0.0639	0.11625	0.02574	0.18944	0.37453	0.09356	0.0355	0.18317	0.07582	0.18277	0.23588	0.13081	0.19988	0.2797	0.17987	0.63273
AKAP6	ENSG00000151320	protein_coding	ENST00000554410	protein_coding	8	0.01344	0	0.00177	0.12573	0.72446	0.39116	0	0.3867	0.79381	0.30335	5e-05	0.40197	0.26295	0	0.69111	0.72412	0.73163	0
AKAP6	ENSG00000151320	protein_coding	ENST00000557272	protein_coding	2	0.0855	0.03214	0	2e-05	0.04503	1e-05	0.05826	1e-05	0	1e-05	0.00186	0.01125	0	0.09983	4e-05	0.09409	0.26537	0.1311
AKAP6	ENSG00000151320	protein_coding	ENST00000557354	protein_coding	4	0.28945	0.11604	0.05434	0.09316	0	0	0.01563	0	0	0.01256	0	0.06345	0	0.04701	0.19431	0.15164	0	0
AKAP7	ENSG00000118507	protein_coding	ENST00000263050	protein_coding	5	0	0	0.19536	0.22439	0	0.52825	2e-05	0.00071	0.00049	0.3271	1e-04	0.24716	0	0.41887	0.29724	2e-05	0	0.54119
AKAP7	ENSG00000118507	protein_coding	ENST00000431975	protein_coding	3	1.45495	0.22322	0	0	0	0	1.59041	0.06919	0	0.04202	0.05842	0.29021	0.40527	0.18995	0.94787	0.51548	0.53775	0.33816
AKAP7	ENSG00000118507	protein_coding	ENST00000541650	protein_coding	1	5.65768	1.65861	1.49871	4.11832	2.02302	5.54561	2.52565	3.45137	2.94919	2.80748	3.10194	6.99071	5.16939	4.48938	8.55052	11.99519	5.27414	8.06506
AKAP8	ENSG00000105127	protein_coding	ENST00000269701	protein_coding	2	24.8536	19.15141	1.66114	3.24895	0.80983	3.62177	1.27907	1.56502	0.10191	1.61513	1.36276	2.36927	1.98055	2.89864	3.96264	4.63595	8.99646	10.63728
AKAP8	ENSG00000105127	protein_coding	ENST00000595416	retained_intron	4	2.34411	0	0.26644	0.29127	0	0.33167	0	0	0	0.18863	0.22199	0.05899	1.13005	0	0	0.41004	2.84364	0
AKAP8	ENSG00000105127	protein_coding	ENST00000598597	nonsense_mediated_decay	7	3.35509	2.9754	1.22098	1.83752	1.76378	1.17538	0	0.32506	1.34777	0.26475	0.0505	0.15399	0.17468	0.34783	9e-05	0.53921	0.06143	0.41395
AKAP8L	ENSG00000011243	protein_coding	ENST00000397410	protein_coding	2	34.76083	42.0993	0.8624	2.88856	0.00032	3.29636	0	1.46355	1.32324	1.80708	1.54747	2.39242	1.67988	3.26993	3.51723	5.09646	8.36816	10.0626
AKAP8L	ENSG00000011243	protein_coding	ENST00000594893	retained_intron	4	4.14537	6.09264	1.24008	0.59476	0	0	0	0.22118	0	0.15938	0.26642	0	0	0.26851	0	0.43174	0.27591	0.1592
AKAP8L	ENSG00000011243	protein_coding	ENST00000595087	retained_intron	7	7.65178	7.75766	0.48547	0.80038	1.22769	0.13026	0	0.16118	0	0.22193	0.25785	0.33448	0.16208	0.13073	0.53656	0.18804	0.19868	0.27246
AKAP8L	ENSG00000011243	protein_coding	ENST00000596195	protein_coding	8	4e-05	55.93191	0	0.40035	2.36767	0.0069	0	0.16956	0	1.64301	1.08801	1.87788	1.06763	1.38557	0.39752	0.01028	6.31692	2.91981
AKAP8L	ENSG00000011243	protein_coding	ENST00000596213	retained_intron	7	4.23315	8.654	2.29201	2.49023	1.36547	0.7571	0	1.68628	0	0.43696	0.94667	0.49198	0.98714	0.45859	1.31718	1.30719	0.74548	1.08506
AKAP8L	ENSG00000011243	protein_coding	ENST00000598292	retained_intron	7	0.79814	2.1243	0.20028	0.38514	1.63362	0.66167	0	0.52874	0	0.0299	0.06524	0.12108	0.3033	0.25425	0.30971	0.18097	0.17589	0
AKAP8L	ENSG00000011243	protein_coding	ENST00000599137	nonsense_mediated_decay	4	0.32504	0.98608	0.38188	1.03462	0	3.80838	0	0.03779	0	0.86982	0.18824	1.02723	1.54003	1.20183	0.12768	0	3.91961	3.57428
AKAP8L	ENSG00000011243	protein_coding	ENST00000599488	processed_transcript	2	0.00081	7.45415	0	0.39455	0	0.32123	0	0.22784	0	0.97421	0.1816	0.28832	0.13223	0.55791	0.47667	0.41412	1.08683	2.15285
AKAP8L	ENSG00000011243	protein_coding	ENST00000600065	processed_transcript	5	0.48484	2.70887	0	0.50801	1.50461	3.04255	2.03935	0	0	0.7844	0.35762	0.47222	0	0.64777	0.76384	1.61456	0.39887	1.71426
AKAP8L	ENSG00000011243	protein_coding	ENST00000601147	retained_intron	4	5.13759	0	8.88531	10.79458	1.75752	8.36735	6.73862	5.4594	2.47333	6.38294	4.05317	5.41933	4.46521	6.94002	9.45952	8.47629	16.88789	13.84652
AKAP8L	ENSG00000011243	protein_coding	ENST00000609519	nonsense_mediated_decay	7	5.1525	0	0.46315	0.26751	0.00012	0.10504	0	0.28107	0	0	0.14536	0.18878	0.15643	0.21455	0	0.15458	0.13285	0
AKAP9	ENSG00000127914	protein_coding	ENST00000356239	protein_coding	1	7.91985	0.13088	0.14833	0.53028	0.33423	1.09285	2.42909	1.28293	1.74047	0.929	0.30502	1.12563	0.80433	0.65443	1.50385	1.90582	0.87232	2.29818
AKAP9	ENSG00000127914	protein_coding	ENST00000394534	protein_coding	3	2.4521	0.34644	0.01894	0.39349	0	0.13162	0.58299	0.14275	0.34966	0.08317	0.17547	0.18759	0.22113	0.21658	0.39332	0.49517	0.07718	0.76545
AKAP9	ENSG00000127914	protein_coding	ENST00000394564	protein_coding	4	2.80436	0.42542	1.18477	1.74711	1.7161	0	0	0	0	1.50005	0.99831	1.02305	1.34497	1.50822	1.48924	1.50337	2.18282	1.6622
AKAP9	ENSG00000127914	protein_coding	ENST00000435423	protein_coding	1	0.92288	0	0.21148	0	0	0	0	0.02897	0	0.23515	0.31047	0.31193	0.45552	0.26623	0.343	0.66934	0.11656	0.31202
AKAP9	ENSG00000127914	protein_coding	ENST00000486313	processed_transcript	6	1.61806	0.05131	2.23867	0.71912	2.3925	2.24055	11.62365	1.14618	4.27167	3.20683	3.14064	2.88139	4.31622	2.35094	2.97544	5.24063	0.43784	3.32089
AKAP9	ENSG00000127914	protein_coding	ENST00000487258	retained_intron	1	0.69183	0.03917	0.26384	0.32381	0	0.11181	0	0.04858	0.26967	0.5114	0.57615	0.66254	0.64018	0.41673	0.78392	1.01571	0.16211	0.75173
AKAP9	ENSG00000127914	protein_coding	ENST00000491695	processed_transcript	7	0.87544	0.08426	0.03101	0.25475	0.02244	0.27757	0.328	0.09205	0	0.0153	0.07672	0.03277	0	0.10023	0.06458	0.07463	0.09735	0.10246
AKAP9	ENSG00000127914	protein_coding	ENST00000493453	retained_intron	3	2.44833	0.17968	0.11024	0.61643	0.09322	0.57114	0.19695	0.47472	1.3052	0.21352	0.5069	0.81352	0.83868	0.22676	0.68452	0.50836	0.30819	1.21713
AKIP1	ENSG00000166452	protein_coding	ENST00000299576	protein_coding	4	0.65407	0.00249	1.30684	1.76481	0	3.09282	0.10127	0.34798	1.44663	0.14352	0.30341	2.86751	3.23352	1.03773	3.1089	6.19504	1.75225	2.20795
AKIP1	ENSG00000166452	protein_coding	ENST00000309357	protein_coding	7	3.9652	9.4046	2.12341	2.01707	1.57818	0.49225	3.54557	0.62445	0.92212	2.41425	2.54079	2.53821	1.25952	1.48847	2.0492	1.80792	1.74388	0.98259
AKIP1	ENSG00000166452	protein_coding	ENST00000309377	protein_coding	3	2.41737	2.35651	0.00048	6e-05	0.40041	0.00042	0	1.26629	9e-05	2.11987	1.70356	0.30123	3.32774	1.83673	0.00019	0.00039	0.23508	0.69367
AKIP1	ENSG00000166452	protein_coding	ENST00000396648	protein_coding	3	9.00901	5.58184	0	0.69166	0	0.18016	5.74279	1.58823	1e-05	4.43543	4.29779	5.80578	3.48698	5.16756	7.08251	1.92413	5.20927	1.17454
AKIP1	ENSG00000166452	protein_coding	ENST00000524577	protein_coding	1	0	0	0	0	0	0	0	0	0	0	0	0.9153	0	4.31777	5.14706	3.89813	2.89008	0
AKIP1	ENSG00000166452	protein_coding	ENST00000525005	protein_coding	3	0.82852	1.06913	0	0	0	0	0	0	0	0	0.06763	0.01721	0	0.84528	0.18124	0.87886	0.56828	0.07248
AKIP1	ENSG00000166452	protein_coding	ENST00000529876	protein_coding	7	2.33398	1.28467	2.35493	3.96926	2.70615	1.53065	0.9461	0.67459	0.24545	0.48982	0.1213	0.18283	0.21832	0.04973	0.29376	0.17721	0	0.17137
AKIP1	ENSG00000166452	protein_coding	ENST00000529942	protein_coding	4	1.56086	4.56183	0.72512	2.36665	0	3.73752	0.06422	1.50357	0.18482	2.71742	4.08952	3.95006	6.19356	4.47001	2.68218	5.78671	0.25862	0.66083
AKIP1	ENSG00000166452	protein_coding	ENST00000534147	protein_coding	1	2.51553	4.07299	2.46609	6.63313	0	4.33408	0.03476	2.00911	6.75515	2.46317	7.45181	7.91062	10.70639	7.62824	8.66527	17.88185	3.48975	7.29184
AKIRIN1	ENSG00000174574	protein_coding	ENST00000372984	protein_coding	1	58.40609	12.28618	4e-05	6.54428	5e-05	10.41304	1.71187	10.19791	9.78029	23.91125	26.89984	54.02979	36.24016	22.3778	23.13938	18.57636	4.89441	12.7885
AKIRIN1	ENSG00000174574	protein_coding	ENST00000432648	protein_coding	6	53.94789	41.93386	9.3529	11.38848	24.03215	22.68609	47.79089	20.99356	47.30132	36.09152	44.13402	62.17232	56.26982	39.20447	48.64856	46.78947	15.12336	19.16
AKIRIN1	ENSG00000174574	protein_coding	ENST00000446189	protein_coding	6	23.4632	22.97471	1.42113	2.12805	22.67873	7.51727	13.2296	4.74484	1.38997	12.74232	6.84371	12.54857	7.68222	7.42293	3.06602	7.94833	5.03654	0.75834
AKIRIN2	ENSG00000135334	protein_coding	ENST00000257787	protein_coding	2	32.23437	117.14005	5.59729	12.27729	3.6223	9.02912	7.82859	8.15818	11.33996	9.96807	11.52587	22.81711	26.09627	17.96062	63.70613	57.37074	69.99521	91.83217
AKIRIN2	ENSG00000135334	protein_coding	ENST00000420494	processed_transcript	4	3.9921	0.13998	10.92012	25.65167	0.18416	0.93604	1.72082	2.61111	0.08012	1.12147	2.12094	1.68554	1.93151	2.46706	4.89697	4.38396	1.04954	1.78032
AKNA	ENSG00000106948	protein_coding	ENST00000374088	protein_coding	2	0.77701	0.70092	0.00622	0.1326	0	0.08722	0	0.07421	0.10287	0.15508	0.11772	0.23015	0.08642	0.47146	0.70574	0.82094	1.09852	1.26258
AKNA	ENSG00000106948	protein_coding	ENST00000492875	processed_transcript	7	0.06961	0.24664	0.03884	0.0303	0.01051	0.0349	0.00733	0.00581	0	0.02154	0	0.00617	0	0.03285	0	0.04162	0	0.08926
AKR1A1	ENSG00000117448	protein_coding	ENST00000351829	protein_coding	1	38.46319	43.16544	7.69352	6.80571	2.60427	10.29059	7.34069	10.75076	7.17746	15.92549	22.56051	26.0049	22.30321	38.48449	36.9151	56.35001	76.83091	74.13646
AKR1A1	ENSG00000117448	protein_coding	ENST00000372070	protein_coding	4	7.97203	6.69342	9.14732	14.51679	1e-05	4.14927	1.98354	5.30269	2.27971	10.23416	6.24412	8.51826	5.7932	8.3714	4.5401	5.3745	3.84971	7.16864
AKR1A1	ENSG00000117448	protein_coding	ENST00000434299	protein_coding	4	22.20374	45.96843	5.86705	7.26955	1.55691	4.80015	3.78309	7.52421	9.14519	11.2393	7.33284	12.22121	5.19555	14.5279	7.73985	10.94107	14.55811	10.403
AKR1A1	ENSG00000117448	protein_coding	ENST00000471651	protein_coding	7	12.92629	8.68794	13.58852	23.66123	1.05083	1.53206	2.27538	1.14627	0.07913	1.0001	0.52038	0.86147	0.42262	0.86447	0.90455	1.10605	0.19416	0.57096
AKR1A1	ENSG00000117448	protein_coding	ENST00000473038	processed_transcript	7	7.79497	2.52126	2.97263	5.70443	0.91966	0.7281	0.20913	0.4526	0	0.40106	0.08295	0.48477	0.1129	0.22831	0.27821	0.3142	0.61355	0.07677
AKR1A1	ENSG00000117448	protein_coding	ENST00000475919	processed_transcript	7	2.45848	1.49825	0.40006	0.13312	0	0.10031	5.27997	0.19915	0	0.05655	0.28175	0	0.5787	0	0.75537	0.30271	0.20759	0
AKR1A1	ENSG00000117448	protein_coding	ENST00000476957	processed_transcript	4	9.28751	3.37519	5.36773	5.73985	10.67246	4.47599	6.54385	2.8293	3.13891	7.21558	3.56372	6.52847	4.2511	11.32761	12.14182	18.34589	28.06552	21.0439
AKR1A1	ENSG00000117448	protein_coding	ENST00000496999	processed_transcript	4	1.29272	2.19841	0.54536	0	0	0	0	0.77771	0.23714	0	0	0	0.21781	0.14009	0	0.00012	1.20084	0.00076
AKR1A1	ENSG00000117448	protein_coding	ENST00000497973	processed_transcript	5	13.38739	4.48645	7.40851	9.54818	4.48779	9.30744	7.96313	8.76881	6.40453	8.83015	5.93938	10.21959	3.70793	8.89238	9.30355	9.79236	5.38049	6.40704
AKR1B1	ENSG00000085662	protein_coding	ENST00000285930	protein_coding	1	114.65788	108.64184	43.46232	56.31084	19.24412	30.11327	19.58651	24.75178	22.69065	47.02981	61.48371	88.37973	109.97232	176.39124	234.34105	331.80332	373.60395	405.37831
AKR1B1	ENSG00000085662	protein_coding	ENST00000434222	nonsense_mediated_decay	6	1.54861	0.09148	1.33954	0.46381	1.00135	6e-05	0.21085	0.21609	0.6843	0.00109	0	0.10117	0.39202	0.04138	0.00465	0.37455	0.14711	0
AKR1B1	ENSG00000085662	protein_coding	ENST00000462784	retained_intron	7	3.52686	8.35734	0.67315	1.58197	1.28979	0.05415	0	0.21856	0.15155	0.44716	0.25567	0.15313	0.43949	0.17116	0.4377	0.3649	0	0.18076
AKR1B1	ENSG00000085662	protein_coding	ENST00000465351	retained_intron	7	3.39343	3.23739	2.48891	3.70183	2e-05	1.19699	4e-05	4e-05	4e-05	0.46688	0.1429	0.23935	6e-05	0.21295	0.32591	8e-05	0	0.2497
AKR1B1	ENSG00000085662	protein_coding	ENST00000467251	retained_intron	7	0.8388	0.53884	0.85515	0.46403	0	0.34826	0	0.23937	0	0.24449	0.14197	0.0548	0.35454	0.08665	0.37071	0.29629	0.09393	0.57684
AKR1B1	ENSG00000085662	protein_coding	ENST00000487438	processed_transcript	2	0	5.62398	0	0	0	0.63012	0	0	0	2.06781	0.93714	0.89569	0	5.00344	1.24971	1.5331	7.78807	0.2656
AKR1B1	ENSG00000085662	protein_coding	ENST00000489022	processed_transcript	4	1.27944	51.34256	0.29114	0.99305	0	0	0	0	0	0.37286	0.5284	0	0	0.36038	0	0.23572	13.04785	0.75313
AKR1B1	ENSG00000085662	protein_coding	ENST00000498373	retained_intron	4	1.22026	1.54481	0.58301	1.21743	0	0.67207	0	0.12084	0	0.20282	0.29532	0.21574	0	0.2346	0.10944	0.10296	0.51142	0
AKR7A2	ENSG00000053371	protein_coding	ENST00000235835	protein_coding	1	41.07412	27.44502	14.82466	16.08417	7.97365	11.97328	4.08836	9.29382	15.50054	25.23782	41.40855	42.99247	62.6025	75.37412	65.3428	88.70484	59.73866	61.9117
AKR7A2	ENSG00000053371	protein_coding	ENST00000330072	protein_coding	4	1.51044	4.85356	1.89892	1.66366	6e-05	0	4.08096	0.18082	1.63593	0.53626	1.83888	1.09723	1.70326	3.942	3.74037	5.2033	2.82195	2.26909
AKR7A2	ENSG00000053371	protein_coding	ENST00000481966	nonsense_mediated_decay	4	3.74399	3.82707	4.00233	5.25518	0	2.0253	0	1.62766	2.5355	2.55965	1.36361	2.10449	0.83126	2.43678	5.06242	3.6775	1.07544	1.52549
AKR7A2	ENSG00000053371	protein_coding	ENST00000489286	protein_coding	4	1.60575	0.14742	0.03186	3.4318	0	0.39424	0	0.27691	0	5.10679	5e-05	4.87969	0.00011	20.52345	10.34061	13.71953	4.89612	0.00037
AKR7A2	ENSG00000053371	protein_coding	ENST00000492217	retained_intron	7	2.12736	2.8259	0.64987	0.37556	0	0.25013	0	0.45759	0	0.04789	0.04807	0.0543	0.55383	0.18599	0	0.33105	0	0.30779
AKR7A3	ENSG00000162482	protein_coding	ENST00000361640	protein_coding	7	0.50692	0.29001	0.04906	0.10336	0	0.0564	0.36507	0.06422	0.13884	0.12192	0.04318	0.04532	0.06614	0.06439	0.0539	0.15158	0.06164	0.20076
AKT1	ENSG00000142208	protein_coding	ENST00000349310	protein_coding	3	0.06606	4.37912	0	0	0.00012	0	1e-05	4e-05	1e-05	0.50302	0.00075	0.00016	0.00072	0.01373	2e-05	3e-05	0.74454	0.1986
AKT1	ENSG00000142208	protein_coding	ENST00000402615	protein_coding	4	2.89573	3.50252	0.56084	0.59702	0	0.24169	0	0	0	0.20287	0.1588	0.13524	0.3459	0.11903	0	0.20442	0.40108	0.30706
AKT1	ENSG00000142208	protein_coding	ENST00000407796	protein_coding	3	60.4895	66.93217	8.99176	11.47564	5.76946	18.23913	16.34152	17.30376	15.56437	32.73298	21.56816	34.41541	20.33273	26.39531	17.95444	22.37748	13.12042	16.66438
AKT1	ENSG00000142208	protein_coding	ENST00000544168	protein_coding	1	0	4.02054	0.06595	0.03668	0	0.00064	6.80327	0.00034	0.43301	2.42477	0.81134	1.07839	0.00058	2.73018	0.00028	7.08042	3.65106	2.99707
AKT1	ENSG00000142208	protein_coding	ENST00000554581	protein_coding	7	1.44776	1.58947	0	0.16835	0	0.16843	0	0.12917	0	0	0.04736	0	0	0.04818	0	0.09659	0	0.08123
AKT1	ENSG00000142208	protein_coding	ENST00000554848	protein_coding	1	3.42975	16.42362	1.69021	1.60779	5.23232	6.37618	0.00029	6.66086	4.52001	18.52835	17.10169	21.64524	11.15079	25.18845	14.52142	16.31093	5.31908	2.18119
AKT1	ENSG00000142208	protein_coding	ENST00000555380	protein_coding	1	0	0	4e-05	0.11433	0	0	0	1.89812	1.13858	2.38386	2.21601	5.11871	0	3.6482	0	3.11063	2.30777	0
AKT1	ENSG00000142208	protein_coding	ENST00000555458	protein_coding	4	2.10866	0.56028	0.12171	0.94994	0	0.73985	0	0.49877	0.6829	0.3872	0.84137	1.19161	0	0.65047	0.49735	0.36472	0.53359	0
AKT1	ENSG00000142208	protein_coding	ENST00000555528	protein_coding	6	0	0.00025	0	0	0	0.31982	0	0.23426	0	0.00124	0.3013	0.25946	0.25826	0	0	0.10268	3e-05	5e-05
AKT1	ENSG00000142208	protein_coding	ENST00000555926	protein_coding	3	4.40195	3.19142	0	0.26902	0	0	0	0.35714	0.47485	1.3043	0.75603	0.8908	0.59478	0.80736	0.40841	1.15081	0.58857	0
AKT1	ENSG00000142208	protein_coding	ENST00000557552	retained_intron	2	1.49843	2.36511	0.28697	0.37563	0.0795	0.19757	0.11256	0.18544	0.04927	0.24149	0.11385	0.19625	0.11456	0.26296	0.21323	0.28956	0.18297	0.18954
AKT1S1	ENSG00000204673	protein_coding	ENST00000344175	protein_coding	2	21.62956	18.13351	0.68284	0.75136	4.0467	0.68909	9.62535	2.00807	3.60408	8.44813	4.67683	8.69992	5.68646	8.55703	6.87614	9.80654	10.41981	8.0289
AKT1S1	ENSG00000204673	protein_coding	ENST00000391831	protein_coding	7	4.35971	2.68499	1.44364	1.39394	0.26137	0.87345	0.14869	0.69913	0.07915	1.06683	0.79228	0.90796	0.33797	1.17164	0	0.55125	0.17191	0.37248
AKT1S1	ENSG00000204673	protein_coding	ENST00000391832	protein_coding	2	6.61947	1.39735	1.23439	1.15371	4e-05	2.52628	3e-05	1e-05	1e-05	0.68776	2e-04	1.06981	1.33534	1.66515	0.5044	1.60957	0.77277	1.66579
AKT1S1	ENSG00000204673	protein_coding	ENST00000391833	protein_coding	7	3.77083	2.71906	0.52429	0.92361	0.04667	0.58953	0.01629	0.20649	0.01772	0.11167	0.10376	0.1568	0.02214	0.20405	0.24442	0.25772	0.0674	0.1655
AKT1S1	ENSG00000204673	protein_coding	ENST00000391834	protein_coding	7	22.53738	21.2583	0.81745	2.21251	3.31807	2.43084	2.03629	0.61888	1.01818	0.85796	0.82512	0.09237	0.00773	0.02088	0.54041	0.00101	1.01084	0.66365
AKT1S1	ENSG00000204673	protein_coding	ENST00000391835	protein_coding	7	3.96262	17.47997	1.43489	1.37977	0.08311	1.47626	1.5632	1.30727	0.16677	1.7941	1.16577	1.43317	1.05268	0.80943	0.63755	1.07365	0.32639	0.38197
AKT2	ENSG00000105221	protein_coding	ENST00000311278	protein_coding	4	2.91744	4.9477	2.37866	3.24441	0	5.77016	0	4.6538	1.71551	6.4864	3.39248	4.59558	3.57645	6.89284	1.65749	4.74946	0.86301	2.72235
AKT2	ENSG00000105221	protein_coding	ENST00000358335	protein_coding	1	0.2953	3.07134	1.32182	1.54249	0	0.01386	0	1.00116	0	5.21376	2.56467	6.23077	1.4686	10.5947	4.92399	8.58034	3.93953	4.06299
AKT2	ENSG00000105221	protein_coding	ENST00000391844	nonsense_mediated_decay	7	11.09431	9.71095	1.65549	1.44547	0.00022	1.59153	1.89442	1.79252	1.69589	2.19176	1.24481	1.4399	1.26851	2.12802	0.85302	1.48247	0.97078	1.30509
AKT2	ENSG00000105221	protein_coding	ENST00000391845	processed_transcript	1	0	0	0	1.25401	1.84744	2.78237	0	2.11489	0	6.48139	6.24236	8.55761	8.46191	10.22013	9.44104	11.22181	1e-05	0.19246
AKT2	ENSG00000105221	protein_coding	ENST00000392037	protein_coding	3	1.46126	3.06254	0.50099	0	0	0.24655	0	0	0.90795	0	0.12569	0.43562	0	0.1225	0.1748	0.9708	0	0.29597
AKT2	ENSG00000105221	protein_coding	ENST00000392038	protein_coding	4	10.67286	10.56619	0.81314	1.08091	1.67849	0.72072	0.03194	0.72924	0.21296	0.94196	0.98488	1.57149	1.05259	1.53436	1.45295	1.54046	0.77892	2.89852
AKT2	ENSG00000105221	protein_coding	ENST00000416362	protein_coding	3	1.41123	0.57748	0.05957	0.04886	0	0.1716	0	0	0.12037	0.39007	0.30927	0.18193	0.19819	0.26317	0.23084	0.66635	0.06621	0.7327
AKT2	ENSG00000105221	protein_coding	ENST00000416994	protein_coding	3	4.31863	4.02559	0.14791	0.29686	0	0.58511	0	0.29809	0.10066	1.57946	0.52217	0.87509	0.38602	1.18068	1.28379	0.86931	0.38416	1.00414
AKT2	ENSG00000105221	protein_coding	ENST00000423127	protein_coding	4	2.34644	1.1382	0.42499	0.52857	0	0.62747	0	0.51886	0.25732	0.19419	0.2491	0.1512	0.5086	0.62876	0.57663	1.10688	0.40563	0.3073
AKT2	ENSG00000105221	protein_coding	ENST00000424901	protein_coding	1	9.57311	1.48708	3.95473	3.95038	0	6.32052	3.10506	5.41596	9.70684	20.30245	16.10071	29.45776	11.23543	35.62186	20.34981	33.12157	10.92846	10.20502
AKT2	ENSG00000105221	protein_coding	ENST00000441941	protein_coding	4	2.16591	0.2297	0.11513	0.08762	0	0	0	0	0.13371	0	0	0.51186	0	0.08547	0.36275	0.09486	0.19899	0.40923
AKT2	ENSG00000105221	protein_coding	ENST00000476266	retained_intron	2	20.36522	34.94845	2.62067	3.85671	0	5.14863	2.76331	1.79107	1.87619	8.00753	3.81173	7.91042	3.22701	10.3337	4.90097	12.6903	6.43799	9.79541
AKT2	ENSG00000105221	protein_coding	ENST00000483166	retained_intron	2	3.1557	2.3859	0.69396	0.79356	0	0.72669	0.0974	0.35016	0.14482	0.27141	0.24541	0.18525	0.22974	0.44101	0.40756	0.2894	0.37992	0.27121
AKT2	ENSG00000105221	protein_coding	ENST00000487537	retained_intron	7	0.65959	0.0894	0.14129	0.15142	2.90974	0.14786	0.29452	0.0349	0	0.07016	0	0	0	0.10272	0.1547	0.04925	0.10879	0
AKT2	ENSG00000105221	protein_coding	ENST00000498350	processed_transcript	1	0.40739	0.33372	0.17833	0.05962	0	0.0502	0.07583	0	0	0.27909	0.25773	0.21533	0.15501	0.25077	0.06579	0.68221	0.42519	1.02836
AKT2	ENSG00000105221	protein_coding	ENST00000537834	retained_intron	7	2.63397	3.9591	1.92628	1.82003	0.05034	0.88433	8.52004	0.55914	0.11052	0.64091	0.61162	0.99731	0.90683	1.04852	0.10385	1.09671	0.88324	1.40425
AKT2	ENSG00000105221	protein_coding	ENST00000578123	protein_coding	7	0.9185	7.14165	0.61743	0	0	1.0424	0	1e-04	3.54546	0	1e-05	0.00084	0	0	0	1.10765	0.37299	0
AKT2	ENSG00000105221	protein_coding	ENST00000578615	protein_coding	4	0.51139	0.2137	0.30665	0	0	0.64705	21.13169	0.31773	0	1.23798	0.58483	0.43543	0.73239	0.82038	0.23938	0.2206	0.19273	0.22622
AKT2	ENSG00000105221	protein_coding	ENST00000578975	retained_intron	4	0.42349	0.76215	0.14634	0.13924	0	0.09919	0	0.10275	0	0.03943	0.04687	0.08511	0.09253	0.05788	0.12958	0.0625	0.04948	0.2598
AKT2	ENSG00000105221	protein_coding	ENST00000579047	protein_coding	4	0.10226	0.0755	0.37805	0.37817	0	0	0	0	0	0.04058	0.15507	0.16152	0	0	0.07838	0.14892	0.32654	0.21626
AKT2	ENSG00000105221	protein_coding	ENST00000580878	retained_intron	6	0.80634	0	0.56691	2.26967	1.29089	0.21338	4.35488	0.32752	0.24332	0.38183	1e-04	0.48078	0.62687	0.0807	0.1474	0.88269	0.03629	0.39962
AKT2	ENSG00000105221	protein_coding	ENST00000581582	processed_transcript	3	2.44416	0.63035	0.28514	0.13467	0	0.7985	0.03951	0.0363	0.31791	0.41222	0.30725	0.36882	0.28786	0.18641	0.56981	0.4205	0.18878	0.82026
AKT2	ENSG00000105221	protein_coding	ENST00000584288	nonsense_mediated_decay	1	0	0	0.00033	0	0	1.06658	0	0	0.11077	0.4622	0	0.04549	0.00024	1.19623	0.87627	1.72143	2.80196	0.95892
AKT2	ENSG00000105221	protein_coding	ENST00000596634	protein_coding	1	1.76411	0	0.02577	2.20335	0	0.00047	0	2.41046	1.23306	10.26813	10.09346	14.51104	5.13373	10.76204	7.94614	2.38856	3.73221	2.98814
AKT2	ENSG00000105221	protein_coding	ENST00000601166	nonsense_mediated_decay	4	0.33632	0.92798	0.54959	0	0	0.54486	0	0.54219	2.03139	0.01257	1.20895	4e-05	0.27617	1.81217	3.86535	2.97703	1.21972	0.00183
AKT3	ENSG00000117020	protein_coding	ENST00000263826	protein_coding	3	0.00047	1.08239	0	0	4e-05	2e-05	2.31508	0	0.28901	0	0	1e-05	0	0	0.03157	7e-05	0.24176	0
AKT3	ENSG00000117020	protein_coding	ENST00000366539	protein_coding	5	31.2868	2.50122	7.35373	15.33542	6.30788	8.75023	11.61769	5.02529	7.05086	7.45451	5.70478	11.6127	9.57483	9.0559	14.43875	21.84935	8.80046	22.65791
AKT3	ENSG00000117020	protein_coding	ENST00000366540	protein_coding	3	12.67677	7.49421	0	0	0	0	0.13952	0.79523	1.80717	0.01612	0.28694	2.57915	2.86606	0	9.97566	3.4124	4.36881	0
AKT3	ENSG00000117020	protein_coding	ENST00000492957	processed_transcript	4	0.446	0.10403	0.34591	0.28095	0	0.6903	0	0.56987	1.10419	0.34549	0.42614	0.44555	0.09899	0.15191	0	0.53858	0.30129	0.38118
AKT3	ENSG00000117020	protein_coding	ENST00000552631	protein_coding	3	1.42002	17.53659	0.45503	1.25655	0	0.89167	1.90926	2.50057	0.27988	7.8393	6.9043	9.4562	11.4431	10.6147	1.35761	12.05036	7.91283	0.28577
AKTIP	ENSG00000166971	protein_coding	ENST00000300245	protein_coding	4	0.12792	0.35688	0.31164	0	0	0.06587	0.13824	0	0.46851	0.24506	0.2704	0.18814	0.52944	0.17578	0	0.127	0.2739	0.28528
AKTIP	ENSG00000166971	protein_coding	ENST00000394657	protein_coding	6	8.75931	0.74919	2.85078	4.36395	8.06831	4.66773	14.09934	3.95301	5.57139	2.9586	3.74243	6.34289	8.65135	3.8676	9.7669	7.69137	3.80494	7.82355
AKTIP	ENSG00000166971	protein_coding	ENST00000563108	retained_intron	4	0.38309	0.59137	0.24555	0.34101	0	0.32864	0.45806	0.62168	0.02222	0.11789	0.20413	0.1031	0	0.2061	0.21485	0.06443	0.09882	0.16432
AKTIP	ENSG00000166971	protein_coding	ENST00000565431	retained_intron	5	1.89995	0.37008	1.60303	4.147	3.46636	2.08584	0	0.54598	0.49494	2.30067	1.42033	3.38924	0.17227	2.21623	2.9176	6.19771	0.88183	0.89095
AKTIP	ENSG00000166971	protein_coding	ENST00000568596	protein_coding	3	0.8648	0.20941	0	0.1289	0	0	0	0	0.07442	0.11208	0.18951	0.234	0.09737	0.53511	0.12021	0.18915	0.16312	0
AKTIP	ENSG00000166971	protein_coding	ENST00000571523	retained_intron	7	0.19172	0.09712	0.06269	0.03518	0	0.26646	0.17974	0.19925	0.08982	0.09244	0.07416	0.0149	0	0.03499	0.08555	0.10765	0.03804	0.1187
AL020996.1	ENSG00000223474	protein_coding	ENST00000536896	protein_coding	4	0.35691	0.23807	0.26849	0.25998	0	0.01464	0	0	0	0.07601	0.06424	0.10869	0.09999	0.12136	0.18638	0.07294	0.18237	0.11714
AL021546.6	ENSG00000111780	protein_coding	ENST00000551806	protein_coding	1	1.07259	0.97603	0	0.74555	8.48892	1e-05	0	0.23344	3e-05	9.129	3.96358	5.80495	0.60609	5.79747	4.43955	2.88358	2.38502	1.1215
AL031666.2	ENSG00000267882	protein_coding	ENST00000599904	protein_coding	3	0.29411	0.33413	0	0.01117	0	0.00885	0	0.00608	0.15445	0.05814	0.09736	0.14495	0.10895	0.06127	0.1352	0.15974	0.0486	0.096
AL035252.1	ENSG00000268302	protein_coding	ENST00000593352	protein_coding	3	43.35938	115.29736	6.73692	5.01033	0.27267	6.60029	4.66193	8.00759	3.4643	11.61431	9.74602	16.67461	8.93005	15.72871	16.58556	9.72229	7.77744	22.05773
AL049829.1	ENSG00000268702	protein_coding	ENST00000594872	protein_coding	2	52.01109	2.63468	0.21268	2.03375	0.38074	0.81208	0	0.61194	0.48158	1.85055	2.00363	2.74147	2.66957	1.96387	9.69802	6.18445	8.03412	3.03452
AL049840.1	ENSG00000224997	protein_coding	ENST00000429169	protein_coding	7	3.32839	2.97217	0.95546	0.77709	0.53144	0.43846	0	0.28748	0.33577	0.21175	0.27539	0.38397	0.57518	0.63505	0.7783	0.53542	0.47518	0.77478
AL079342.1	ENSG00000203863	protein_coding	ENST00000369474	protein_coding	7	0.35078	0.21322	0.21267	0.20277	0	0.36971	0.09444	0.03479	0.03539	0.03309	0.00701	0.01626	0.01953	0.01774	0	0.03955	0.02883	0.05652
AL109927.1	ENSG00000268552	protein_coding	ENST00000601459	protein_coding	6	59.24847	15.10761	16.87929	35.2974	19.90266	32.79023	12.50478	29.19914	53.89279	21.46483	39.71661	56.37935	51.61402	24.90865	44.53778	61.05034	20.11541	45.5205
AL118506.1	ENSG00000267848	protein_coding	ENST00000595604	protein_coding	4	1.24324	0.99263	0.20692	0.3612	0	0.44149	0	0.14429	0.2568	0.17054	0.24209	0.03971	0.10038	0.51479	0.14127	0.3931	0.34217	0.78269
AL132989.1	ENSG00000268466	protein_coding	ENST00000598233	protein_coding	6	1.51528	0	0.40476	0.4244	2.79949	0.1171	1.4104	0.10797	0.70311	0.11688	0.64611	0.29011	0.16232	0.11715	0	0.18742	0	0.13625
AL133262.1	ENSG00000267849	protein_coding	ENST00000595057	protein_coding	1	2.43426	0	0	0.39493	0	3.37915	14.57953	1.30906	0	0.37091	0.64986	0.23078	1.70932	0.2595	1.44039	2.15392	0.35204	1.3589
AL136115.1	ENSG00000212673	protein_coding	ENST00000391369	protein_coding	6	3.05512	0.30278	2.40584	3.16642	1.16197	1.17162	2.78397	0.47271	0.10579	0.24292	0.20455	0.53552	0.40418	0.27864	0.29218	0.35589	0.02754	0.25247
AL136218.1	ENSG00000215462	protein_coding	ENST00000400396	protein_coding	5	0	0	2.73401	2.65248	0	9.09683	1.33515	1.72071	0.49961	3.29853	0.43567	2.67436	2.74316	2.47196	0.51827	5.17367	0.31315	2.8555
AL136531.1	ENSG00000203630	protein_coding	ENST00000537552	protein_coding	3	1.66032	2.22426	0.09561	0.09077	0.06256	0.5349	0.65199	0.18515	0	0.33342	0.23833	0.44124	0.31094	1.00234	0.1703	0.99488	0.37298	0.39415
AL138847.1	ENSG00000269624	protein_coding	ENST00000593719	protein_coding	1	0.59344	0.03021	0.0234	0.0231	0	0.05771	0	0.08724	0.26405	0.10977	0.34858	0.52325	0.20477	0.08994	0.51218	0.36456	0.23984	0.40746
AL139099.1	ENSG00000253459	protein_coding	ENST00000539688	protein_coding	7	0.71062	2.33509	0.0808	0.28183	0.0977	0.18641	1.16188	0	0.02893	0.27356	0.12876	0.29021	0.12785	0.17533	0.15593	0.21881	0.18878	0.06888
AL161784.1	ENSG00000267987	protein_coding	ENST00000594963	protein_coding	3	19.18795	3.04563	0	0.71868	0	1.60634	0	0	1.00451	1.78947	7.2263	4.54987	18.56967	11.86562	19.49233	12.48356	0.59865	5.26409
AL161915.1	ENSG00000212670	protein_coding	ENST00000391366	protein_coding	4	0.4545	0.17019	0.03572	0.17	0	0.21425	0	0.02765	0	0.03523	0.06582	0.04245	0.06594	0.05702	0.03665	0.14716	0.03657	0.07335
AL163636.6	ENSG00000259171	protein_coding	ENST00000553909	protein_coding	1	0.04003	0.00129	0.77514	0.06776	0	1.27135	0	2e-05	0.96265	0.35523	1.12627	1.45771	1.21639	2.04424	2.35185	3.98872	1.10483	1.52908
AL357673.1	ENSG00000248835	protein_coding	ENST00000536061	protein_coding	3	8.9144	11.07233	0.45869	0.81629	0.26855	1.20877	0.64595	0.74789	0.78652	1.25453	0.66673	1.02575	0.81335	0.91326	0.53743	1.16142	0.43421	1.12195
AL358113.1	ENSG00000269295	protein_coding	ENST00000600472	protein_coding	6	9.91462	1.86436	2.50828	6.00212	6.06027	2.4926	3.08114	0.7085	0.36305	1.56739	1.78904	2.0171	2.91365	2.08036	1.89935	3.76206	3.6424	3.93249
AL358333.1	ENSG00000267802	protein_coding	ENST00000597846	protein_coding	6	3.05385	0	0	0	21.85244	0.32491	8.22456	0.23296	0	0.47339	0.93321	0.85329	0.20286	0.33285	0	0.8865	0.44758	0
AL391152.1	ENSG00000212928	protein_coding	ENST00000391612	protein_coding	6	11.10303	0.40815	1.23937	3.00956	4.16677	6.37398	11.78359	3.33906	5.13165	2.83652	2.70568	7.43716	5.4503	4.95917	11.4096	11.49625	3.90121	14.11064
AL391421.1	ENSG00000204049	protein_coding	ENST00000372387	protein_coding	2	0.19144	0.11855	0.06923	0.12369	0	0.09919	0	0.04092	0	0.02515	0	0.07569	0.06041	0.075	0.13857	0.26404	0.14876	0.2048
AL441883.1	ENSG00000268059	protein_coding	ENST00000600057	protein_coding	1	46.79498	72.11447	5.54503	22.85852	5.34223	27.53026	27.05551	27.3724	36.08881	40.18311	44.21403	52.23369	64.16712	38.49428	41.69801	62.34965	33.73818	19.59033
AL590822.1	ENSG00000203301	protein_coding	ENST00000545087	protein_coding	7	0.05242	0.229	0.05065	0.10417	0.19925	0.0742	0	0	0	0.01373	0.00957	0.05659	0.01249	0.02653	0.02757	0.05355	0.01174	0
AL590822.2	ENSG00000269554	protein_coding	ENST00000597060	protein_coding	4	2.74401	3.03644	0.83423	0.80547	0	0.36201	0.04699	0.22445	0	0.66357	0.52734	0.43617	0.30361	0.85225	0.7432	0.60903	0.51825	0.54379
AL592284.1	ENSG00000231360	protein_coding	ENST00000538264	protein_coding	4	1.41566	0.9426	2.20895	2.22671	0.06245	0.6992	0.09208	0.65079	0.26435	0.65867	0.3276	0.39483	0.29551	0.44401	0.50967	0.45705	0.37642	0.43855
AL645608.1	ENSG00000268179	protein_coding	ENST00000598827	protein_coding	2	1.69207	2.61604	0.51544	0.37831	0	0.115	0	0.51593	0	0.38401	0.08218	0.47955	0.34584	0.73645	0.88535	2.01889	1.94334	1.48632
AL645728.1	ENSG00000215014	protein_coding	ENST00000366221	protein_coding	7	2.90227	3.04261	0.8357	1.99032	0.92835	0.79834	0.67893	0.45736	0.19813	0.44674	0.38198	0.44053	0.15078	0.53718	0.23235	0.46191	0.2532	0.15098
ALAD	ENSG00000148218	protein_coding	ENST00000277315	protein_coding	1	0.11292	0.57321	0.17388	0.35327	0.06705	0.69414	0.30346	0.91084	1.89571	1.83953	1.63996	3.11888	2.70792	5.22395	8.34397	7.75718	6.71175	6.30523
ALAD	ENSG00000148218	protein_coding	ENST00000409155	protein_coding	1	3.21568	1.91557	0.80765	1.58889	0.01677	0.49951	1.54475	0.39346	0.2115	0.81915	0.66907	0.68673	1.04745	1.93628	2.53722	4.73545	2.69861	3.95872
ALAD	ENSG00000148218	protein_coding	ENST00000448137	protein_coding	1	0	1.99167	6e-05	7e-05	0	0	0	0	0.4067	0.26567	1e-05	0.0023	0.31957	0.30626	0.92548	0.03901	4.73161	2.62481
ALAD	ENSG00000148218	protein_coding	ENST00000468504	retained_intron	1	3.37313	1.5024	1.66715	1.69496	0	0.90077	0	0.26372	0	0.97775	1.53444	1.45543	3.12376	5.00865	3.39859	4.57468	5.302	3.67539
ALAD	ENSG00000148218	protein_coding	ENST00000482847	retained_intron	7	1.8667	0.99257	0.44992	0.1603	0.00032	0.4265	7e-05	0.0912	1e-05	0.26105	0.16759	0.82005	0.04871	0.38967	0	0.24998	0.00014	0.14471
ALAS1	ENSG00000023330	protein_coding	ENST00000310271	protein_coding	4	17.57407	34.9669	1.41893	2.72582	0	1.20302	9.87419	0.25878	1.04171	0.16488	1.03986	2.36999	2.09134	0.72506	9e-05	0.56048	4.73245	3.77593
ALAS1	ENSG00000023330	protein_coding	ENST00000394965	protein_coding	3	4.31184	2.76696	0.90699	1.30636	0	3.32364	6e-05	2.18444	7e-05	2.3522	1.03526	2.04122	1.92045	3.60977	2.40847	4.48515	1.22417	3.87252
ALAS1	ENSG00000023330	protein_coding	ENST00000469224	protein_coding	2	24.75002	21.3772	1.16453	2.8202	1e-05	1.1965	0	2.04917	1.80572	2.88019	2.52355	2.11856	1.8525	3.03335	4.14751	4.51361	7.6027	5.34905
ALAS1	ENSG00000023330	protein_coding	ENST00000484952	protein_coding	3	12.30969	14.87265	2.78129	2.83195	4.44147	4.02524	2.81534	4.06844	4.87241	6.13413	5.99623	8.01204	6.04904	6.6339	8.02283	10.02947	7.26394	8.58279
ALCAM	ENSG00000170017	protein_coding	ENST00000306107	protein_coding	2	24.30835	3.04743	1.30901	1.19919	0.3665	2.08942	1e-05	2.24153	1.75365	2.70547	2.90046	5.62881	5.25805	5.39678	8.91252	7.9583	9.09849	10.61323
ALCAM	ENSG00000170017	protein_coding	ENST00000389927	protein_coding	6	0	0.00031	0.00011	0.09473	3.972	1.73528	4.66849	0	0	0	0	1e-05	0	0	0.72157	0.07188	0	4e-05
ALCAM	ENSG00000170017	protein_coding	ENST00000470756	retained_intron	7	0.50404	0.0653	0.09704	0.5634	0	0	0	0.23547	0	0.02277	0.29472	0.02097	0.21373	0	0.03865	0.12438	0	0.24455
ALCAM	ENSG00000170017	protein_coding	ENST00000472644	protein_coding	8	11.27519	0.26119	0.40655	3.82092	1.94571	4.36323	3.58623	1.08167	2.31905	0.52516	0.22748	1.75833	0.7204	0.7227	2.21924	4.25949	1.09489	13.57887
ALCAM	ENSG00000170017	protein_coding	ENST00000486979	protein_coding	2	3.83058	2.48549	0.72857	0.76831	1.54063	0	0	0.02563	0	1.60765	0.73833	1.08915	1.35922	2.90708	3.14304	8.96772	7.82998	6.28539
ALCAM	ENSG00000170017	protein_coding	ENST00000489178	retained_intron	3	1.22586	0.3492	0	0.45272	0	0.35266	0	0.32058	0.40671	0.15244	0.50316	0.31965	0.60456	0.51023	0.38968	0.91567	0.25461	0.83332
ALCAM	ENSG00000170017	protein_coding	ENST00000491388	retained_intron	4	0.48222	0	0.75396	0.88071	0	0.2662	0	0.32613	0	0.06968	0.05705	0.13511	0.03177	0.11539	0.18847	1.19439	0.1249	0.34373
ALDH16A1	ENSG00000161618	protein_coding	ENST00000293350	protein_coding	2	11.89379	11.47484	1.17081	1.09276	0.11344	1.26537	0.11839	0.74371	0.80245	0.58854	0.84028	1.07183	0.62051	1.60562	1.83143	2.25005	10.61385	8.35216
ALDH16A1	ENSG00000161618	protein_coding	ENST00000455361	protein_coding	2	4.82013	10.42571	0.53256	0.44135	0.00774	0	0	0.21737	0.24409	0.96756	0.51594	0.88561	0.62451	1.94851	0.75816	2.04532	8.2141	4.21857
ALDH16A1	ENSG00000161618	protein_coding	ENST00000599652	retained_intron	7	0.62957	0.36823	0.05656	0.08562	0	0.16255	0	0.08617	0	0.02637	0.01086	0.01051	0	0.02303	0.08747	0.04524	0.09257	0.12887
ALDH18A1	ENSG00000059573	protein_coding	ENST00000371221	protein_coding	3	29.16288	30.01219	0.59479	8.62193	3e-05	5.4591	8.82791	5.31097	6.5742	3.72859	2.97785	3.32586	2.44719	4.53254	5.87189	8.09985	7.24516	8.93463
ALDH18A1	ENSG00000059573	protein_coding	ENST00000371224	protein_coding	4	135.43281	105.93137	17.25245	15.82678	15.05561	15.31343	6.25216	11.70772	5.91345	21.33071	13.65323	24.06125	20.15811	27.76312	22.21247	37.03592	50.53981	50.659
ALDH18A1	ENSG00000059573	protein_coding	ENST00000483788	processed_transcript	2	2.32609	27.60507	0.564	0.10072	0	0.20804	1.20405	0	0	3.43277	5.57346	1.51122	6.35226	6.35419	3.76267	2.74394	15.31036	3.69069
ALDH1A1	ENSG00000165092	protein_coding	ENST00000297785	protein_coding	7	0.36191	0.16967	0.01577	0.05952	0.01476	0.06252	0	0	0	0.00864	0.00703	0	0	0.02861	0.01433	0.02264	0.18251	0.2868
ALDH1A2	ENSG00000128918	protein_coding	ENST00000249750	protein_coding	4	4.2036	0.21162	0.22306	0.13294	9e-05	0.23179	0	2e-05	0	1e-05	0.11042	0.39344	0	0	0.31508	0.15488	0.34569	0.24236
ALDH1A2	ENSG00000128918	protein_coding	ENST00000347587	protein_coding	2	23.78865	17.21549	0.99853	1.82153	0.19008	2.64058	0	0.77659	0	1.66133	1.66722	2.52798	1.99759	2.75093	7.67571	11.60732	16.93412	36.83161
ALDH1A2	ENSG00000128918	protein_coding	ENST00000537372	protein_coding	4	4.37375	0.43877	0.96762	1.70107	1.11962	1.59064	3.58557	0.74291	1.42466	0.6471	0.57472	1.07523	2.89011	2.64614	3.91729	4.83071	1.02157	2.51124
ALDH1A2	ENSG00000128918	protein_coding	ENST00000558231	protein_coding	3	8.64258	0.00017	0	0.11929	0	9e-05	0.00013	1.29743	0.00059	1.20801	1.57444	3.62749	0.00014	4.6373	1.23029	15.20478	10.67749	0.05022
ALDH1A2	ENSG00000128918	protein_coding	ENST00000558595	processed_transcript	3	0	24.64629	0.00017	0	0	0	0.70352	0.02141	0	0.69854	1.57079	0.22048	4.36537	1.81655	5.66018	0	3.19551	0
ALDH1A2	ENSG00000128918	protein_coding	ENST00000559517	protein_coding	2	6e-05	8.38205	0.08888	0.323	0	1.01697	1.03317	0.00103	0.01696	1.08668	1.79308	0.23432	5.17358	1.84239	9.37778	1.51918	12.02718	15.92508
ALDH1A2	ENSG00000128918	protein_coding	ENST00000560312	retained_intron	7	0.46204	0	0.04363	0.05182	0	0	0	0.06717	0.60392	0.01753	0	0.0222	0	0	0	0	0	0.27326
ALDH1A2	ENSG00000128918	protein_coding	ENST00000560923	processed_transcript	3	1.42417	0.23037	0.56442	0.74673	0	0	1.67255	0.81989	0	0.90641	1.16691	0.75135	1.1946	0	4.97206	0	0.43062	0
ALDH1A3	ENSG00000184254	protein_coding	ENST00000329841	protein_coding	2	0.98664	0.10793	0.04158	0.1063	1e-05	0	1e-05	0	0	0.09653	0	0.1437	0.36998	0.33391	0.85758	1.05057	0.9843	1.81665
ALDH1A3	ENSG00000184254	protein_coding	ENST00000346623	protein_coding	7	1e-05	0.54843	0.02138	0.03628	0.20674	0.05936	0.12517	0.034	0.15992	0	0.07413	0.06985	0	0.03958	8e-05	0.00473	0.10939	0.25069
ALDH1A3	ENSG00000184254	protein_coding	ENST00000558869	retained_intron	2	0.39072	0.15692	0	0.04218	0	0	0	0.38795	0	0.05961	0.21928	0.20551	0.07568	0.47546	0.54008	2.16375	0.781	0.83101
ALDH1B1	ENSG00000137124	protein_coding	ENST00000377698	protein_coding	2	27.07855	32.30012	8.03099	7.88758	7.12042	6.72186	4.85327	4.40663	5.16566	12.15304	12.97169	17.38667	18.99967	38.11927	39.32739	58.17256	86.2715	71.29106
ALDH1L2	ENSG00000136010	protein_coding	ENST00000258494	protein_coding	7	11.23086	3.16269	0.90726	1.27009	2.19105	1.6081	1.59157	0.80477	0.70255	0.84717	0.61457	0.94817	0.96863	0.85573	1.12224	1.76922	1.4339	3.7414
ALDH1L2	ENSG00000136010	protein_coding	ENST00000424857	protein_coding	1	0.82678	1.50347	3e-05	7e-05	0	0.58411	0	0.41053	0.26153	0.93701	0.73956	1.20149	1.10411	2.12034	3.14297	2.28987	5.86369	4.10568
ALDH1L2	ENSG00000136010	protein_coding	ENST00000549335	retained_intron	4	1.35353	0.30526	0.09229	0.10483	0	0.11761	0	0.05904	0.15121	0.07178	0	0.02345	0.05891	0.01943	0.09803	0.20058	0.03774	0.33416
ALDH1L2	ENSG00000136010	protein_coding	ENST00000552270	nonsense_mediated_decay	2	4.77126	0.51339	0.14361	0.19669	0	0.15511	0.46765	0.26587	0	0.49476	0.312	0.46467	0.82612	0.8157	0.2089	1.82745	2.5095	1.61777
ALDH2	ENSG00000111275	protein_coding	ENST00000261733	protein_coding	7	40.94408	30.42423	4.25123	6.94566	8.80775	5.89818	2.41232	3.20291	1.49958	2.84418	2.63874	4.38862	5.09452	6.38902	8.96826	12.43483	44.74537	48.18995
ALDH2	ENSG00000111275	protein_coding	ENST00000416293	protein_coding	2	0.58806	14.43053	0.12432	0	0	0	0	0	0	0.14374	0	0	0	0.56932	0.29758	1.09315	3.30169	0.77324
ALDH2	ENSG00000111275	protein_coding	ENST00000548536	nonsense_mediated_decay	4	0.8209	1.48026	0.3823	0.22138	0.03226	0	0	0	0	0	0	0	0.10246	0	0	0.23996	0	0
ALDH3A1	ENSG00000108602	protein_coding	ENST00000468746	nonsense_mediated_decay	2	0.27241	0.39273	0	0.08473	0	0	0	0	0	0.13782	0	0	0.05623	0.74317	0.15861	0.68159	0.2611	0.00036
ALDH3A1	ENSG00000108602	protein_coding	ENST00000494157	protein_coding	1	0.12646	0	0.18732	0	0	0.24878	0	0.01856	0	0.03931	0.03561	0.32021	0.20009	0.391	0.17674	0.57633	0.00935	0.57888
ALDH3A2	ENSG00000072210	protein_coding	ENST00000339618	protein_coding	4	0	0	1.02971	0.00296	0	0.32767	0.23995	0	0	0.00033	0	0	0	6.52485	5.78818	0.00019	12.46063	0.00102
ALDH3A2	ENSG00000072210	protein_coding	ENST00000395575	protein_coding	1	0.00204	0.00201	7e-05	0.00023	0.00214	0.00055	0.00139	0.00044	9e-05	0.00037	0.37246	0.00031	0.58218	0.41964	2e-04	0.5709	1.37088	2.93967
ALDH3A2	ENSG00000072210	protein_coding	ENST00000472059	nonsense_mediated_decay	2	0.73442	0.20041	0.12197	0.38265	0	0.21724	0	0.19795	0	0.15123	0.07315	0.03515	0.04557	0.09806	0.26421	0.15935	0.10855	0.48441
ALDH3A2	ENSG00000072210	protein_coding	ENST00000476965	retained_intron	1	9.9604	2.88337	1.64691	3.71317	4.52503	0	0	2.17451	0.46327	2.24545	4.86858	5.25082	14.45191	3.54697	13.79208	21.18696	12.97425	5.41795
ALDH3A2	ENSG00000072210	protein_coding	ENST00000571163	protein_coding	2	1.02661	0.26072	0.55269	0	0	0	0	0.20924	0	0.13119	0.81001	0.76444	0.71263	2.20813	4.11543	4.20178	1.37111	2.07828
ALDH3A2	ENSG00000072210	protein_coding	ENST00000573505	retained_intron	7	0.95563	0.30959	0.25465	0.74506	0.95215	0.12696	0.0541	0.18773	0.11012	0.07328	0.07341	0.10624	0.24856	0.05268	0.26465	0.28474	0.09214	0.54831
ALDH3A2	ENSG00000072210	protein_coding	ENST00000579403	retained_intron	1	6.81069	18.88281	3.80137	2.25632	0	1.24812	17.14741	3.07764	0	8.65747	7.19643	10.9837	1.15278	25.9223	30.95362	34.95197	82.68275	51.65814
ALDH3A2	ENSG00000072210	protein_coding	ENST00000579855	protein_coding	5	25.6877	8.03913	1.0277	1.95472	2.10026	6.05621	5.21136	2.09183	1.47637	2.90463	2.45683	7.16582	10.7174	1.66623	15.73096	28.07546	0.05092	31.25189
ALDH3A2	ENSG00000072210	protein_coding	ENST00000581518	protein_coding	2	11.78622	9.50215	0.15478	2.56862	0	1.50266	0	1.92945	1.76631	3.32854	3.37396	8.13834	5.70523	12.98688	15.38408	32.18417	15.09886	32.87317
ALDH3A2	ENSG00000072210	protein_coding	ENST00000582991	nonsense_mediated_decay	2	4.56405	0.40968	0.19643	0.19408	0	0.03302	0	0.25445	4.0875	1.6996	3.61237	5.21567	9.61087	6.76809	24.06996	16.06744	20.02778	14.96128
ALDH3A2	ENSG00000072210	protein_coding	ENST00000584332	protein_coding	3	4.52649	0	0	0	0	0	0	0	2.22405	0	9.42044	0	18.5329	0	0	0	0	0.66028
ALDH3B1	ENSG00000006534	protein_coding	ENST00000342456	protein_coding	7	0.63867	0.54935	0.16778	0.36031	0	0.05815	0	0.03839	0.07941	0.03449	0	0	0.03661	0	0.01554	0.08659	0	0.09157
ALDH4A1	ENSG00000159423	protein_coding	ENST00000290597	protein_coding	2	0	0.95446	0	0	0	0	0	0	0.00025	0.33655	0.47254	0.24742	0	1.31749	0.00016	0.81491	3.95125	0.67523
ALDH4A1	ENSG00000159423	protein_coding	ENST00000375341	protein_coding	2	10.44206	10.5874	0.26398	0.75003	1e-05	0.58579	1e-05	0.88882	0	0.7213	0.38191	0.76904	0.56304	1.2396	0.85331	2.32271	1.69449	5.46576
ALDH4A1	ENSG00000159423	protein_coding	ENST00000432718	protein_coding	1	0	0.21631	0.53682	0.39414	0	0	0.11792	0	0	0.76178	0.82611	0.59466	1.73021	1.24425	1.94954	1.66814	5.60314	2.78373
ALDH4A1	ENSG00000159423	protein_coding	ENST00000454547	processed_transcript	2	2.37668	10.17841	0.41073	0	0.03621	0.60045	0	0	0	0.89902	0.79582	0.43476	1.52997	1.81195	2.52807	3.19232	1.07477	2.26343
ALDH4A1	ENSG00000159423	protein_coding	ENST00000538309	protein_coding	2	1.08183	1.20261	3e-05	0.00055	0	3e-05	0	0	0.61454	0	0	1e-05	0	0.08861	0.57604	3e-05	0.14345	0.33137
ALDH4A1	ENSG00000159423	protein_coding	ENST00000538839	protein_coding	4	1.61992	0.20225	1.2634	0.65488	0.10845	0.55588	0.08134	0.00032	0	0.353	0.33004	0.56317	0.44849	0.7896	1.32122	1.6574	9.51791	5.39739
ALDH5A1	ENSG00000112294	protein_coding	ENST00000348925	protein_coding	2	2.15802	2.10598	0.30699	0.07649	0	0.29529	0	0.07986	0	0.26136	0.29169	0	0.69377	0.55361	0.40633	0.82998	2.01064	0.99129
ALDH5A1	ENSG00000112294	protein_coding	ENST00000357578	protein_coding	4	18.1918	8.2608	1.49999	2.40039	0.09432	1.87052	1.91929	1.23527	0.5793	1.25322	0.61423	1.47134	1.2567	1.16158	2.07574	3.22894	4.01224	11.5338
ALDH5A1	ENSG00000112294	protein_coding	ENST00000546278	protein_coding	1	2.48851	4.13274	0.91361	0.72836	0.01282	1e-05	0	0	0.78336	0.74503	1.23127	1.63115	2.56769	2.66732	3.17977	3.84833	11.89308	4.82929
ALDH6A1	ENSG00000119711	protein_coding	ENST00000350259	protein_coding	2	5.72919	10.18788	1.02688	2.36134	0	0.80061	1.11731	0.82724	1.14295	1.81742	1.59111	2.75029	2.71	4.05866	5.6948	9.01963	28.71116	24.90049
ALDH6A1	ENSG00000119711	protein_coding	ENST00000553458	protein_coding	4	10.61493	3.53306	1.06642	1.6675	0.36457	1.41619	1.16159	0.52473	0.98567	0.68416	0.49011	0.96187	1.01932	0.93621	1.40276	2.38605	5.05651	14.67726
ALDH6A1	ENSG00000119711	protein_coding	ENST00000554231	retained_intron	1	0.52341	0.83451	0.45715	0.1415	0.26399	0	0	0.03023	0.00149	0.30117	1.37487	0.34549	0.99536	1.75958	0.82367	1.97756	9.76536	0.26934
ALDH6A1	ENSG00000119711	protein_coding	ENST00000554501	retained_intron	3	1.08259	1.72852	0.58148	0.00017	0	0	0	0.15794	0.25402	0.3992	0.33466	0.00015	1.32564	0.44061	0.01406	0.68654	1.8001	2.79854
ALDH7A1	ENSG00000164904	protein_coding	ENST00000409134	protein_coding	2	3.85449	0.98997	0.2994	0.46936	0.04866	0.50697	0.63516	0.19736	0.09657	0.29876	0.21037	0.30428	0.40269	0.37807	0.51626	0.94605	0.96957	2.02749
ALDH7A1	ENSG00000164904	protein_coding	ENST00000433026	processed_transcript	4	2.80913	1.2061	0.30173	1.26219	0	8e-05	0	0.19478	1.45899	0.08101	0.2364	0.85945	0.63359	0.3872	1.33385	1.39739	0.83545	1.49894
ALDH7A1	ENSG00000164904	protein_coding	ENST00000447989	protein_coding	2	13.46302	7.01151	0.0659	0.47773	0	0.19756	0	0.39864	0.32352	0.19324	0.39822	0.57686	0.68909	0.55666	1.35336	1.16886	5.51067	3.86429
ALDH7A1	ENSG00000164904	protein_coding	ENST00000479989	processed_transcript	7	1.17124	0.46816	0.60483	0.47174	0	0.1629	0	0.07346	0	0.18792	0.44259	0.17549	0.51907	0.34718	0.08035	0.07392	0	0.31419
ALDH7A1	ENSG00000164904	protein_coding	ENST00000485852	retained_intron	8	2.29844	0	1.47995	1.06115	1.37849	0.79694	0	0	2.42261	0.43464	0.01392	0.05977	0.97242	0	0	1.34423	2.0212	7.33914
ALDH7A1	ENSG00000164904	protein_coding	ENST00000497231	retained_intron	6	2.33576	0.36162	0.23772	0.44512	0.50223	0.18673	0.55312	0.21378	0.10743	0.18664	0.1177	0.21976	0.2655	0.09264	0.44045	0.19079	0.04928	0.38558
ALDH7A1	ENSG00000164904	protein_coding	ENST00000503281	processed_transcript	2	8.78251	2.5775	0.89889	0.9349	2.25866	0.14669	0	0.83614	0.00683	1.37688	0.55275	0.82431	0.62849	1.57115	1.60565	4.06787	12.31423	9.13343
ALDH7A1	ENSG00000164904	protein_coding	ENST00000509270	protein_coding	5	0.6144	1e-05	1.83891	0.55355	0.61318	1.13787	0	0.62428	0.01019	0.45133	0.43939	0.13012	0.00024	0.41988	0	0.00359	0.53421	0
ALDH8A1	ENSG00000118514	protein_coding	ENST00000367845	protein_coding	5	0.36997	0	0.09665	0.11865	0	0.02855	0	0.01758	0.24105	0.09509	0.03367	0.12809	0.23692	0.07834	0	0.13134	4e-05	0.09765
ALDH9A1	ENSG00000143149	protein_coding	ENST00000354775	protein_coding	8	85.48556	65.53443	5.13536	13.56992	7.3368	16.39886	8.73042	9.60122	8.38852	6.78766	6.45384	9.7278	11.65854	8.25889	18.53711	20.0669	50.39468	69.8261
ALDH9A1	ENSG00000143149	protein_coding	ENST00000461664	processed_transcript	4	1.08683	0.7557	0.35625	0.55291	0	0.11863	0	0.7532	0.00381	1.33981	1.7825	0.40933	1.75744	2.7982	0	0.52752	3.7057	0
ALDH9A1	ENSG00000143149	protein_coding	ENST00000491436	processed_transcript	8	1.62132	1.02511	1e-05	0.12892	1.92138	0.26223	0	0	0	0	0	0	0.16331	0	0	1e-05	0.55889	0.69181
ALDH9A1	ENSG00000143149	protein_coding	ENST00000538148	protein_coding	1	0.00107	0.07288	2.46409	1.19215	0	1e-05	2.50527	1.06498	0.91859	2.29397	1.51833	3.03326	2.15364	6.67994	4.13842	10.47601	30.13332	9.60093
ALDOA	ENSG00000149925	protein_coding	ENST00000338110	protein_coding	4	3.7372	3.21614	1.03576	1.47229	3e-05	0.48655	0	0.1707	1.63591	0.68389	0.39591	1.7027	0.46716	1.73405	0.38629	1.47712	0.70715	1.80854
ALDOA	ENSG00000149925	protein_coding	ENST00000395240	protein_coding	2	31.53905	2.23019	0	0.66044	0	0.11901	0	0	0	1.2109	0	0	0.36185	0.91818	0.58173	0.95369	6.98257	5.58941
ALDOA	ENSG00000149925	protein_coding	ENST00000412304	protein_coding	1	16.72451	16.89795	12.33057	15.93046	0	6.32865	3.3382	3.81292	5.03635	11.41312	14.96865	19.81531	20.16022	34.05293	49.56499	52.29074	78.26549	79.42616
ALDOA	ENSG00000149925	protein_coding	ENST00000562168	protein_coding	1	20.10583	1.91481	8.21793	11.58425	7.76318	13.21835	21.1406	16.11244	17.49734	23.82444	32.23049	30.36668	39.41955	33.06421	46.37247	52.14894	136.0517	128.38432
ALDOA	ENSG00000149925	protein_coding	ENST00000562679	protein_coding	1	0	3.05	0.00107	1.3095	2.41596	0.37148	0	0.31048	0	0.62465	1.13401	1.1109	3.27211	0.99723	3.15808	0.00052	1.42054	0
ALDOA	ENSG00000149925	protein_coding	ENST00000563060	protein_coding	2	254.47869	472.5833	74.35142	97.6305	27.21716	57.43341	18.30653	42.81361	33.41974	73.69995	78.3935	91.46423	111.53711	143.13093	278.13372	258.15658	1634.04646	1336.41666
ALDOA	ENSG00000149925	protein_coding	ENST00000563987	protein_coding	1	0	0.82623	0	0	0	0	0	0	11.08893	2e-05	23.6197	9.27224	40.9325	0.00143	48.89229	0	0	0.20203
ALDOA	ENSG00000149925	protein_coding	ENST00000564521	retained_intron	7	1.91866	2.79121	0.48576	0.97114	0.99267	0.33869	0.02284	0.09171	0.09526	0.05043	0.13825	0.08537	0.09532	0.04798	0.07676	0.07611	0.06515	0.15383
ALDOA	ENSG00000149925	protein_coding	ENST00000564546	protein_coding	2	19.15967	23.22713	4.29008	4.18363	0.00026	2.63184	0	2.93399	1.63763	3.38047	3.14199	5.00429	6.40044	6.34324	13.72864	4.25369	11.94414	18.22524
ALDOA	ENSG00000149925	protein_coding	ENST00000564595	protein_coding	4	2.24821	0.00101	0.93456	8e-05	0	0.00104	0	2e-05	0	3e-05	0	0.22255	9e-05	1.5535	0	2.32426	6.53682	5.50418
ALDOA	ENSG00000149925	protein_coding	ENST00000564688	protein_coding	3	0	81.13241	0	0	0	0	0	0	0	1.68136	0.00117	1.64053	6.1795	1.73351	17.85313	0	6.68636	0
ALDOA	ENSG00000149925	protein_coding	ENST00000565355	protein_coding	8	0.77958	1199.09415	0	0	11.06501	0	0	0	0	0	0	0	0	0	0	0	13.92834	24.70935
ALDOA	ENSG00000149925	protein_coding	ENST00000566012	processed_transcript	3	25.86492	47.09034	0	0.00023	0.44575	0	0	0	0.00055	5.0178	0.29134	0.05717	1.68028	14.19867	5.68637	0	0.00027	0
ALDOA	ENSG00000149925	protein_coding	ENST00000566130	retained_intron	7	111.86788	117.60857	23.08991	12.88454	2.31483	2.80344	17.41012	0	0	0	0	0	0.50176	0	0	0	0	2.80793
ALDOA	ENSG00000149925	protein_coding	ENST00000566280	retained_intron	7	0.69731	0.9522	0.2767	0.6701	0.96685	0.24035	0	0.21758	0	0	0.2817	0	0.16083	0.13857	0.08699	0.14545	0.06462	0.28466
ALDOA	ENSG00000149925	protein_coding	ENST00000566897	protein_coding	7	0.65037	2.6051	0.36043	0.36344	0	0.64004	6e-05	0.69837	0	0.39376	0.07941	1e-05	5e-05	0	0	0	0.6591	0.22443
ALDOA	ENSG00000149925	protein_coding	ENST00000567555	retained_intron	4	3.56463	11.75836	0.77958	0.61585	0	0	0	0	0	0.09008	0.4497	0.18813	0	0.35066	0	0	0.5911	0
ALDOA	ENSG00000149925	protein_coding	ENST00000569545	protein_coding	2	67.54183	255.31238	17.9192	19.86406	0	18.3717	12.33748	11.48349	12.54855	30.97215	38.76094	48.17286	51.21756	113.40117	131.54492	242.7419	548.68167	370.24737
ALDOA	ENSG00000149925	protein_coding	ENST00000569798	protein_coding	2	104.13727	146.93019	4.16793	4.6547	0	3.40498	0	2.22786	0.15543	6.88586	13.34355	18.1225	19.3511	51.91316	91.33035	73.82999	158.78372	77.5662
ALDOC	ENSG00000109107	protein_coding	ENST00000226253	protein_coding	4	1.09631	5.34862	0.09407	0.2269	0	0.68653	0	0.14735	0.12935	0	0.42773	0.3217	0	0.18275	0.00106	0.65638	2.33525	2.78037
ALDOC	ENSG00000109107	protein_coding	ENST00000395319	protein_coding	4	1.15374	0	0.41101	0	0	0	0	0.19728	0.14237	0.05965	0	0.22455	0	0	0.14236	0	3.07033	1.33659
ALDOC	ENSG00000109107	protein_coding	ENST00000395321	protein_coding	2	2.18459	0.55545	0.20837	0.69135	0.02682	0	0.18131	0.11474	0	0.41051	0.16631	0.15218	0.83101	1.35975	1.44721	2.82414	5.59992	7.17011
ALDOC	ENSG00000109107	protein_coding	ENST00000581807	protein_coding	1	0.00742	0.10342	0	0	0	0	0	0.09344	0	0.31165	0.72449	0.95201	0	0.55626	2.789	0.80806	1.49487	1.9559
ALDOC	ENSG00000109107	protein_coding	ENST00000582381	retained_intron	4	0.31046	0.00033	0.12317	0.47053	0	0.35012	0	0.27925	0	0.39183	0.72255	0.48073	1.58316	1.1215	1.4518	2.97564	5.09205	3.05002
ALG1	ENSG00000033011	protein_coding	ENST00000262374	protein_coding	2	4.89062	8.59125	0.37664	0.64371	0.09493	0.44196	0	0.32727	0.38932	0.33851	0.59655	0.82568	0.36841	1.80636	2.30368	3.77109	6.7958	6.33441
ALG1	ENSG00000033011	protein_coding	ENST00000586840	protein_coding	2	10.70428	0	2.05287	0.18777	0	0.27872	0.00038	1.12414	6e-05	2.17061	4.08624	3.42445	7.8726	9.39483	10.05723	13.72772	66.16011	31.56717
ALG1	ENSG00000033011	protein_coding	ENST00000591783	protein_coding	2	27.27097	23.53729	6.80162	7.06035	0	2.98982	0.97011	1.84155	2.19878	4.06903	4.86509	7.19063	6.94514	16.56048	15.54848	22.83116	44.06097	39.4517
ALG1	ENSG00000033011	protein_coding	ENST00000591961	retained_intron	4	0.2646	0.04692	0.20897	0.1298	0	0.0672	0.07336	0.0964	0	0.08071	0.08859	0.01474	0	0.09785	0.17613	0.14954	0.09311	0.18572
ALG1	ENSG00000033011	protein_coding	ENST00000592661	processed_transcript	7	1.02813	2.89171	0.21678	0.19359	0.42003	0.11592	0.03842	0.16001	0.29764	0.10294	0	0.10284	0.13245	0.20879	0.09755	0.11576	0.11321	0.54627
ALG1	ENSG00000033011	protein_coding	ENST00000592793	retained_intron	6	4.48487	0.57654	2.75267	3.07475	11.81399	1.80009	0.25712	1.61628	1.98216	0.41933	0.00021	0.46628	0.00013	0.97985	0	0	0	0.66844
ALG10	ENSG00000139133	protein_coding	ENST00000266483	protein_coding	6	5.79743	0.61142	0.63262	0.82985	4.49248	2.58305	5.23011	1.60186	2.06899	1.39247	1.42522	1.81058	2.29628	0.99233	1.57646	1.86323	1.84547	3.95502
ALG10	ENSG00000139133	protein_coding	ENST00000538927	protein_coding	5	4e-05	7e-05	3.66069	2.29777	0.0025	0.99044	0	0.02928	0.23849	3.08369	1.98061	2.11484	0.9106	2.84755	2e-05	3.03153	7.72641	3.48457
ALG10	ENSG00000139133	protein_coding	ENST00000541178	retained_intron	6	0.30847	0.19942	0.43669	0.51076	0.25331	0.25988	0.2054	0.14559	0.09595	0.16146	0.20979	0.16208	0.31111	0.08792	0.17841	0.07714	0	0.21216
ALG10B	ENSG00000175548	protein_coding	ENST00000308742	protein_coding	6	5.07199	0.6176	0.71807	0.93759	0.45232	2.67192	1.63124	1.19853	1.4893	1.1459	0.87682	1.36679	1.77682	0.87481	1.57846	1.64413	1.1914	3.38144
ALG10B	ENSG00000175548	protein_coding	ENST00000551464	protein_coding	4	0	0.19566	3.08813	3.75734	3.54664	2.39573	0	0.84091	0.39017	4.08756	3.39798	3.57205	3.47639	6.40046	3.85898	5.07204	6.84102	3.22611
ALG10B	ENSG00000175548	protein_coding	ENST00000553138	retained_intron	5	0.34048	0.06977	0.28831	0.28943	0	0.10293	0.05174	0.23656	0.1612	0.01247	0.13125	0.12157	0.01465	0.0667	0	0.05426	0	0.07908
ALG11	ENSG00000253710	protein_coding	ENST00000519151	processed_transcript	7	0.66628	0.41298	0.43338	0.46003	0.57661	0.13619	1.33318	0.08575	0.10006	0.20249	0.0715	0.08927	0.06159	0.06827	0.22637	0.09416	0.04345	0.15839
ALG11	ENSG00000253710	protein_coding	ENST00000521508	protein_coding	4	10.17236	2.07369	1.94217	4.1877	2.96024	3.80686	2.33376	1.83927	1.65262	2.1245	2.42981	3.7207	3.69611	2.88122	7.03014	7.58128	8.81284	13.95533
ALG11	ENSG00000253710	protein_coding	ENST00000523764	protein_coding	4	0.56262	0.13212	0.60878	0.44261	0	0.20134	0	0.16242	0.04081	0.0428	0.06101	0.06105	0.02009	0.07356	0	0.09034	0.03089	0.16926
ALG12	ENSG00000182858	protein_coding	ENST00000330817	protein_coding	1	2.26677	3.30626	1.58673	1.7893	0.0908	1.05815	0.52541	0.9478	0.99538	3.30721	2.4365	3.99319	3.4685	7.1923	6.52791	7.82966	5.90707	5.76471
ALG12	ENSG00000182858	protein_coding	ENST00000486602	protein_coding	3	2.86809	20.20961	1.6426	0.13131	0.07477	0.75173	0	1.16597	2.76471	2.27793	3.37508	4.28576	3.83574	5.59514	1.03026	5.78295	0.1711	3.18308
ALG12	ENSG00000182858	protein_coding	ENST00000492791	nonsense_mediated_decay	1	6.49332	15.24184	6.4612	4.81981	7.73984	3.15317	0.08545	2.83682	4.31035	12.34277	13.06568	17.50551	12.12077	27.39203	20.7706	29.08302	11.90044	14.25686
ALG13	ENSG00000101901	protein_coding	ENST00000251943	protein_coding	1	1.66925	1.14851	1.56393	2.15831	2.21393	1.22447	1.31406	2.43785	1.53308	2.66227	2.31485	3.19233	5.4716	3.9519	5.91732	8.52147	6.8651	7.12087
ALG13	ENSG00000101901	protein_coding	ENST00000371979	protein_coding	6	20.43001	1.54764	10.29062	24.04132	24.27854	34.44277	34.02943	18.18623	21.21894	13.56096	16.53515	27.37813	31.56225	18.29453	24.73736	29.77264	8.8231	10.70052
ALG13	ENSG00000101901	protein_coding	ENST00000394780	protein_coding	2	16.16273	8.46325	0.02308	0.78617	2e-04	2.52559	1e-04	0.48388	6e-05	0.36234	0.54658	0.74078	0.39839	0.68247	1.07763	2.37879	1.2021	6.65715
ALG13	ENSG00000101901	protein_coding	ENST00000436609	protein_coding	6	0.51878	0.28834	0.30653	0.20902	0.2783	0.39778	2.24923	4e-05	0.73512	0.049	0	0.14259	0	0.23706	5e-05	0.11202	0.07756	0.11404
ALG13	ENSG00000101901	protein_coding	ENST00000468657	processed_transcript	5	6.58214	2.87403	12.99228	19.61212	0	15.68876	0	5.03863	6.01713	11.55857	9.07254	7.95488	7.09206	11.53851	4.01201	9.87361	9.01443	7.60941
ALG13	ENSG00000101901	protein_coding	ENST00000470704	processed_transcript	1	11.21305	0	0	0.56983	0.15212	3.33799	2.03699	0.74183	3.99264	1.22057	0.94426	1.95855	4.67583	1.64249	3.49393	3.08029	0.63635	2.42143
ALG13	ENSG00000101901	protein_coding	ENST00000471924	processed_transcript	2	10.9346	0.15281	1.87616	0	1.47114	0	3.13095	1.69516	0	0	0	0.32757	1e-05	0	2.47438	0.81424	4.83163	1.24709
ALG13	ENSG00000101901	protein_coding	ENST00000473389	processed_transcript	6	6.90376	1.38739	1.01236	6.75666	6.65383	3.36432	27.16291	5.64671	3.48316	17.02593	12.72244	14.04266	3.20627	16.55384	7.84082	14.76388	3.74248	3.36518
ALG13	ENSG00000101901	protein_coding	ENST00000474121	processed_transcript	4	0.80926	0	3.11179	3.37404	0	0.42141	0	0.27463	0	0.0575	0.05673	0.0681	0.3866	0	0	0.4714	0.25525	1.18862
ALG13	ENSG00000101901	protein_coding	ENST00000482374	processed_transcript	4	7.33635	8.56583	4.61605	5.7566	0.13344	3.92522	0.24539	2.88635	1.17237	1.76562	1.46865	1.18202	1.84204	1.33247	0.85231	2.03547	2.56662	1.7719
ALG13	ENSG00000101901	protein_coding	ENST00000482742	processed_transcript	1	3.1458	0.00631	0.23445	0.76699	0	1.55054	0	0.77243	0	1.60856	1.85321	2.01285	1.75939	0.84172	1.83479	1.45589	0.92557	0.70053
ALG13	ENSG00000101901	protein_coding	ENST00000486353	protein_coding	4	0.83291	1.0058	1.20194	1.09553	0	0	0	0	0	3.66578	3.65031	3.18882	2.16111	8.66388	1e-05	7.90574	1.55312	0.80451
ALG13	ENSG00000101901	protein_coding	ENST00000489033	processed_transcript	2	1.71067	7.02105	0	1.89867	0	0.63116	0	0.54804	0	1.20216	1.01155	1.25887	0.44356	1.42455	1.11815	1.68395	1.42217	1.02731
ALG13	ENSG00000101901	protein_coding	ENST00000492038	processed_transcript	6	1.2293	0.7494	5.05782	8.555	0.81497	7.19904	0.30203	1.74495	0.83778	0.6333	0.23622	0.68458	0.77103	0.31237	1.32897	1.8226	0.51832	0.7794
ALG13	ENSG00000101901	protein_coding	ENST00000495283	protein_coding	3	3.57031	0.12026	0	0.00049	0	0.64484	1.5176	0.07453	0.41742	0.22837	0.28625	0.79436	0.00576	0.07054	0.53445	0.27022	1.03188	1.31155
ALG14	ENSG00000172339	protein_coding	ENST00000370205	protein_coding	6	4.31405	1.4651	2.01529	3.5258	2.96332	4.49205	4.15252	3.36019	3.81782	4.65375	3.34006	4.2966	2.47809	2.98586	2.32599	3.25548	1.40992	1.58566
ALG14	ENSG00000172339	protein_coding	ENST00000495856	processed_transcript	6	15.87915	56.01903	19.9899	20.03921	18.34425	28.00686	26.89906	22.32915	25.11484	48.54375	29.33255	31.33833	21.99203	29.67114	12.65702	26.57544	11.65421	11.9116
ALG1L	ENSG00000189366	protein_coding	ENST00000340333	protein_coding	3	1.5761	1.56415	0.15164	0.4496	0	0.3289	0.0408	0.2174	0.04641	0.84398	1.93644	2.50597	2.66697	3.50544	4.3813	5.56527	2.946	2.21328
ALG2	ENSG00000119523	protein_coding	ENST00000238477	nonsense_mediated_decay	6	11.16131	5.06868	2.80844	3.62391	3.85355	4.00266	2.95519	2.57311	2.17989	3.30934	2.14988	3.63093	2.67116	2.34232	4.20338	5.09444	2.76221	5.65117
ALG2	ENSG00000119523	protein_coding	ENST00000319033	protein_coding	6	16.48477	0.00161	8.62654	18.87573	12.43851	11.02834	8.31408	6.16429	5.27407	5.03459	4.24372	7.43914	5.633	5.60083	8.52895	14.57283	1e-05	11.84378
ALG2	ENSG00000119523	protein_coding	ENST00000476832	protein_coding	1	16.5735	16.31054	3.75356	4.0887	5e-05	1.21133	5e-05	1.55089	0.29601	3.43415	4.97576	4.48918	9.21182	9.57331	13.07943	16.09852	18.58699	16.26237
ALG3	ENSG00000214160	protein_coding	ENST00000397676	protein_coding	2	41.59727	66.0238	12.85256	19.27849	1.24915	6.59311	0.18704	5.20061	0.15992	8.34864	7.12039	12.49308	8.68375	21.52	17.146	29.21372	25.49837	33.35285
ALG3	ENSG00000214160	protein_coding	ENST00000418734	protein_coding	5	0.98607	4.75566	0.82463	1.81253	0.7281	1.27343	0.36758	0.74641	3.52051	0.66047	0.69195	0.72807	0.29831	0.87113	1.70796	1.39925	1.33612	1.67084
ALG3	ENSG00000214160	protein_coding	ENST00000423996	nonsense_mediated_decay	4	6.28351	9.1023	12.45712	11.6561	2.7153	5.29089	4.28412	2.04039	0	9.85524	10.30477	9.1026	12.21229	19.97762	25.15021	26.27333	26.28627	24.56393
ALG3	ENSG00000214160	protein_coding	ENST00000445626	protein_coding	7	4.9878	8.21323	5.82806	8.45208	4.04327	4.43324	0.88969	1.839	0.45666	3.10757	1.49211	2.13842	1.59001	1.31216	1.36223	1.53396	1.03703	1.60155
ALG3	ENSG00000214160	protein_coding	ENST00000477959	retained_intron	7	1.79063	0.12503	1.77941	1.30567	0	0.94307	0	0	0	0.0632	0.15212	0.073	0.37446	0.23987	0	0.24782	0.22044	0.22374
ALG3	ENSG00000214160	protein_coding	ENST00000482048	retained_intron	4	0	0	19.61021	11.38409	9.98977	9.16433	9.39071	6.86522	15.51203	12.9518	14.56897	17.32429	15.26532	24.01189	22.68934	37.38436	34.96954	11.40739
ALG3	ENSG00000214160	protein_coding	ENST00000485912	retained_intron	7	1.95033	1.75814	0.56568	1.45018	1.25234	0.34535	0	0.42685	0	0.18443	0.36902	0.0797	0.03202	0.12273	0.05094	0.26231	0.09161	0.15279
ALG5	ENSG00000120697	protein_coding	ENST00000239891	protein_coding	6	70.67039	21.71744	27.44573	59.22231	35.73056	47.93496	46.79338	36.85222	61.91835	51.60331	60.23092	83.81526	79.03315	76.80497	89.77588	106.22671	37.7038	49.20461
ALG5	ENSG00000120697	protein_coding	ENST00000413537	protein_coding	4	1.91874	0.00141	0.93901	1.73538	0	0.77142	0	0.24767	0	0.10211	0.7702	0.80262	1.1967	0.58152	0	0.21848	0.38931	0.29596
ALG5	ENSG00000120697	protein_coding	ENST00000460230	processed_transcript	8	1.86738	0	2.95089	3.07002	0.14691	1.34554	0	0.42881	2.69563	0.3651	0.65225	0	0.28771	0.11029	0.79786	0.95579	0.26579	0.81396
ALG5	ENSG00000120697	protein_coding	ENST00000486410	processed_transcript	1	0.54163	0	0	0.23016	0	0.83196	3.08906	0.63517	0.3235	0.42988	0.42835	0.41042	1.3885	0.21393	0.8536	0	0.44633	1.27422
ALG5	ENSG00000120697	protein_coding	ENST00000496689	processed_transcript	7	1.05189	1.11296	1.40188	2.61358	0	2.23832	0	0.28213	1.4468	0.33742	0.27088	0.4646	0.34439	0.17435	0.06547	0.56067	0.54097	0.57683
ALG6	ENSG00000088035	protein_coding	ENST00000263440	protein_coding	8	59.97877	17.06013	7.61012	15.80237	12.76957	16.64454	16.49295	13.14991	9.68477	17.25246	12.68848	21.85509	22.92961	17.67826	24.91892	41.3936	37.19755	48.89049
ALG6	ENSG00000088035	protein_coding	ENST00000371108	protein_coding	6	19.94555	3.53953	1.18546	2.9453	5.0356	4.27731	5.6973	3.13695	4.10047	3.22332	3.01293	5.02078	4.82619	3.26356	7.91524	8.52835	6.40155	14.06299
ALG6	ENSG00000088035	protein_coding	ENST00000465969	processed_transcript	5	5.71117	0.11879	1.63746	2.8242	0	2.25257	3.18715	1.04713	1.92136	0.36363	0.92535	0.49361	2.10481	0.34879	1.59027	0.91877	0.4154	0.89292
ALG6	ENSG00000088035	protein_coding	ENST00000487136	nonsense_mediated_decay	6	0	0.5204	0	0	6.94842	0.63449	0.86971	0.41703	1.64066	0.56014	1.07475	0.22367	0.38269	0.12422	0.48337	0.57019	0	0
ALG6	ENSG00000088035	protein_coding	ENST00000494765	processed_transcript	6	0.68064	0.12858	0	0.07076	2.23339	0.92484	1.82734	0.50864	0	0.52604	0.20338	1.06301	1.01619	0.44019	1.27034	1.11849	0.20164	1.21189
ALG6	ENSG00000088035	protein_coding	ENST00000603108	nonsense_mediated_decay	5	8e-05	0.00067	0.48341	0.00026	1e-05	0.03053	0.36226	0.00022	2.70363	0.00036	0.40598	0.31336	0.00043	0.00018	0.74721	1.80126	0.00014	5e-05
ALG8	ENSG00000159063	protein_coding	ENST00000299626	protein_coding	2	114.91083	34.36232	19.04255	34.00037	1.70894	14.70305	7.47174	7.65609	9.51324	11.0681	10.96757	15.64526	15.76732	16.3683	24.0771	38.20142	88.33274	113.08983
ALG8	ENSG00000159063	protein_coding	ENST00000376156	protein_coding	4	1.45541	0	0.33556	0.87415	0	0.63401	0	0.20047	0.27756	0.35617	0.08834	0.50609	0	0.7581	2.60931	1.1511	1.28642	3.63653
ALG8	ENSG00000159063	protein_coding	ENST00000525755	protein_coding	4	7.13243	0.00293	5.22529	14.21984	0	5.94335	3e-04	1.43247	0	3.8858	4.44582	3.73685	0.10386	4.7523	2.26574	5.99201	9.58723	8.11483
ALG8	ENSG00000159063	protein_coding	ENST00000525761	protein_coding	5	0	0	0.55841	2.1419	0	0.4258	0	0.60306	2.26845	0.21705	0.43986	0.01122	0.04453	0.19604	0.51965	0	0.16823	0
ALG8	ENSG00000159063	protein_coding	ENST00000525870	protein_coding	5	0.00034	3.26831	8.8963	8.11109	1.3222	7.08952	0	2.9794	0.004	8.13741	1.34281	7.64325	9.92991	3.83581	15.20114	10.25853	9.51966	2.45091
ALG8	ENSG00000159063	protein_coding	ENST00000526737	nonsense_mediated_decay	1	0.43486	0	0	0	0	0.07644	0	0.06084	0	0.38322	0.17905	0.24243	0.85222	0.09692	0.26203	0	0.17931	0.72025
ALG8	ENSG00000159063	protein_coding	ENST00000529139	protein_coding	3	6.82068	1.59903	0.76118	0.5352	0	0.42913	3.56044	1.14326	0.18563	0.52151	0.88002	2.69702	2.46821	2.874	3.46232	5.7291	1.40858	4.27502
ALG8	ENSG00000159063	protein_coding	ENST00000530454	protein_coding	8	16.1355	5.29043	0.67609	1.48006	15.13146	2.33613	10.7846	6e-05	4.50074	0.571	1.97379	3.65228	7.95949	8.42269	7.35768	22.11578	15.47769	34.25345
ALG8	ENSG00000159063	protein_coding	ENST00000530608	protein_coding	7	1.2836	0.61241	0.13681	0.64188	4.08876	0	0	0.17538	0	0.25688	0.13791	0	0	0.01016	0.11473	0.18394	0.24063	0.69288
ALG8	ENSG00000159063	protein_coding	ENST00000530910	protein_coding	7	0.85363	0.59862	0.23306	1.05104	0.05031	0.49906	0	0.15135	0	0.0654	0.02325	0.11591	0.04651	0.09204	0	0.04269	0	0.05309
ALG8	ENSG00000159063	protein_coding	ENST00000532050	nonsense_mediated_decay	1	0	0	0.97234	3e-05	0	6e-05	0	1.20061	2.37016	4.88175	8.11631	2.96708	5.55968	9.44298	3.70209	8.27455	7.37399	0
ALG9	ENSG00000086848	protein_coding	ENST00000398006	protein_coding	7	2.17746	2.51056	2.58602	3.32188	0	2.06239	1.46942	0.53517	0.36959	1.06932	1.28483	1.21277	1.23912	1.21367	0.00034	1.53901	0.79861	0.38628
ALG9	ENSG00000086848	protein_coding	ENST00000524457	processed_transcript	2	11.53981	9.77779	2.34626	5.8882	0	0.34679	0.05858	1.79686	1.03851	1.2563	2.50635	3.61657	1.85896	2.01834	6.82438	7.80522	11.77543	17.62341
ALG9	ENSG00000086848	protein_coding	ENST00000527228	processed_transcript	8	4.47083	3.67862	0.00017	0	6.42682	0	0	2e-05	0	0.00349	0.78431	0.00015	5.46034	9e-04	7.27011	0.00065	11.10088	0.0018
ALG9	ENSG00000086848	protein_coding	ENST00000527714	retained_intron	7	2.80142	0	1.35455	0	0	0.15245	0	0	2.27112	0.36162	0.34293	0.19225	0	0	0.36075	0	0	0.67757
ALG9	ENSG00000086848	protein_coding	ENST00000527883	processed_transcript	1	1.00272	0.81418	0.67806	0.36402	0	0.28098	0	0	0.00012	0.96115	0.17272	2.14274	3.40201	3.92752	3.72319	5.66881	12.32677	4.64239
ALG9	ENSG00000086848	protein_coding	ENST00000529754	processed_transcript	4	0.9903	0.40794	2.31046	1.58105	0	2.16267	2.81372	0.498	2.22053	1.94435	2.18049	1.1256	0	3.31244	2e-05	3.16788	14.33017	10.29026
ALG9	ENSG00000086848	protein_coding	ENST00000530723	processed_transcript	6	0	0.16611	0.52186	0.59924	1.17449	0.15036	0	0.54763	0	0.48736	0.49649	0.25077	0	0.78147	1.06504	0.54571	0.3946	0.70767
ALG9	ENSG00000086848	protein_coding	ENST00000530851	processed_transcript	1	0	0	0	0	0	0	0	0	1.38202	0.5805	0	1.1236	1.51893	1.58089	2.24527	5.35828	31.75962	5.12026
ALG9	ENSG00000086848	protein_coding	ENST00000531154	protein_coding	5	2e-04	2.45695	6.38264	8.9877	0.00222	5.92674	0.90894	1.11886	1.08047	3.7909	1.54971	3.49387	0.00241	5.76826	2.34737	14.07012	0.46684	14.30121
ALG9	ENSG00000086848	protein_coding	ENST00000532374	processed_transcript	4	1.22385	0.43902	0.57207	0.48014	0	0.29334	0	0.21382	0	0.1844	0	0	0.22766	0.13237	1.09915	0.32355	0.60844	0.71844
ALG9	ENSG00000086848	protein_coding	ENST00000532425	protein_coding	6	3.73494	0.81617	1.05536	1.85382	0.88116	1.64531	1.43785	0.65806	0.52763	0.60191	0.40712	0.83541	0.69829	0.78597	0.82969	1.9319	1.00758	3.4146
ALG9	ENSG00000258529	protein_coding	ENST00000524880	nonsense_mediated_decay	2	0	1.11281	0.45111	0.00155	0	0.00064	0	0	0	0.04592	0.59965	0	0.28676	1.98467	0.44712	0.23957	1.24522	0.9987
ALG9	ENSG00000258529	protein_coding	ENST00000526587	processed_transcript	1	1.53712	0	0	0	0	0	7.82095	0	0	0.75018	0	0	5.49308	0.71043	1.54954	1.95049	4.92509	0
ALG9	ENSG00000258529	protein_coding	ENST00000527377	processed_transcript	5	0	0	0.00261	0	1.87566	0.00504	0	0	0	0.18301	1.49689	0	1.53697	0.81189	0	0	1.31158	0
ALKBH1	ENSG00000100601	protein_coding	ENST00000216489	protein_coding	2	17.70651	10.09616	3.51549	5.43901	2.77275	3.83861	2.48441	1.96311	2.74702	3.39532	5.26722	7.25663	9.77084	14.68793	22.86859	32.00802	20.13082	27.01548
ALKBH1	ENSG00000100601	protein_coding	ENST00000554097	processed_transcript	5	1.32081	0.32933	1.83098	4.5443	0.3075	3.4287	3.71111	3.11731	5.46636	2.97262	2.55169	2.55312	1.259	1.4013	0.69867	2.54116	1.32672	0.75381
ALKBH1	ENSG00000100601	protein_coding	ENST00000555100	nonsense_mediated_decay	5	0	0.21091	0.27874	0.93764	0	0.18416	0	0.90578	0.61133	0.45582	0.65975	0.24827	0.35075	0.60853	0	0	1.87732	2e-05
ALKBH1	ENSG00000100601	protein_coding	ENST00000557057	nonsense_mediated_decay	7	4.20594	0.69963	4.29488	6.88773	1.48424	2.44182	1e-05	0.51405	0.15391	1.08747	0.19776	0.90411	0.88857	1.15966	1.42562	1.85909	1.90622	2.21896
ALKBH2	ENSG00000189046	protein_coding	ENST00000343075	protein_coding	1	9.0393	9.2355	6.19958	8.68878	1.16684	3.67835	4.00692	7.27144	12.71671	10.42901	13.7538	20.93893	15.48433	20.10506	25.99825	28.1135	11.06629	10.61711
ALKBH2	ENSG00000189046	protein_coding	ENST00000429722	protein_coding	6	13.07302	21.80357	4.9875	14.00808	12.55244	11.31571	12.22613	12.70722	4.8912	11.48255	14.71497	19.6917	15.13768	8.90744	13.7268	15.02968	4.25693	3.94075
ALKBH2	ENSG00000189046	protein_coding	ENST00000440112	protein_coding	4	12.66168	16.70697	2.87569	8.11109	0.40337	3.96122	0.45429	7.08519	2.55529	6.61383	5.06855	10.52469	4.40427	4.01329	3.21431	4.14469	2.02423	1.45532
ALKBH2	ENSG00000189046	protein_coding	ENST00000536242	protein_coding	4	0.80494	1.42857	0.40712	1.96202	2.52754	0.51375	0.42897	0.92457	1.87192	1.45435	1.83602	1.54278	0.61694	1.12661	0.43572	0.96608	0.27007	7e-05
ALKBH2	ENSG00000189046	protein_coding	ENST00000536358	protein_coding	7	6.44222	1.2763	8.42139	8.1264	0	2.43799	3.62945	0.73407	0.05321	0.84462	0.70455	1.56485	1.40364	1.48744	0.82369	1.54956	0.29849	0.61468
ALKBH2	ENSG00000189046	protein_coding	ENST00000536720	retained_intron	5	2.75062	0.41654	5.12897	5.71555	1.86719	1.3197	0	0.75489	1.38323	1.22267	1.32442	2.05263	0.26063	1.26087	1.15037	0.74954	0.76694	0.85694
ALKBH3	ENSG00000166199	protein_coding	ENST00000302708	protein_coding	3	19.94817	22.85325	2.14083	4.81205	1e-05	5.7703	4.69736	7.28479	6.37627	14.96153	15.5633	29.66946	22.91228	33.84995	36.77303	58.95558	16.48089	23.74735
ALKBH3	ENSG00000166199	protein_coding	ENST00000378840	protein_coding	1	0	0	0	5e-05	0	0	0	0	0	1.51304	0.05259	0.69376	0.00172	1.38124	0.39986	0	2.46378	0.71322
ALKBH3	ENSG00000166199	protein_coding	ENST00000524742	protein_coding	4	1.48231	0.76331	0.62558	0.38111	0	0.53459	0	0.68749	1.43117	1.45616	1.11923	1.07002	0.43499	0.98525	0.79171	0.56065	0.48313	0.35028
ALKBH3	ENSG00000166199	protein_coding	ENST00000527029	retained_intron	1	4.2233	0	2.55631	0.97119	0.01958	1.04763	10.05456	1.56568	6.9962	5.12939	14.41949	8.24065	17.67227	8.76537	14.73648	6.34389	12.2496	2.77505
[truncated: 60,720 more rows]
